# Supplementary material for: Well-Annotated microRNAomes Do Not Evidence Pervasive miRNA Loss
Source: Genome Biol Evol. 2018 May 18;10(6):1457–70. doi: 10.1093/gbe/evy096 (PMC6007596; doi:10.1093/gbe/evy096)
Supplement: Supplementary Data [file evy096_suppl.zip]

Archive with 7 entries (7 files):
- ESM_01_curated_matrix_36_taxa.txt
- ESM_02_uncurated_miRBase_miRNA_families_matrix_36_taxa.nex
- ESM_03.Rev
- ESM_04.nex
- ESM_05_miRNA_rates_curated_Dollo.pdf
- ESM_06_miRNA_rates_curated_likelihood.pdf
- ESM_07_miRNA_rates_uncurated_Dollo.pdf
