# Supplementary material for: Well-Annotated microRNAomes Do Not Evidence Pervasive miRNA Loss
Source: Genome Biol Evol. 2018 May 18;10(6):1457–70. doi: 10.1093/gbe/evy096 (PMC6007596; doi:10.1093/gbe/evy096)
Supplement: Supplementary Data [file evy096_suppl.zip › ESM_03.Rev]

####################################
#
# This is the RevBayes script for reproducing 
# the miRNA phylogenetic analyses of Tarver et al. 2016
#
# Author: Walker Pett
#
# In order to run this script, you must use the "restriction" branch
# of the development version of the RevBayes source code.
#
# In order to build RevBayes you should have Git and CMake installed
#
# Build instructions:
#
# git clone https://github.com/revbayes/revbayes.git
# cd revbayes/projects/cmake
# git checkout restriction
# sh build.sh
#
#
# The compiled result is the executable "rb".
# Then, assuming the data file mirna_final.nex is in the current directory,
# this script can be run using the following command:
#
# rb mirna.Rev
#
####################################

## Set some options

setOption("useScaling","FALSE")
setOption("printNodeIndex","FALSE")

### Read in miRNA family presence/absence data

data = readDiscreteCharacterData("mirna_final.nex")

# Get some useful variables from the data. We need these later on.
n_species = data.ntaxa()
n_branches = 2*n_species - 2
taxa = data.taxa()

####################################
# Across sites rate variation 
####################################

# Prior for shape parameter is Exp(1)
alpha ~ dnExponential(1)

# Create a discretized Gamma(alpha,alpha) distribution with 4 rate categories
gamma_rates := fnDiscretizeGamma( alpha, alpha, 4, false )

####################################
# Hierarchical branch length prior
####################################

# Prior mean branch length mu is Exp(10)
mu ~ dnExponential(10)

# branch lengths are iid Exp(1/mu)
rec_mu := 1/mu
for(i in 1:n_branches){
	brlens[i] ~ dnExp(rec_mu)
}
length := sum(brlens)

####################################
# Tree prior
####################################

# Uniform prior on the topology
tau ~ dnUniformTopology(taxa=taxa,outgroup=clade("_Monosiga"),rooted=true)
psi := fnTreeAssembly(topology=tau, brlens=brlens)

####################################
# Substitution model
####################################

# Initialize the substitution model

# Using nosingletonpresence -> singletons will be excluded.
# To include singletons, remove nosingletonpresence option
seq ~ dnPhyloDolloCTMC(tree=psi, siteRates=gamma_rates, coding="noabsencesites|nosingletonpresence")

# Attach the data
seq.clamp(data)

####################################
# MCMC
####################################

# Initialize the DAG model
mymodel = model(seq)

# Initialize the proposal moves and weights
wa = 0.01
wm = 0.02
wb = 0.4
wl = 0.4/15
wt = 0.4
total = 2*(wa + wl) + wm + wb + wt

mi = 0
moves[++mi] = mvScale(alpha, weight=wa/total, lambda=0.1)
moves[++mi] = mvScale(alpha, weight=wa/total, lambda=0.4)
moves[++mi] = mvScale(mu, weight=wm/total,0.3)
for(i in 1:n_branches)
{
     moves[++mi] = mvScale(brlens[i], weight=wb/(total*n_branches), lambda=2*ln(1.6))
}
moves[++mi] = mvVectorScale(brlens, weight=wl/total, lambda=1.386/2)
moves[++mi] = mvVectorScale(brlens, weight=wl/total, lambda=1.386)
moves[++mi] = mvSPR(tau, weight=wt/total)

# Initialize the monitors
monitors[1] = mnModel(filename="mirna.trace",printgen=10000, separator = TAB)
monitors[2] = mnFile(filename="mirna.treelist",printgen=10000, separator = TAB, posterior=false,likelihood=false,prior=false,psi)
monitors[3] = mnScreen(printgen=10000, mu, length, alpha)

# Initialize and run the MCMC 
mymcmc = mcmcmc(mymodel, monitors, moves, nruns=2, nchains=6)
mymcmc.run(generations=10000000)

# Quit RevBayes
q()
