# Supplementary material for: Well-Annotated microRNAomes Do Not Evidence Pervasive miRNA Loss
Source: Genome Biol Evol. 2018 May 18;10(6):1457–70. doi: 10.1093/gbe/evy096 (PMC6007596; doi:10.1093/gbe/evy096)
Supplement: Supplementary Data [file evy096_suppl.zip › ESM_04.nex]

#NEXUS
[!Created by MacVector on Apr 17 2016 at 19:18:38.]

BEGIN DATA;
	DIMENSIONS NTAX=76 NCHAR=15618;
 	FORMAT MISSING=N GAP=- INTERLEAVE DATATYPE=DNA;
MATRIX
Hsa                 TGAGGTAGTAGGTTGTATAGTTTAGAATTACATCAAGGGAGATAACTGTACAGCCTCCTA [60]
Ptr                 TGAGGTAGTAGGTTGTATAGTTTAGAATTACATCAAGGGAGATAACTGTACAGCCTCCTA [60]
Ggo                 TGAGGTAGTAGGTTGTATAGTTTAGAATTACATCAAGGGAGATAACTGTACAGCCTCCTA [60]
Pab                 TGAGGTAGTAGGTTGTATAGTTTAGAATTACATCAAGGGAGATAACTGTACAGCCTCCTA [60]
Mml                 TGAGGTAGTAGGTTGTATAGTTTAGAATTACATCAAGGGAGATAACTGTACAGCCTCCTA [60]
Cja                 TGAGGTAGTAGGTTGTATAGTTTAGAATTACATCAAGGGAGATAACTGTACAGCCTCCTA [60]
Oga                 TGAGGTAGTAGGTTGTATAGTTTAGAATTATATCAAGGGAGATAACTGTACAGCCTCCTA [60]
Mmr                 TGAGGTAGTAGGTTGTATAGTTTAGAATTACATCAAGGGAGATAACTGTACAGCCTCCTA [60]
Csi_[rhino]         TGAGGTAGTAGGTTGTATAGTTTAGAATTACATCAAGGGAGATAACTGTACAGCCTCCTA [60]
Eca                 TGAGGTAGTAGGTTGTATAGTTTAGAATTACATCAAGGGAGATAACTGTACAGCCTCCTA [60]
Fca                 TGAGGTAGTAGGTTGTATAGTTTAGAATTACATCAAGGGAGATAACTGTACAGCCTCCTA [60]
Cfa                 TGAGGTAGTAGGTTGTATAGTTTAGAATTACATCAAGGGAGATAACTGTACAGCCTCCTA [60]
Mpu_[ferret]        TGAGGTAGTAGGTTGTATAGTTTAGAATTACATCAAGGGAGATAACTGTACAACCTCCTA [60]
Ame_[panda]         TGAGGTAGTAGGTTGTATAGTTTAGAATTACATCAAGGGAGATAACTGTACAGCCTCCTA [60]
Lwe                 TGAGGTAGTAGGTTGTATAGTTTAGAATTACATCAAGGGAGATGACTGTACAGCCTCCTA [60]
Vpa                 TGAGGTAGTAGGTTGTATAGTTTAGAATTACATCAAGGGAGATAACTGTACAGCCTCCTA [60]
Ssc                 TGAGGTAGTAGGTTGTATAGTTTAGAATTGTATCAAGGGAGATAACTGTACAGCCTCCTA [60]
Ttr                 TGAGGTAGTAGGTTGTATAGTTCAGAATTACATCAAGGGAGATAACTGTACAGCCTCCTA [60]
Bta                 TGAGGTAGTAGGTTGTATAGTTTAGAATTACATCAAGGGAGATAACTGTACAGCCTCCTA [60]
Cca_[deer]          TGAGGTAGTAGGTTGTATAGTTTAGAATTACATCAAGGGAGATAACTGTACAGCCTCCTA [60]
Oar_[sheep]         TGAGGTAGTAGGTTGTATAGTTTAGAATTACATCAAGGGAGATAACTGTACAGCCTCCTA [60]
Cae_[ibex]          TGAGGTAGTAGGTTGTATAGTTTAGAATTACATCAAGGGAGATAACTGTACAGCCTCCTA [60]
Pho_[antelope]      TGAGGTAGTAGGTTGTATAGTTTAGAATTACATCAAGGGAGATAACTGTACAGCCTCCTA [60]
Pva                 TGAGGTAGTAGGTTGTATAGTTTAGAATTGCATCAAGGGAGATAACTGTACAGCCTCCTA [60]
Ehe_[fruitbat]      TGAGGTAGTAGGTTGTATAGTTTAGAATTGCATCAAGGGAGATAACTGTACAGCCTCCTA [60]
Rfe_[horseshoe_bat] TGAGGTAGTAGGTTGTATAGTTCAGAAGTGCATCAAGGGAGATAACTGTACAGCCTCCTA [60]
Mbr                 TGAGGTAGTCAGTTGTATAGTTTAGAATGACATC-AGGGAGGTAACTGTACAGCCTCCTA [59]
Sar                 TGAGGTAGTGGGTTGTATAGTTCAGAATCACATCAAGGGAGATAACTGTACAGCCTCCTA [60]
Eeu                 TGAGGTAGTAGGTTGTATAGTTTAGAATTACATCAAGGGAGATAACTGTACAGCCTCCTA [60]
Tch                 TGAGGTAGTAGGTTGTATAGTTTAGAATTATATCAAGGGAGATAACTGTACAGCCTCCTA [60]
Ocu                 TGAGGTAGTAGGTTGTATAGTTTAGAATTACATCAAGGGAGATAACTGTACAACCTCCTA [60]
Opr                 TGAGGTAGTAGGTTGTATAGTTTAGAATTACATCAAGGGAGATAACTGTACAACCTCCTA [60]
Cpo                 TGAGGTAGTAGGTTGTATAGTTTAGAATTACATCAAGGGAGATAACTGTACAGCCTCCTA [60]
Hgl                 TGAGGTAGTAGGTTGTATAGTTTAGAATTACATCAAGGGAGATAACTGTACAGCCTCCTA [60]
Itr                 TGAGGTAGTAGGTTGTATAGTTTAGAATTACATCAAGGGAGATAACTGTACAGCCTCCTA [60]
Dor                 TGAGGTAGTAGGTTGTATAGTTTAGAATTACATCAAGGGAGATAACTGTACAGCCTCCTA [60]
Rno                 TGAGGTAGTAGGTTGTATAGTTTAGAGTTACAACAAGGGAGATAACTGTACAGCCTCCTA [60]
Mmu                 TGAGGTAGTAGGTTGTATAGTTTAGAGTTACATCAAGGGAGATAACTGTACAGCCTCCTA [60]
Laf                 TGAGGTAGTAGGTTGTATAGTTTAGAATTACATCAAGGGAGATAACTGTACAGCCTCCTA [60]
Ete                 TGAGGTAGTAGGTTGTATAGTTTAGAATTACATCAAGGGAGATAACTGTACAGCCTCCTA [60]
Pca                 TGAGGTAGTAGGTTGTATAGTTTAGAATTACATCGAGGGAGATAACTGTACAGCCTCCTA [60]
Oaf                 TGAGGTAGTAGGTTGTATAGTTTAGAATTACATCAAGGGAGATAACTGTACAGCCTCCTA [60]
Cho                 TGAGGTAGTAGGTTGTATAGTTTAGAATTACATCAAGGGAGATAACTGTACAGCCTCCTA [60]
Dno                 TGAGGTAGTAGGTTGTATGGTTTAGAATTACATCAAGGGAGATAACTGTACAGCCTCCTA [60]
Meu                 TGAGGTAGTAGGTTGTATAGTTCAGAATTACATCAAGGGAGATAACTGTACAGCCTCCTA [60]
Sha_[tasmanian]     TGAGGTAGTAGGTTGTATAGTTTAGAATTACATCAAGGGAGATAACTGTACAGCCTCCTA [60]
Mdo                 TGAGGTAGTAGGTTGTATAGTTTAGAATTACATCAAGGGAGATAACTGTACAGCCTCCTA [60]
Oan                 TGAGGTAGTAGGTTGTATAGTTTAGAATTACATCAAGGGAGATAACTGTACAGCCTCCTA [60]
Aca                 TGAGGTAGTAGGTTGTATGGTTTAGAATTACACCAAGGGAGATAACTGTACAACCTCCTA [60]
Gja                 TGAGGTAGTAGGTTGTATGGTTTAGAATTACACCAAGGGAGATAACTGTACAACCTCCTA [60]
Pbi                 TGAGGTAGTAGGTTGTATGGTTTAGAATTACACCAAGGGAGATAACTGTACAGCCTCCTA [60]
Vbe_[viper]         TGAGGTAGTAGGTTGTATGGTTTAGAATTTCACCAAGGGAGATAACTGTACAGCCTCCTA [60]
Oha_[cobra]         TGAGGTAGTAGGTTGTATGGTTTAGAATTACACCAAGGGAGATAACTGTACAGCCTCCTA [60]
Cpi                 TGAGGTAGTAGGTTGTATAGTTTAGAATTACACCAAGGGAGATAACTGTACAACCTCCTA [60]
Cmy                 TGAGGTAGTAGGTTGTATAGTTTAGAATTACACCAAGGGAGATAACTGTACAACCTCCTA [60]
Asp                 TGAGGTAGTAGGTTGTATAGTTTAGAATTACACCACGGGAGATAACTGTACAACCTCCTA [60]
Psi                 TGAGGTAGTAGGTTGTATAGTTTAGAATTACACCACGGGAGATAACTGTACAACCTCCTA [60]
Cpr_[crocodile]     TGAGGTAGTAGGTTGTATAGTTTAGAATGACACCAAGGGAGATAACTGTACAACCTCCTA [60]
Ggn_[gavil]         TGAGGTAGTAGGTTGTATAGTTTAGAATGACACCAAGGGAGATAACTGTACAACCTCCTA [60]
Ami                 TGAGGTAGTAGGTTGTATAGTTTAGAATGACACCAAGGGAGATAACTGTACAACCTCCTA [60]
Asi                 TGAGGTAGTAGGTTGTATAGTTTAGAATGACACCAAGGGAGATAACTGTACAACCTCCTA [60]
Tgt_[Tinamus]       TGAGGTAGTAGGTTGTATAGTTTAGAATTACACCAAGGGAGATAACTGTACAACCTCCTA [60]
Sca_[ostritch]      TGAGGTAGTAGGTTGTATAGTTTAGAATTACACCAAGGGAGATAACTGTACAACCTCCTA [60]
Mga_[turkey]        TGAGGTAGTAGGTTGTATAGTTTAGAATTACACCAAGGGAGATAACTGTACAACCTCCTA [60]
Gga                 TGAGGTAGTAGGTTGTATAGTTTAGAATTACACCAAGGGAGATAACTGTACAACCTCCTA [60]
Cli                 TGAGGTAGTAGGTTGTATAGTTTAGAATTACACCAAGGGAGATAACTGTACAACCTCCTA [60]
Ccu_[cuckoo]        TGAGGTAGTAGGTTGTATAGTTTAGAATTACACCAAGGGAGATAACTGTACAACCTCCTA [60]
Cvo_[killdeer]      TGAGGTAGTAGGTTGTATAGTTTAGAATTACACCAAGGGAGATAACTGTACAACCTCCTA [60]
Afo_[penguin]       TGAGGTAGTAGGTTGTATAGTTTAGAATTACACCAAGGGAGATAACTGTACAACCTCCTA [60]
Phu_[ground_tit]    TGAGGTAGTAGGTTGTATAGTTTAGAATTACACCAAGGGAGATAACTGTACAACCTCCTA [60]
Tgu                 TGAGGTAGTAGGTTGTATAGTTTAGAATTACACCAAGGGAGATAACTGTACAACCTCCTA [60]
Apl_[duck]          TGAGGTAGTAGGTTGTATAGTTTAGAATTACACCAAGGGAGATAACTGTACAACCTCCTA [60]
Xtr                 ------------------------------------------------------------ [0]
Npa                 ------------------------------------------------------------ [0]
Lch                 TGAGGTAGTAGGTTGTATAGTTTAGAATTACACCAAGGGAGATAACTGTACAACCTCCTA [60]
Dre                 TGAGGTAGTAGGTTGTATAGTTTAGAATAACATCACTGGAGATAACTGTACAACCTCCTA [60]

Hsa                 GCTTTCC--TGAGGTAGGAGGTTGTATAGTTGAGGAGGACACCCAA---GGAGATCACTA [115]
Ptr                 GCTTTCC--TGAGGTAGGAGGTTGTATAGTTGAGGAGGACACCCAA---GGAGATCACTA [115]
Ggo                 GCTTTCC--TGAGGTAGGAGGTTGTATAGTTGAGGAGGACACCCAA---GGAGATCACTA [115]
Pab                 GCTTTCC--TGAGGTAGGAGGTTGTATAGTTGAGGAGGACACCCAA---GGAGATCACTA [115]
Mml                 GCTTTCC--TGAGGTAGGAGGTTGTATAGTTGAGGAGGACACCCAA---GGAGATCACTA [115]
Cja                 GCTTTCC--TGAGGTAGGAGGTTGTATAGTTGAGGAGGACACCCAA---GGAGATCACTA [115]
Oga                 GCTTTCC--TGAGGTAGGAGGTTGTATAGTTGAGGAGGACACCCAA---GGAGATCACTA [115]
Mmr                 GCTTTCC--TGAGGTAGGAGGTTGTATAGTTGAGGAGGACACCCAA---GGAGATCACTA [115]
Csi_[rhino]         GCTTTCC--TGAGGTAGGAGGTTGTATAGTTGAGGAGGACACCCAC---GGAGATCACTA [115]
Eca                 GCTTTCC--TGAGGTAGGAGGTTGTATAGTTGAGGAGGACACCCAC---GGAGATCACTA [115]
Fca                 GCTTTCC--TGAGGTAGGAGGTTGTATAGTTGAGGAGGACACCCAC---GGAGATCACTA [115]
Cfa                 GCTTTCC--TGAGGTAGGAGGTTGTATAGTTGAGGAGGACACCCAC---GGAGATCACTA [115]
Mpu_[ferret]        GCTTTCC--TGAGGTAGGAGGTTGTATAGTTGAGGAGGACACCCAC---GGAGATCACTA [115]
Ame_[panda]         GCTTTCC--TGAGGTAGGAGGTTGTATAGTTGAGGAGGACACCCAC---GGAGATCACTA [115]
Lwe                 GCTTTCC--TGAGGTAGGAGGTTGTATAGTTGAGGAGGACACCCAC---GGAGATCACTA [115]
Vpa                 GCTTTCC--TGAGGTAGGAGGTTGTATAGTTGAGGAGGACACCCAC---GGAGATCACTA [115]
Ssc                 GCTTTCC--TGAGGTAGGAGGTTGTATAGTTGAGGAGGACACCCAC---GGAGATCACTA [115]
Ttr                 GCTTTCC--TGAGGTAGGAGGTTGTATAGTTGAGGAGGACACCCAC---GGAGATCACTA [115]
Bta                 GCTTTCC--TGAGGTAGGAGGTTGTATAGTTGAGGAGGACACCCAA---GGAGATCACTA [115]
Cca_[deer]          GCTTTCC----------------------------------------------------- [67]
Oar_[sheep]         GCTTTCC--TGAGGTAGGAGGTTGTATAGTTGAGGAGGACACCCAA---GGAGATCACTA [115]
Cae_[ibex]          GCTTTCC--TGAGGTAGGAGGTTGTATAGTTGAGGAGGACACCCAA---GGAGATCACTA [115]
Pho_[antelope]      GCTTTCC--TGAGGTAGGAGGTTGTATAGTTGAGGAGGACACCCAA---GGAGATCACTA [115]
Pva                 GCTTTCC--TGAGGTAGGAGGTTGTATAGTTGAGGAGGACACCCAC---GGAGATCACTA [115]
Ehe_[fruitbat]      GCTTTCC--TGAGGTAGGAGGTTGTATAGTTGAGGAGGACACCCAC---GGAGATCACTA [115]
Rfe_[horseshoe_bat] GCTTTCC--TGAGGTAGGAGGTTGTATAGTTGAGGAGGACACCCAA---GGAGATCACTA [115]
Mbr                 GCTCTTC----------------------------------------------------- [66]
Sar                 GCTTGCC--TGAGGTAGGAGGTTGTATAGTTGAGGAGGACACCCAC---GGAGATCACTA [115]
Eeu                 GCTTTCC--TGAGGTAGGAGGTTGTATAGTTGAGGAGGACACCCAC---GGAGATCACTA [115]
Tch                 GCTTTCC--TGAGGTAGGAGGTTGTATAGTTGAGGAGGACACCCAA---GGAGATCACTA [115]
Ocu                 GCTTTCC--TGAGGTAGGAGGTTGTATAGTT--------------------------CTA [92]
Opr                 GCTTTCC--TGAGGTAGGAGGTTGTATAGTTGAGGAGGACACCCAC---GGAGATCACTA [115]
Cpo                 GCTTTCC--TGAGGTAGGAGGTTGTATAGTTGAGAAGGACACCCAA---GGAGATCACTA [115]
Hgl                 GCTTTCC--TGAGGTAGGAGGTTGTATAGTTGAGGAGGACACCCAC---GGAGATCACTA [115]
Itr                 GCTTTCC--TGAGGTAGGAGGTTGTATAGTTGAGGAGGACACCCAC---GGAGATCACTA [115]
Dor                 GCTTTCC--TGAGGTAGGAGGTTGTATAGTTGAGGAAGACACCCAA---GGAGATCACTA [115]
Rno                 GCTTTCC--TGAGGTAGGAGGTTGTATAGTTGAGGAAGACACCCGA---GGAGATCACTA [115]
Mmu                 GCTTTCC--TGAGGTAGGAGGTTGTATAGTTGAGGAAGACACCCGA---GGAGATCACTA [115]
Laf                 GCTTTCC--TGAGGTAGGAGGTTGTATAGTTGAGGAGGACACCCAA---GGAGATCACTA [115]
Ete                 GCTTTCC--TGAGGTAGGAGGTTGTATAGTTGAAGAGGACAACCCA---GGAGATCACTA [115]
Pca                 GCTTTCC--TGAGGTAGGAGGTTGTATAGTTGAGGAGGACACCCAA---GGAGATCACTA [115]
Oaf                 GCTTTCC--TGAGGTAGGAGGTTGTATAGTTGAGGAGGACACCCAA---GGAGATCACTA [115]
Cho                 GCTTTCC--TGAGGTAGGAGGTTGTATAGTTGAGGAGGACACCCAA---GGAGATCACTA [115]
Dno                 GCTTTCC--TGAGGTAGGAGGTTGTATAGTT--------------------------CTA [92]
Meu                 GCTTTCC----------------------------------------------------- [67]
Sha_[tasmanian]     GCTTTCC----------------------------------------------------- [67]
Mdo                 GCTTTCC----------------------------------------------------- [67]
Oan                 GCTTTCC----------------------------------------------------- [67]
Aca                 GCTTTCC--TGAGGTAGTAGGTTGTATGGTTTAGAATAACACCATCA--GGAGATAACTG [116]
Gja                 GCTTTCC--TGAGGTAGTAGGTTGTATGGTTTAGAATAACACCATCA--GGAGATAACTG [116]
Pbi                 GCTTTAC--TGAGGTAGTAGGTTGTATGGTTGAGAATAACACCATCA--GGAGATAACTA [116]
Vbe_[viper]         GCTTTCC--TGAGGTAGTAGGTTGTATGGTTGAGAATAACACCATCA--GGAGATAACTA [116]
Oha_[cobra]         GCTTTCC--TGAGGTAGTAGGTTGTATGGTTGAGAATAACACCATCA--GGAGATAACTA [116]
Cpi                 GCTTTCC--TGAGGTAGTAGGTTGTATGGTTTAGAATAACACCCGCA--GGAGATAACTG [116]
Cmy                 GCTTTCC--TGAGGTAGTAGGTTGTATGGTTTAGAATAACACCCGCA--GGAGATAACTG [116]
Asp                 GCTTTCC--TGAGGTAGTAGGTTGTATGGTTTAGAATAACACCAGCA--GGAGATAACTG [116]
Psi                 GCTTTCC--TGAGGTAGTAGGTTGTATGGTTTAGAATAACACCAGCA--GGAGATAACTG [116]
Cpr_[crocodile]     GCTTTCC--TGAGGTAGTAGGTTGTATGGTTTAGAGTCACACCCCC---GGAGATAACTG [115]
Ggn_[gavil]         GCTTTCC--TGAGGTAGTAGGTTGTATGGTTTAGAGTCACACCCCC---GGAGATAACTG [115]
Ami                 GCTTTCC--TGAGGTAGTAGGTTGTATGGTTTAGAGTCACACCCCC---GGAGATAACTG [115]
Asi                 GCTTTCC--TGAGGTAGTAGGTTGTATGGTTTAGAGTCACACCCCC---GGAGATAACTG [115]
Tgt_[Tinamus]       GCTTTCC----------------------------------------------------- [67]
Sca_[ostritch]      GCTTTCC----------------------------------------------------- [67]
Mga_[turkey]        GCTTTCC----------------------------------------------------- [67]
Gga                 GCTTTCC----------------------------------------------------- [67]
Cli                 GCTTTCC----------------------------------------------------- [67]
Ccu_[cuckoo]        GCTTTCC----------------------------------------------------- [67]
Cvo_[killdeer]      GCTTTCC----------------------------------------------------- [67]
Afo_[penguin]       GCTTTCC----------------------------------------------------- [67]
Phu_[ground_tit]    GCTTTCC----------------------------------------------------- [67]
Tgu                 GCTTTCC----------------------------------------------------- [67]
Apl_[duck]          GCTTTCC----------------------------------------------------- [67]
Xtr                 ---------TGAGGTAGTAGGTTGTATAGTTGAGGATAACACCAAA---GGAGATAACTG [48]
Npa                 ---------TGAGGTAGTAGGTTGTATAGTTGAGGATAACATCACA---GGAGATAACTG [48]
Lch                 GCTTTCC----------------------------------------------------- [67]
Dre                 GCTTTCC--TGAGGTAGTTGGTTGTATGGTTTTGCATAATAAACAGCCCGGAGTTAACTG [118]

Hsa                 TACGGCCTCCTAGCTTTCC--TGAGGTAGTAGGTTGTATGGTTTAGAGTTACACCCTGGG [173]
Ptr                 TACGGCCTCCTAGCTTTCC--TGAGGTAGTAGGTTGTATGGTTTAGAGTTACACCCTGGG [173]
Ggo                 TACGGCCTCCTAGCTTTCC--TGAGGTAGTAGGTTGTATGGTTTAGAGTTACACCCTGGG [173]
Pab                 TACGGCCTCCTAGCTTTCC--TGAGGTAGTAGGTTGTATGGTTTAGAGTTACACCCTGGG [173]
Mml                 TACGGCCTCCTAGCTTTCC--TGAGGTAGTAGGTTGTATGGTTTAGAGTTACACCCTGGG [173]
Cja                 TACGACCTCCTAGCTTTCC--TGAGGTAGTAGGTTGTATGGTTTAGAGTTACACCCTGGG [173]
Oga                 TACGGCCTCCTAGCTTTCC--TGAGGTAGTAGGTTGTATGGTTTAGAGTTACACCCTGGG [173]
Mmr                 TACGGCCTCCTAGCTTTCC--TGAGGTAGTAGGTTGTATGGTTTAGAGTTACACCCTGGG [173]
Csi_[rhino]         TACGGCCTCCTAGCTTTCC--TGAGGTAGTAGGTTGTATGGTTTAGAGTTACACCCTGGG [173]
Eca                 TACGGCCTCCTAGCTTTCC--TGAGGTAGTAGGTTGTATGGTTTAGAGTTACACCCTGGG [173]
Fca                 TACGGCCTCCTAGCTTTCC--TGAGGTAGTAGGTTGTATGGTTTAGAGTTACACCCTGGG [173]
Cfa                 TACGGCCTCCTAGCTTTCC--TGAGGTAGTAGGTTGTATGGTTTAGAGTTACACCCTGGG [173]
Mpu_[ferret]        TACGGCCTCCTAGCTTTCC--TGAGGTAGTAGGTTGTATGGTTTAGAGTTACACCCTGGG [173]
Ame_[panda]         TACGGCCTCCTAGCTTTCC--TGAGGTAGTAGGTTGTATGGTTTAGAGTTACACCCTGGG [173]
Lwe                 TACGGCCTCCTAGCTTTCC--TGAGGTAGTAGGTTGTATGGTTTAGAGTTACACCCTGGG [173]
Vpa                 TACGGCCTCCTAGCTTTCC--TGAGGTAGTAGGTTGTATGGTTTAGAGTTACACCCTGGG [173]
Ssc                 TACGGCCTCCTAGCTTTCC--TGAGGTAGTAGGTTGTATGGTTTAGAGTTACACCGTGGG [173]
Ttr                 TACGGCCTCCTAGCTTTCC--TGAGGTAGTAGGTTGTATGGTTTAGAGTTACACCCTGGG [173]
Bta                 TACGGCCTCCTAGCTTTCC--TGAGGTAGTAGGTTGTATGGTTTAGAGTTACACCCTGGG [173]
Cca_[deer]          ---------------------TGAGGTAGTAGGTTGTATGGTTTAGAGTTACACCCTGGG [106]
Oar_[sheep]         TACGGCCTCCTAGCTTTCC--TGAGGTAGTAGGTTGTATGGTTTAGAGTTACACCCTGGG [173]
Cae_[ibex]          TACGGCCTCCTAGCTTTCC--TGAGGTAGTAGGTTGTATGGTTTAGAGTTACACCCTGGG [173]
Pho_[antelope]      TACGGCCTCCTAGCTTTCC--TGAGGTAGTAGGTTGTATGGTTTAGAGTTACACCCTGGG [173]
Pva                 TACGGCCTCCTAGCTTTCC--TGAGGTAGTAGGTTGTATGGTTTAGAGTTACACCCTGGG [173]
Ehe_[fruitbat]      TACGGCCTCCTAGCTTTCC--TGAGGTAGTAGGTTGTATGGTTTAGAGTTACACCCTGGG [173]
Rfe_[horseshoe_bat] TACGGCCTCCTAGCTTTCC--TGAGGTAGTAGGTTGTATGGTTTAGAGTTACACCCTGGG [173]
Mbr                 ---------------------TGAGGTAGTAGGTTGTATGGTTTAGAGTTATACCCTGGG [105]
Sar                 TACGGCCTCCTAGCTTGCC--TGAGGTAGTAGGTTGTATGGTTTAGAGTTACACCCTGGG [173]
Eeu                 TACGGCCTCCTAGCTTTCC--TGAGGTAGTAGGTTGTATGGTTTAGAGTTACACCCTGGG [173]
Tch                 TACGGCCTCCTAGCTTTCC--TGAGGTAGTAGGTTGTATGGTTTAGAGTTACACCCTGGG [173]
Ocu                 TACGGCCTCCTAGCTTTCC--TGAGGTAGTAGGTTGTATGGTTTAGAGTTACACCCTGGG [150]
Opr                 TACGGCCTCCTAGCTTTCC--TGAGGTAGTAGGTTGTATGGTTTAGAGTTACACCCTGGG [173]
Cpo                 TACGGCCTCCTAGCTTTCC--TGAGGTAGTAGGTTGTATGGTTTAGAGTTACACCCTGGG [173]
Hgl                 TACGGCCTCCTAGCTTTCC--TGAGGTAGTAGGTTGTATGGTTTAGAGTTATACCCTGGG [173]
Itr                 TACGGCCTCCTAGCTTTCC--TGAGGTAGTAGGTTGTATGGTTTAGAGTTACACCCTGGG [173]
Dor                 TACGGCCTCCTAGCTTTCC--TGAGGTAGTAGGTTGTATGGTTTAGAGTTACACCCTGGG [173]
Rno                 TACGGCCTCCTAGCTTTCC--TGAGGTAGTAGGTTGTATGGTTTAGAGTTACACCCTGGG [173]
Mmu                 TACGGCCTCCTAGCTTTCC--TGAGGTAGTAGGTTGTATGGTTTAGAGTTACACCCTGGG [173]
Laf                 TACGGCCTCCTAGCTTTCC--TGAGGTAGTAGGTTGTATGGTTTAGAGTTACACCCTGGG [173]
Ete                 TACGGCCTCCTAGCTTTCC--TGAGGTAGTAGGTTGTATGGTTTAGAGTTACACCGTGGG [173]
Pca                 TACGGCCTCCTAGCTTTCC--TGAGGTAGTAGGTTGTATGGTTTAGAGTTACACCCTGGG [173]
Oaf                 TACGGCCTCCTAGCTTTCC--TGAGGTAGTAGGTTGTATGGTTTAGAGTTACACCCTGGG [173]
Cho                 TACGGCCTCCTAGCTTTCC--TGAGGTAGTAGGTTGTATGGTTTAGAGTTACACCCTGGG [173]
Dno                 TACGGCCTCCTAGCTTTCC--TGAGGTAGTAGGTTGTATGGTTTAGAGTTACACCCTGGG [150]
Meu                 ---------------------AGAGGTAGTAGGTTGTATGGTTTAGAATTATACCCTGGG [106]
Sha_[tasmanian]     ---------------------TGAGGTAGTAGGTTGTATGGTTTAGAGTTATATCCTGGG [106]
Mdo                 ------------------------------------------------------------ [67]
Oan                 ---------------------TGAGGTAGTAGGTTGTATGGTTTAGAGTCACACCCCGGG [106]
Aca                 TACAGCCTCCTAGCTTTCC--TGAGGTAGTAGGTTGTATGGTTTAGAGTTACACCCTGGG [174]
Gja                 TACAGCCTCCTAGCTTTCC--TGAGGTAGTAGGTTGTATGGTTTAGAGTTACACCCTGGG [174]
Pbi                 TACAGCCTCCTAGCTTTCC--TGAGGTAGTAGGTTGTATGGTTTAGAATTACACCC-AGG [173]
Vbe_[viper]         TACAGCCTCCTAGCTTTCC--TGAGGTAGTAGGTTGTATGGTTTAGAGTTACACCC-AGG [173]
Oha_[cobra]         TACAGCCTCCTAGCTTTCC--TGAGGTAGTAGGTTGTATGGTTTAGAGTTACACCC-AGG [173]
Cpi                 TACAGCCTCCTAGCTTTCC--TGAGGTAGTAGGTTGTATGGTTTAGAGTTACACCCTGGG [174]
Cmy                 TACAGCCTCCTAGCTTTCC--TGAGGTAGTAGGTTGTATGGTTTAGAGTTACACCCTGGG [174]
Asp                 TACAGCCTCCTAGCTTTCC--TGAGGTAGTAGGTTGTATGGTTTAGAGTTACACCGTGGG [174]
Psi                 TACAGCCTCCTAGCTTTCC--TGAGGTAGTAGGTTGTATGGTTTAGAGTTACACCGTGGG [174]
Cpr_[crocodile]     TACAGCCTCCTAGCTTTCC--TGAGGTAGTAGGTTGTATGGTTTAGAGTTACACCCTGGG [173]
Ggn_[gavil]         TACAGCCTCCTAGCTTTCC--TGAGGTAGTAGGTTGTATGGTTTAGAGTTACACCCTGGG [173]
Ami                 TACAGCCTCCTAGCTTTCC--TGAGGTAGTAGGTTGTATGGTTTAGAGTTACACCCTGGG [173]
Asi                 TACAGCCTCCTAGCTTTCC--TGAGGTAGTAGGTTGTATGGTTTAGAGTTACACCCTGGG [173]
Tgt_[Tinamus]       ---------------------TGAGGTAGTAGGTTGTATGGTTTAGAGTTACACCCTGGG [106]
Sca_[ostritch]      ---------------------TGAGGTAGTAGGTTGTATGGTTTAGAGTTACACCCTGGG [106]
Mga_[turkey]        ---------------------TGAGGTAGTAGGTTGTATGGTTTAGAGTTACACCCTGGG [106]
Gga                 ---------------------TGAGGTAGTAGGTTGTATGGTTTAGAGTTACACCCTGGG [106]
Cli                 ---------------------TGAGGTAGTAGGTTGTATGGTTTAGAGTTACACCCTGGG [106]
Ccu_[cuckoo]        ---------------------TGAGGTAGTAGGTTGTATGGTTTAGAGTTACACCCTGGG [106]
Cvo_[killdeer]      ---------------------TGAGGTAGTAGGTTGTATGGTTTAGAGTTACACCCTGGG [106]
Afo_[penguin]       ---------------------TGAGGTAGTAGGTTGTATGGTTTAGAGTTACACCCTGGG [106]
Phu_[ground_tit]    ---------------------TGAGGTAGTAGGTTGTATGGTTTAGAGTTACACCCTGGG [106]
Tgu                 ---------------------TGAGGTAGTAGGTTGTATGGTTTAGAGTTACACCCTGGG [106]
Apl_[duck]          ---------------------TGAGGTAGTAGGTTGTATGGTTTAGAGTTACACCCTGGG [106]
Xtr                 TACAGCCTCCTATCTTTCC--TGAGGTAGTAGGTTGTATGGTTTAGAATGACACCCTGGG [106]
Npa                 TACAGCCTCCTATCTTTCC--TGAGGTAGTAGGTTGTATGGTTTAGAATGACACCCTGGG [106]
Lch                 ---------------------TGAGGTAGTAGGTTGTATGGTTTAGAATTATACCGTGGG [106]
Dre                 TACAACCTTCTAGCTTTCC--TGAGGTAGTAGGTTGTATGGTTTAGAATTTTGCCCTGGG [176]

Hsa                 AGTTAACTGTACAACCTTCTAGCTTTCC--AGAGGTAGTAGGTTGCATAGTTTTAGGGCA [231]
Ptr                 AGTTAACTGTACAACCTTCTAGCTTTCC--AGAGGTAGTAGGTTGCATAGTTTTAGGGCA [231]
Ggo                 AGTTAACTGTACAACCTTCTAGCTTTCC--AGAGGTAGTAGGTTGCATAGTTTTAGGGCA [231]
Pab                 AGTTAACTGTACAACCTTCTAGCTTTCC--AGAGGTAGTAGGTTGCATAGTTTTAGGGCA [231]
Mml                 AGTTAACTGTACAACCTTCTAGCTTTCC--AGAGGTAGTAGGTTGCATAGTTTTAGGGCA [231]
Cja                 AGTTAACTGTACAACCTTCTAGCTTTCC--AGAGGTAGTAGGTTGCATAGTTTTAGGGCA [231]
Oga                 AGTTAACTGTACAACCTTCTAGCTTTCC--AGAGGTAGTAGGTTGCATAGTTTTAGGGCA [231]
Mmr                 AGTTAACTGTACAACCTTCTAGCTTTCC--AGAGGTAGTAGGTTGCATAGTTTTAGGGCA [231]
Csi_[rhino]         AGTTAACTGTACAACCTTCTAGCTTTCC--AGAGGTAGTAGGTTGCATAGTTTTAGGGCA [231]
Eca                 AGTTAACTGTACAACCTTCTAGCTTTCC--AGAGGTAGTAGGTTGCATAGTTTTAGGGCA [231]
Fca                 AGTTAACTGTACAACCTTCTAGCTTTCC--AGAGGTAGTGGGTTGCATAGTTTTAGGGCA [231]
Cfa                 AGTTAACTGTACAACCTTCTAGCTTTCC--AGAGGTAGTAGGTTGCATAGTTTTAGGGCA [231]
Mpu_[ferret]        AGTTAACTGTACAACCTTCTAGCTTTCC--AGAGGTAGTAGGTTGCATAGTTTTAGGGCA [231]
Ame_[panda]         AGTTAACTGTACAACCTTCTAGCTTTCC--AGAGGTAGTAGGTTGCATAGTTTTAGGGCA [231]
Lwe                 AGTTAACTGTACAACCTTCTAGCTTTCC--AGAGGTAGTAGGTTGCATAGTTTTAGGGCA [231]
Vpa                 AGTTAACTGTACAACCTTCTAGCTTTCC--AGAGGTAGTAGGTTGCATAGTTTTAGGGCA [231]
Ssc                 AGTTAACTGTACAACCTTCTAGCTTTCC--AGAGGTAGTAGGTTGCATAGTTTTAGGGCA [231]
Ttr                 AGTTAACTGTACAACCTTCTAGCTTTCC--AGAGGTAGTAGGTTGCATAGTTTTAGGGCA [231]
Bta                 AGTTAACTGTACAACCTTCTAGCTTTCC--AGAGGTAGTAGGTTGCATAGTTTTCGGGCA [231]
Cca_[deer]          AGTTAACTGTACAACCTTCTAGCTTTCC--AGAGGTAGTAGGTTGCATAGTTTTAGGGCA [164]
Oar_[sheep]         AGTTAACTGTACAACCTTCTAGCTTTCC--AGAGGTAGTAGGTTGCATAGTTTTAGGGCA [231]
Cae_[ibex]          AGTTAACTGTACAACCTTCTAGCTTTCC--AGAGGTAGTAGGTTGCATAGTTTTAGGGCA [231]
Pho_[antelope]      AGTTAACTGTACAACCTTCTAGCTTTCC--AGAGGTAGTAGGTTGCATAGTTTTAGGGCA [231]
Pva                 AGTTAACTGTACAACCTTCTAGCTTTCC--AGAGGTAGTAGGTTGCATAGTTTTAGGGCA [231]
Ehe_[fruitbat]      AGTTAACTGTACAACCTTCTAGCTTTCC--AGAGGTAGTAGGTTGCATAGTTTTAGGGCA [231]
Rfe_[horseshoe_bat] AGTTAACTGTACAACCTTCTAGCTTTCC--AGAGGTAGTAGGTTGCATAGTTTTAGGGCA [231]
Mbr                 AGTTAACTGTACAACCTTCTAGCTTTCC--AGAGGTAGTAGGTTGCATAGTTTTAGGGCA [163]
Sar                 AGTTAACTGTACAACCTTCTAGCTTTCC--AGAGGTAGTAGGTTGCATAGTTTTAGGGCA [231]
Eeu                 AGTTAACTGTACAACCTTCTAGCTTTCC--AGAGGTAGTAGGTTGCATAGTTTTAGGGCA [231]
Tch                 AGTTAACTGTACAACCTTCTAGCTTTCC--AGAGGTAGTAGGTTGCATAGTTTTAGGGCA [231]
Ocu                 AGTTAACTGTACAACCTTCTAGCTTTCC--AGAGGTAGTAGGTTGCATAGTTTTAGGGCA [208]
Opr                 AGTTAACTGTACAACCTTCTAGCTTTCC--AGAGGTAGTAGGTTGCATAGTTTTAGGGCA [231]
Cpo                 AGTTAACTGTACAACCTTCTAGCTTTCC--AGAGGTAGTAGGTTGCATAGTTTTAGGGCA [231]
Hgl                 AGTTAACTGTACAACCTTCTAGCTTTCC--AGAGGTAGTAGGTTGCATAGTTTTAGGGCA [231]
Itr                 AGTTAACTGTACAACCTTCTAGCTTTCC--AGAGGTAGTAGGTTGCATAGTTTTAGGGCA [231]
Dor                 AGTTAACTGTACAACCTTCTAGCTTTCC--AGAGGTAGTAGGTTGCATAGTTTTAGGGCA [231]
Rno                 AGTTAACTGTACAACCTTCTAGCTTTCC--AGAGGTAGTAGGTTGCATAGTTTTAGGGCA [231]
Mmu                 AGTTAACTGTACAACCTTCTAGCTTTCC--AGAGGTAGTAGGTTGCATAGTTTTAGGGCA [231]
Laf                 AGTTAACTGTACAACCTTCTAGCTTTCC--AGAGGTAGTAGGTTGCATAGTTTTAGGGCA [231]
Ete                 AGTTAACTGTACAACCTTCTAGCTTTCC--AGAGGTAGTAGGTTGCATAGTTTTAGGGCA [231]
Pca                 AGTTAACTGTACAACCTTCTAGCTTTCC--AGAGGTAGTAGGTTGCATAGTTTTAGGGCA [231]
Oaf                 AGTTAACTGTACAACCTTCTAGCTTTCC--AGAGGTAGTAGGTTGCATAGTTTTAGGGCA [231]
Cho                 AGTTAACTGTACAACCTTCTAGCTTTCC--AGAGGTAGTAGGTTGCATAGTTTTAGGGCA [231]
Dno                 AGTTAACTGTACAACCTTCTAGCTTTCC--AGAGGTAGTAGGTTGCATAGTTTTGGGGCA [208]
Meu                 AGTTAACCGTACAACCTTCTAGCTTTCC--AGAGGTAGTAGGTTGCATAGTTTTAGGGCA [164]
Sha_[tasmanian]     AGTTAACTGTACAACCTTCTAGCTTTCC--AGAGGTAGTAGGTTGCATAGTTTTAGGGCA [164]
Mdo                 ------------------------------AGAGGTAGTAGGTTGCATAGTTTTAGGGCA [97]
Oan                 AGTTAACTGTACAACCTTCTAGCTTTCC--AGAGGTAGTAGGTTGCATAGTTTTAGGGCA [164]
Aca                 AGTTAACTGTACAACCTTCTAGCTTTCC--AGAGGTAGTAGGTTGCATAGTTTTAGGGCA [232]
Gja                 AGTTAACTGTACAACCTTCTAGCTTTCC--AGAGGTAGTAGGTTGCATAGTTTTAGGGCA [232]
Pbi                 AGTTAACTGTACAACCTTCTAGCTTTCC--AGAGGTAGTAGGTTGCATAGTTTTAGGGCA [231]
Vbe_[viper]         AGTTAACTGTACAACCTTCTAGCTTTCC--AGAGGTAGTAGGTTGCATAGTTTTAGGGCA [231]
Oha_[cobra]         AGTTAACTGTACAACCTTCTAGCTTTCC--AGAGGTAGTAGGTTGCATAGTTTTAGGGCA [231]
Cpi                 AGTTAACTGTACAACCTTCTAGCTTTCC--AGAGGTAGTAGGTTGCATAGTTTTAGGGCA [232]
Cmy                 AGTTAACTGTACAACCTTCTAGCTTTCC--AGAGGTAGTAGGTTGCATAGTTTTAGGGCA [232]
Asp                 AGTTAACTGTACAACCTTCTAGCTTTCC--AGAGGTAGTAGGTTGCATAGTTTTAGGGCA [232]
Psi                 AGTTAACTGTACAACCTTCTAGCTTTCC--AGAGGTAGTAGGTTGCATAGTTTTAGGGCA [232]
Cpr_[crocodile]     AGTTAACTGTACAACCTTCTAGCTTTCC--AGAGGTAGTAGGTTGCATAGTTTTAGGGCA [231]
Ggn_[gavil]         AGTTAACTGTACAACCTTCTAGCTTTCC--AGAGGTAGTAGGTTGCATAGTTTTAGGGCA [231]
Ami                 AGTTAACTGTACAACCTTCTAGCTTTCC--AGAGGTAGTAGGTTGCATAGTTTTAGGGCA [231]
Asi                 AGTTAACTGTACAACCTTCTAGCTTTCC--AGAGGTAGTAGGTTGCATAGTTTTAGGGCA [231]
Tgt_[Tinamus]       AGTTAACTGTACAACCTTCTAGCTTTCC--AGAGGTAGTAGGTTGCATAGTTTTAGGGCA [164]
Sca_[ostritch]      AGTTAACTGTACAACCTTCTAGCTTTCC--AGAGGTAGTAGGTTGCATAGTTTTAGGGCA [164]
Mga_[turkey]        AGTTAACTGTACAACCTTCTAGCTTTCC--AGAGGTAGTAGGTTGCATAGTTCTAGGGCA [164]
Gga                 AGTTAACTGTACAACCTTCTAGCTTTCC--AGAGGTAGTGGGTTGCATAGTTTTAGGGCA [164]
Cli                 AGTTAACTGTACAACCTTCTAGCTTTCC--AGAGGTAGTAGGTTGCATAGTTTTAGGGCA [164]
Ccu_[cuckoo]        AGTTAACTGTACAACCTTCTAGCTTTCC--AGAGGTAGTAGGTTGCATAGTTTTAGGGCA [164]
Cvo_[killdeer]      AGTTAACTGTACAACCTTCTAGCTTTCC--AGAGGTAGTAGGTTGCATAGTTTTAGGGCA [164]
Afo_[penguin]       AGTTAACTGTACAACCTTCTAGCTTTCC--AGAGGTAGTAGGTTGCATAGTTTTAGGGCA [164]
Phu_[ground_tit]    AGTTAACTGTACAACCTTCTAGCTTTCC--AGAGGTAGTAGGTTGCATAGTTTTAGGGCA [164]
Tgu                 AGTTAACTGTACAACCTTCTAGCTTTCC--AGAGGTAGTAGGTTGCATAGTTTTAGGGCA [164]
Apl_[duck]          AGTTAACTGTACAACCTTCTAGCTTTCC--AGAGGTAGTAGGTTGCATAGTTTTAGGGCA [164]
Xtr                 AGTTAACTGTACAACCTTCTAGCTTTCC-------------------------------- [134]
Npa                 AGTTAACTGTACAACCTTCTAGCTTTCC--AGAGGTAGTAGGTTGCATAGTTTTAGGGCA [164]
Lch                 AGTTAACTGTACAACCTTCTAGCTTTCC--AGAGGTAGTAGGTTGCATAGTTTTAGGGCA [164]
Dre                 AGTTAACTGTACAACCTTCTAGCTTTCC-------------------------------- [204]

Hsa                 GGGATTTTGCCCACAAGGAGGTAACTATACGACCTGCTGCCTTTCT--TGAGGTAGTAGA [289]
Ptr                 GGGATTTTGCCCACAAGGAGGTAACTATACGACCTGCTGCCTTTCT--TGAGGTAGTAGA [289]
Ggo                 GGGATTTTGCCCACAAGGAGGTAACTATACGACCTGCTGCCTTTCT--TGAGGTAGTAGA [289]
Pab                 GGGATTTTGCCCACAAGGAGGTAACTATACGACCTGCTGCCTTTCT--TGAGGTAGTAGA [289]
Mml                 GGGATTTTGCCCACAAGGAGGTAACTATACGACCTGCTGCCTTTCT--TGAGGTAGTAGA [289]
Cja                 GGGATTTTGCCCACAAGGAGCTAACTATACGACCTGCTGCCTTTCT--TGAGGTAGTAGA [289]
Oga                 GGGATTTTGCCCACAAGGAGGTAACTATACGACCTGCTGCCTTTCT--TGAGGTAGTAGA [289]
Mmr                 GGGATTTTGCCCACACGGAGGTAACTATACGACCTGCTGCCTTTCT--TGAGGTAGTAGA [289]
Csi_[rhino]         GGGATTTTGCCCACAAGGAGATAACTATACGACCTGCTGCCTTTCT--TGAGGTAGTAGA [289]
Eca                 GGGATTTTGCCCACAAGGAGATAACTATACGACCTGCTGCCTTTCT--TGAGGTAGTAGA [289]
Fca                 GGGGTTGTGCCCACAAGGAGGTAACTATACGACCTGCTGCCTTTCT--TGAGGTAGTAGA [289]
Cfa                 GGGATTTTGCCCACAAGGAGGTAACTATACGACCTGCTGCCTTTCT--TGAGGTAGTAGA [289]
Mpu_[ferret]        GGGATTTTGCCCACAAGGAGGTAACTATACGACCTGCTGCCTTTCT--TGAGGTAGTAGA [289]
Ame_[panda]         GGGATTTTGCCCACAAGGAGGTAACTATACGACCTGCTGCCTTTCT--TGAGGTAGTAGA [289]
Lwe                 GGGATTTTGCCCACAAGGAGGTAACTATACGACCTGCTGCCTTTCT--TGAGGTAGTAGA [289]
Vpa                 GGGATTTTGCCCACAAGGAGGTAACTATACGACCTGCTGCCTTTCT--TGAGGTAGTAGA [289]
Ssc                 GAGATTTTGCCCACAAGGAGGTAACTATACGACCTGCTGCCTTTCT--TGAGGTAGTAGA [289]
Ttr                 GGGATTTTGCCCACAAGGAGGTAACTATACGACCTGCTGCCTTTCT--TGAGGTAGTAGA [289]
Bta                 GGGATTTTGCCCACAAGGAGGTAACTATACGACCTGCTGCCTTTCT--TGAGGTAGTAGA [289]
Cca_[deer]          GGGATTTTGCCCACAAGGAGGTAACTATACGACCTGCTGCCTTTCT--TGAGGTAGTAGA [222]
Oar_[sheep]         GGGATTTTGCCCACAAGGAGGTAACTATACGACCTGCTGCCTTTCT--TGAGGTAGTAGA [289]
Cae_[ibex]          GGGATTTTGCCCACAAGGAGGTAACTATACGACCTGCTGCCTTTCT--TGAGGTAGTAGA [289]
Pho_[antelope]      GGGATTTTGCCCACAAGGAGGTAACTATACGACCTGCTGCCTTTCT--TGAGGTAGTAGA [289]
Pva                 GGGATTTTGCCCACAAGGAGGTAACTATACGACCTGCTACCTTTCT--TGAGGTAGTAGA [289]
Ehe_[fruitbat]      GGGATTTTGCCCACAAGGAGGTAACTATACGACCTGCTGCCTTTCT--TGAGGTAGTAGA [289]
Rfe_[horseshoe_bat] GGGATTTTGCCCACAAGGAGGTAACTATACGACCTGCTGCCTTTCT--TGAGGTAGTAGA [289]
Mbr                 GGGATTTTGCCCACAAGGAGGTAACTATACGACCTGCTGCCTTTCT--TGAGGTAGTAGA [221]
Sar                 GGGATTTTGCCCACAAGGAGGTAACTATACGACCTGCTGCCTTTCT--TGAGGTAGTAGA [289]
Eeu                 GGGATTTTGCCCACAAGGAGGTAACTATACGACCTGCTGCCTTTCT--TGAGGTAGTAGA [289]
Tch                 GGGATTTTGCCCACAAGGAGGTAACTATACGACCTGCTGCCTTTCT--TGAGGTAGTAGA [289]
Ocu                 GGGATTTTGCCCACAAGGAGGTAACTATACGACCTGCTGCCTTTCT--TGAGGTAGTAGA [266]
Opr                 GGGATTTTGCCCACAAGGAGGTAACTATACGACCTGCTGCCTTTCT--TGAGGTAGTAGA [289]
Cpo                 GGGATTTTGCCCACAAGGAGGTAACTATACGACCTGCTGCCTTTCT--TGAGGTAGTAGA [289]
Hgl                 GGGATTTTGCCCACAAGGAGGTAACTATACGACCTGCTGCCTTTCT--TGAGGTAGTAGA [289]
Itr                 GGGATTTTGCCCACAAGGAGGTAACTATACGACCTGCTGCCTTTCT--TGAGGTAGTAGA [289]
Dor                 GGGATTTTGCCCACAAGGAGGTAACTATACGACCTGCTGCCTTTCT--TGAGGTAGTAGA [289]
Rno                 GAGATTTTGCCCACAAGGAGTTAACTATACGACCTGCTGCCTTTCT--TGAGGTAGTAGA [289]
Mmu                 GAGATTTTGCCCACAAGGAGTTAACTATACGACCTGCTGCCTTTCT--TGAGGTAGTAGA [289]
Laf                 GGGATTTTGCCCACAAGGAGGTAACTATACGACCTGCTGCCTTTCT--TGAGGTAGTAGA [289]
Ete                 GGGATTTTGCCCACAAGGAGGTAACTATACGACCTGCTGCCTTTCT--TGAGGTAGTAGA [289]
Pca                 GGGATTTTGCCCACAAGGAGGTAACTATACGACCTGCTGCCTTTCT--TGAGGTAGTAGA [289]
Oaf                 GGGATTTTGCCCACAAGGAGGTAACTATACGACCTGCTGCCTTTCT--TGAGGTAGTAGA [289]
Cho                 GGGATTTTGCCCACAAGGAGATAACTATACGACCTGCTGCCTTTCT--TGAGGTAGTAGA [289]
Dno                 GGGATTTTGCCCACAAGGAGGTAACTATACGACCTGCTGCCTTTCT--TGAGGTAGTAGA [266]
Meu                 GGGATTTTGCCCACAAGGAGTTAACTATACAACCTGCTGCCTTTCT--TGAGGTAGTAGA [222]
Sha_[tasmanian]     GGGATTTTGCCCACAAGGAGTTAACTATACAACCTGCTGCCTTTCT--TGAGGTAGTAGA [222]
Mdo                 GGGATTTTGCCCACAAGGAGTTAACTATACAACCTGCTGCCTTTCT--TGAGGTAGTAGA [155]
Oan                 GTGATTTTGCTCATAAGGTGTTAACTATACAACCTGCTGCCTTTCT--TGAGGTAGTAGA [222]
Aca                 GTGGTTTTGCCCAAAAGGAGTTAACTATACAACCTGCTGCCTTTCT--TGAGGTAGTAGA [290]
Gja                 GTGGTTTTGCCCACAAGGAGTTAACTATACAACCTGCTGCCTTTCT--TGAGGTAGTAGA [290]
Pbi                 GTGGTTTTGCCTATAAGGAGTTAACTATACAACCTGCTGCCTTTCT--TGAGGTAGTAGA [289]
Vbe_[viper]         GTGGTTTTGCCTATAAGGAGTTAACTATACAACCTGCTGCCTTTCT--TGAGGTAGTAGA [289]
Oha_[cobra]         GTGGTTTTGCCTATACGGAGTTAACTATACAACCTGCTGCCTTTCT--TGAGGTAGTAGA [289]
Cpi                 GAGATTTTGCTCACAAGGAGTTAACTATACAACCTGCTGCCTTTCT--TGAGGTAGTAGA [290]
Cmy                 GGGATTTTGCTCACAAGGAGTTAACTATACAACCTGCTGCCTTTCT--TGAGGTAGTAGA [290]
Asp                 GGGATTTTGCTCACAAGGAGTTAACTATACAACCTGCTGCCTTTCT--TGAGGTAGTAGA [290]
Psi                 GGGATTTTGCTCACAAGGAGTTAACTATACAACCTGCTGCCTTTCT--TGAGGTAGTAGA [290]
Cpr_[crocodile]     GGGATTTTGCTCACACGGAGTTAACTATACAACCTGCTGCCTTTCT--TGAGGTAGTAGA [289]
Ggn_[gavil]         GGGATTTTGCTCACACGGAGTTAACTATACAACCTGCTGCCTTTCT--TGAGGTAGTAGA [289]
Ami                 GGGATTTTGCTCACACGGAGTTAACTATACAACCTGCTGCCTTTCT--TGAGGTAGTAGA [289]
Asi                 GGGATTTTGCTCACACGGAGTTAACTATACAACCTGCTGCCTTTCT--TGAGGTAGTAGA [289]
Tgt_[Tinamus]       GGGATTTTGCTCACAAGGAGGTAACTATACAACCTGCTGCCTTTCT--TGAGGTAGTAGA [222]
Sca_[ostritch]      GGGATTTTGCTCACAAGGAGGTAACTATACAACCTGCTGCCTTTCT--TGAGGTAGTAGA [222]
Mga_[turkey]        GGGATTTTGCTCACAAGGAGGTAACTATACAACCTGCTGCCTTTCT--TGAGGTAGTAGA [222]
Gga                 GGGATTTTGCTCACAAGGAGGTAACTATACAACCTGCTGCCTTTCT--TGAGGTAGTAGA [222]
Cli                 GGGATTTTGCTCACAAGGAGGTAACTATACAACCTGCTGCCTTTCT--TGAGGTAGTAGA [222]
Ccu_[cuckoo]        GGGATTTTGCTCACAAGGAGGTAACTATACAACCTGCTGCCTTTCT--TGAGGTAGTAGA [222]
Cvo_[killdeer]      GGGATTTTGCTCACAAGGAGGTAACTATACAACCTGCTGCCTTTCT--TGAGGTAGTAGA [222]
Afo_[penguin]       GGGATTTTGCTCACAAGGAGGTAACTATACAACCTGCTGCCTTTCT--TGAGGTAGTAGA [222]
Phu_[ground_tit]    GGGATTTTGCTCACAAGGAGGTAACTATACAACCTGCTGCCTTTCT--TGAGGTAGTAGA [222]
Tgu                 GGGATTTTGCTCAGAAGGAGGTAACTATACAACCTGCTGCCTTTCT--TGAGGTAGTAGA [222]
Apl_[duck]          GGGATTTTGCTCACAAGGAGGTAACTATACAACCTGCTGCCTTTCT--TGAGGTAGTAGA [222]
Xtr                 ------------------------------------------------------------ [134]
Npa                 GTAGTTTTGCCCAGAAGGAGATAACTATACAACCCGCTGCCTTTCT--TGAGGTAGTAGA [222]
Lch                 GGGATTTTGCTCAGAAGGAGGTAACTATACAACCTGCTGCCTTTCT--TGAGGTAGTAGA [222]
Dre                 ------------------------------------------------TGAGGTAGTAGA [216]

Hsa                 TTGTATAGTT-GTGGGGTAGTGATTTT-ACCCTGTTCAGGAGATAACTATACAATCTATT [347]
Ptr                 TTGTATAGTT-GTGGGGTAGTGATTTT-ACCCTGTTCAGGAGATAACTATACAATCTATT [347]
Ggo                 TTGTATAGTT-GTGGGGTAGTGATTTT-ACCCTGTTCAGGAGATAACTATACAATCTATT [347]
Pab                 TTGTATAGTT-GTGGGGTAGTGATTTT-ACCCTGTTCAGGAGATAACTATACAATCTATT [347]
Mml                 TTGTATAGTT-GTGGGGTAGTGATTTT-ACCCTGTTCAGGAGATAACTATACAATCTATT [347]
Cja                 TTGTATAGTT-GTGGGGTAGTGATTTT-ACCCTGTTCAGGAGATAACTATACAATCTATT [347]
Oga                 TTGTATAGTT-GTGGGGTAGTGATTTT-ACCCTGTTCAGGAGATAACTATACAATCTATT [347]
Mmr                 TTGTATAGTT-GTGGGGTAGTGATTTT-ACCCTGTTCAGGAGATAACTATACAATCTATT [347]
Csi_[rhino]         TTGTATAGTT-GTGGGGTAGTGATTTT-ACCCTGTTCAGGAGATAACTATACAATCTATT [347]
Eca                 TTGTATAGTT-GTGGGGTAGTGATTTT-ACCCTGTTCAGGAGATAACTATACAATCTATT [347]
Fca                 TTGTATAGTT-GTGGGGTAGTGATTTT-ACCCTGTTCAGGAGATAACTATACAATCTATT [347]
Cfa                 TTGTATAGTT-GTGGGGTAGTGATTTT-ACCCTGTTCAGGAGATAACTATACAATCTATT [347]
Mpu_[ferret]        TTGTATAGTT-GTGGGGTAGTGATTTT-ACCCTGTTCAGGAGATAACTATACAATCTATT [347]
Ame_[panda]         TTGTATAGTT-GTGGG-TAGTGATTGT-ACCCTGTTCAGGAGATAACTATACAATCTAGT [346]
Lwe                 TTGTATAGTT-GTGGGGTAGTGATTTT-ACCCTGTTCAGGAGATAACTATACAATCTATT [347]
Vpa                 TTGTATAGTT-GTGGGGTAGTGATTTT-ACCCTGTTCAGGAGATAACTATACAATCTATT [347]
Ssc                 TTGTATAGTT-GTGGGGTAGTGATTTT-ACCCTGTTCAGGAGATAACTATACAATCTATT [347]
Ttr                 TTGTATAGTT-GTGGGGTAGTGATTTT-ACCCTGTTCAGGAGATAACTATACAATCTATT [347]
Bta                 TTGTATAGTT-GTGGGGTAGTGATTTT-ACCCTGTTCAGGAGATAACTATACAATCTATT [347]
Cca_[deer]          TTGTATAGTT-GTGGGGTAGTGATTTT-ACCCTGTTCAGGAGATAACTATACAATCTATT [280]
Oar_[sheep]         TTGTATAGTT-GTGGGGTAGTGATTTT-ACCCTGTTCAGGAGATAACTATACAATCTATT [347]
Cae_[ibex]          TTGTATAGTT-GTGGGGTAGTGATTTT-ACCCTGTTCAGGAGATAACTATACAATCTATT [347]
Pho_[antelope]      TTGTATAGTT-GTGGGGTAGTGATTTT-ACCCTGTTCAGGAGATAACTATACAATCTATT [347]
Pva                 TTGTATAGTT-GTGGGGTAGTGATTTT-ACCCTGTTCAGGAGATAACTATACAATCTATT [347]
Ehe_[fruitbat]      TTGTATAGTT-GTGGGGTAGTGATTTT-ACCCTGTTCAGGAGATAACTATACAATCTATT [347]
Rfe_[horseshoe_bat] TTGTATAGTT-GTGGGGTAGTGATTTT-ACCCTGTTCAGGAGATAACTATACAATCTATT [347]
Mbr                 TTGTATAGTT-GTGGGGTAGTTATTTT-ACCCTGTTCAGGAGATAACTATACAATCTATT [279]
Sar                 TTGTATAGTT-GTGGGGTAGTTATTTT-ACCCTATTCAGGAGATAACTATACAATCTAGT [347]
Eeu                 TTGTATAGTT-GTGGGGTAGTGATTTT-ACCCTATTCAGGAGATAACTATACAATCTATT [347]
Tch                 TTGTATAGTT-GTGGGGTAGTGATTTT-ACCCTGTTCAGGAGATAACTATACAATCTATT [347]
Ocu                 TTGTATAGTT-GTGGGGTAGTGATTTT-ACCCTGTTCAGGAGATAACTATACAATCTATT [324]
Opr                 TTGTATAGTT-GTGGGGTAGTGATTTT-ACCCTGTTCAGGAGATAACTATACAATCTATT [347]
Cpo                 TTGTATAGTT-GTGGGGTAGTGATTTT-ACCCTGTTTAGGAGATAACTATACAATCTATT [347]
Hgl                 TTGTATAGTT-GTGGGGTAGTGATTTT-ACCCTGGTCAGGAGATAACTATACAATCTATT [347]
Itr                 TTGTATAGTT-GTGGGGTAGTGATTTT-ACCCTGTTCAGGAGATAACTATACAATCTATT [347]
Dor                 TTGTATAGTT-GTGGGGTAGTGATTTT-ACCCTGTTCAGGAGATAACTATACAATCTATT [347]
Rno                 TTGTATAGTT-GTGGGGTAGTGATTTT-ACCCTGTTTAGGAGATAACTATACAATCTATT [347]
Mmu                 TTGTATAGTT-GTGGGGTAGTGATTTT-ACCCTGTTTAGGAGATAACTATACAATCTATT [347]
Laf                 TTGTATAGTT-GTGGGGTAGTGATTTT-ACCCTGTTATGGAGATAACTATACAATCTATT [347]
Ete                 TTGTATAGTT-GTGGGGTAGTGATTTT-GCCCTGTTCATGAGATAACTATACAATCTATT [347]
Pca                 TTGTATAGTT-GTGGGGTAGCGATTTT-ACCCTATTAAGGAGATAACTATACAATCTATT [347]
Oaf                 TTGTATAGTT-GTGGGGTAGTGATTTT-ACCCTGTTCAGGAGATAACTATACAATCTATT [347]
Cho                 TTGTATAGTT-GTGGGGTAGTGATTTT-ACCCTGTTCAGGAGATAACTATACAATCTATT [347]
Dno                 TTGTATAGTT-GTGGGGTAGTGATTTT-ACCCTGTTCAGGAGATAACTATACAATCTATT [324]
Meu                 TTGTATAGTT-GTGGGGTAGTGATTTT-ACCCTGTTCAGGAGATAACTATACAATCTATT [280]
Sha_[tasmanian]     TTGTATAGTT-GTGGGGTAGTGATTTT-ACCCTGTTCAGGAGATAACTATACAATCTATT [280]
Mdo                 TTGTATAGTT-GTGGGGTAGTGATTTT-ACCCTGTTCAGGAGATAACTATACAATCTATT [213]
Oan                 TTGTATAGTTTTTAGGGTAGTAATTTT-ATCCTTTTCCGGAGATAACTATACAATCTATT [281]
Aca                 TTGTATAGTT-GTAGGGCAGTTATTTT-GCCCTCTTCAGGAGATAACTATACAATCTATT [348]
Gja                 TTGTATAGTT-GTAGGGTAGTTATTTT-GCCCTCTTCAGGAGATAACTATACAATCTATT [348]
Pbi                 TTGTATAGTT-GTAGGGCAGTTATTTT-GCCCTCTTCAGGAGATAACTATACAATCTATT [347]
Vbe_[viper]         TTGTATAGTT-GTAGGGTAGTTATTTT-GCCCTCTTCAGGAGATAACTATACAATCTATT [347]
Oha_[cobra]         TTGTATAGTT-GTAGGGTAGTTATTTT-GCCCTCTTCAGGAGATAACTATACAATCTATT [347]
Cpi                 TTGTATAGTT-GTAGGGTAGTTATTTT-ACCCTGTTCAGGAGATAACTATACAATCTATT [348]
Cmy                 TTGTATAGTT-GTAGGGTAGTTATTTT-ACCCTGTGCAGGAGATAACTATACAATCTATT [348]
Asp                 TTGTATAGTT-GTGGGGTAGTTATTTT-ACCCTG-TCAGGAGATAACTATACAATCTATT [347]
Psi                 TTGTATAGTT-GTGGGGTAGTTATTTT-ACCCTG-TCAGGAGATAACTATACAATCTATT [347]
Cpr_[crocodile]     TTGTATAGTT-GTGGGGTAGTTATTTT-ACCCTGTTCAGGAGATAACTATACAATCTATT [347]
Ggn_[gavil]         TTGTATAGTT-GTGGGGTAGTTATTTT-ACCCTGTTCAGGAGATAACTATACAATCTATT [347]
Ami                 TTGTATAGTT-GTGGGGTAGTTATTTT-ACCCTGTTCAGGAGATAACTATACAATCTATT [347]
Asi                 TTGTATAGTT-GTGGGGTAGTTATTTT-ACCCTGTTCAGGAGATAACTATACAATCTATT [347]
Tgt_[Tinamus]       TTGTATAGTT-GTAGGGTAGTTATTTT-ACCCTGTTCAGGAGATAACTATACAATCTATT [280]
Sca_[ostritch]      TTGTATAGTT-GTAGGGTAGTTATTTT-ACCCTGTTCAGGAGATAACTATACAATCTATT [280]
Mga_[turkey]        TTGTATAGTT-GTAGGGTAGTTATTTT-ACCCTGTTCAGGAGATAACTATACAATCTATT [280]
Gga                 TTGTATAGTT-GTAGGGTAGTTATTTT-ACCCTGTTCAGGAGATAACTATACAATCTATT [280]
Cli                 TTGTATAGTT-GTAGGGTAGTTATTTT-ACCCTGTTCAGGAGATAACTATACAATCTATT [280]
Ccu_[cuckoo]        TTGTATAGTT-GTAGGGTAGTTATTTT-ACCCTGTTCGGGAGATAACTATACAATCTATT [280]
Cvo_[killdeer]      TTGTATAGTT-GTAGGGTAGTTATTTT-ACCCTGTTCAGGAGATAACTATACAATCTATT [280]
Afo_[penguin]       TTGTATAGTT-GTAGGGTAGTTATTTT-ACCCTGTTCAGGAGATAACTATACAATCTATT [280]
Phu_[ground_tit]    TTGTATAGTT-GTGGGGTAGTTATTTT-ACCCTGTTCAGGAGATAACTATACAATCTATT [280]
Tgu                 TTGTATAGTT-GTAGGGTAGTTATTTT-ACCCTGTTCAGGAGATAACTATACAATCTATT [280]
Apl_[duck]          TTGTATAGTT-GTAGGGTAGTTATTTT-ACCCTGTTCAGGAGATAACTATACAATCTATT [280]
Xtr                 ------------------------------------------------------------ [134]
Npa                 TTGTATAGTT-GTAAGGTAGTGATTTTTACCTTGTTCAGGAGATAACTATACAATCTATT [281]
Lch                 TTGTATAGTT-GTAGGGTAGTGATTTT-ACCCTGTTTAGGAGATAACTATACAATCTATT [280]
Dre                 TTGTATAGTT-GTAGGGTAGTGATTTT-ATCCTGTGTAGAAGATAACTATACAATCTATT [274]

Hsa                 GCCTTCCC--TGAGGTAGTAGGTTGTATAGTTTT-AGGGTCACACCCACCACTGGGAGAT [404]
Ptr                 GCCTTCCC--TGAGGTAGTAGGTTGTATAGTTTT-AGGGTCACACCCACCACTGGGAGAT [404]
Ggo                 GCCTTCCC--TGAGGTAGTAGGTTGTATAGTTTT-AGGGTCACACCCACCACTGGGAGAT [404]
Pab                 GCCTTCCC--TGAGGTAGTAGGTTGTATAGTTTT-AGGGTCACACCCACCACTGGGAGAT [404]
Mml                 GCCTTCCC--TGAGGTAGTAGGTTGTATAGTTTT-AGGGTCACACCCACCACTGGGAGAT [404]
Cja                 GCCTTCCC--TGAGGTAGTAGGTTGTATAGTTTT-AGGGTCACACCCACCACTGGGAGAT [404]
Oga                 GCCTTCCC--TGAGGTAGTAGGTTGTATAGTTTT-AGGGTCACACCCACCACTGGGAGAT [404]
Mmr                 GCCTTCCC--TGAGGTAGTAGGTTGTATAGTTTT-AGGGTCACACCCACCACTGGGAGAT [404]
Csi_[rhino]         GCCTTCCC--TGAGGTAGTAGGTTGTATAGTTTT-AGGGTCACACCCACCACTGGGAGAT [404]
Eca                 GCCTTCCC--TGAGGTAGTAGGTTGTATAGTTTT-AGGGTCACACCCACCACTGGGAGAT [404]
Fca                 GCCTTCCC--TGAGGTAGTAGGTTGTATAGTTTT-AGGGTCACACCCACCACTGGGAGAT [404]
Cfa                 GCCTTCCC--TGAGGTAGTAGGTTGTATAGTTTT-AGGGTCACACCCACCACTGGGAGAT [404]
Mpu_[ferret]        GCCTTCCC--TGAGGTAGTAGGTTGTATAGTTTT-AGGGTCACACCCACCACTGGGAGAT [404]
Ame_[panda]         GCCTTCCC--TGAGGTAGTAGGTTGTATAGTTTT-AGGGTCACACCCACCACTGGGAGAT [403]
Lwe                 GCCTTCCC--TGAGGTAGTAGGTTGTATAGTTTT-AGGGTCACACCCACCACTGGGAGAT [404]
Vpa                 GCCTTCCC--TGAGGTAGTAGGTTGTATAGTTTT-AGGGTCACACCCACCACTGGGAGAT [404]
Ssc                 GCCTTCCC--TGAGGTAGTAGGTTGTATAGTTTT-AGGGTCACACCCACCACTGGGAGAT [404]
Ttr                 GCCTTCCC--TGAGGTAGTAGGTTGTATAGTTTT-AGGGTCACACCCACCACTGGGAGAT [404]
Bta                 GCCTTCCC--TGAGGTAGTAGGTTGTATAGTTTT-AGGGTCACACCCACCACTGGGAGAT [404]
Cca_[deer]          GCCTTCCC--TGAGGTAGTAGGTTGTATAGTTTT-AGGGTCACACCCACCACTGGGAGAT [337]
Oar_[sheep]         GCCTTCCC--TGAGGTAGTAGGTTGTATAGTTTT-AGGGTCACACCCACCGCTGGGAGAT [404]
Cae_[ibex]          GCCTTCCC--TGAGGTAGTAGGTTGTATAGTTTT-AGGGTCACACCCACCACTGGGAGAT [404]
Pho_[antelope]      GCCTTCCC--TGAGGTAGTAGGTTGTATAGTTTT-AGGGTCACACCCACCACTGGGAGAT [404]
Pva                 GCCTTCCC--TGAGGTAGTAGGTTGTATAGTTTT-AGGGTCACACCCACCACTGGGAGAT [404]
Ehe_[fruitbat]      GCCTTCCC--TGAGGTAGTAGGTTGTATAGTTTT-AGGGTCACACCCACCACTGGGAGAT [404]
Rfe_[horseshoe_bat] GCCTTCCC--TGAGGTAGTAGGTTGTATAGTTTT-AGGGTCACACCCACCACTGGGAGAT [404]
Mbr                 GCCTTCCC--TGAGGTAGTAGGTTGTATAGTTTT-AGGGTCACACCCACCACTGGGAGAT [336]
Sar                 GCCTTCCC--TGAGGTAGTAGGTTGTATAGTTTT-AGGGTCACACCCACCACTGGGAGAT [404]
Eeu                 GCCTTCCC--TGAGGTAGTAGGTTGTATAGTTTTTAGGGTCACACCCACCACTGGGAGAT [405]
Tch                 GCCTTCCC--TGAGGTAGTAGGTTGTATAGTTTT-AGGGTCACACCCACCACTGGGAGAT [404]
Ocu                 GCCTTCCC--TGAGGTAGTAGGTTGTATAGTTTT-AGGGTCACACCCACCACTGGGAGAT [381]
Opr                 GCCTTCCC--TGAGGTAGTAGGTTGTATAGTTTT-AGGGTCACACCCACCACTGGGAGAT [404]
Cpo                 GCCTTCCC--TGAGGTAGTAGGTTGTATAGTTTT-AGGGTCACACCCACCACTGGGAGAT [404]
Hgl                 GCCTTCCC--TGAGGTAGTAGGTTGTATAGTTTT-AGGGTCACACCCACCACTGGGAGAT [404]
Itr                 GCCTTCCC--TGAGGTAGTAGGTTGTATAGTTTT-AGGGTCACACCCACCACTGGGAGAT [404]
Dor                 GCCTTCCC--TGAGGTAGTAGGTTGTATAGTTTT-AGGGTCACACCCACCACTGGGAGAT [404]
Rno                 GCCTTCCC--TGAGGTAGTAGGTTGTATAGTTTT-AGGGTCACACCCACCACTGGGAGAT [404]
Mmu                 GCCTTCCC--TGAGGTAGTAGGTTGTATAGTTTT-AGGGTCACACCCACCACTGGGAGAT [404]
Laf                 GCCTTCCC--TGAGGTAGTAGGTTGTATAGTTTT-AGGGTCACACCCACCACTGGGAGAT [404]
Ete                 GCCTTCCC--TGAGGTAGTAGGTTGTATAGTTTT-AGGGTCACACCCACCACTGGGAGAT [404]
Pca                 GCCTTCCC--TGAGGTAGTAGGTTGTATAGTTTT-AGGGTCACACCCACCACTGGGAGAT [404]
Oaf                 GCCTTCCC--TGAGGTAGTAGGTTGTATAGTTTT-AGGGTCACACCCACCACTGGGAGAT [404]
Cho                 GCCTTCCC--TGAGGTAGTAGGTTGTATAGTTTT-AGGGTCACACCCACCACTGGGAGAT [404]
Dno                 GCCTTCCC--TGAGGTAGTAGGTTGTATAGTTTT-AGGGTCACACCCACCACTGGGAGAT [381]
Meu                 GCCTTCCC---------------------------------------------------- [288]
Sha_[tasmanian]     GCCTTCCC--TGAGGTAGTAGGTTGTATAGTTTT-AGGGTCACACCCACCACTGGGAGAT [337]
Mdo                 GCCTTCCC--TGAGGTAGTAGGTTGTATAGTTTT-AGGGTCACACCCACCACTGGGAGAT [270]
Oan                 GCCTTCCC--TGAGGTAGTAGGTTGTATAGTTTT-AGGGTCATACCCACCACTGGGAGAT [338]
Aca                 GCCTTCCC--TGAGGTAGTAGGTTGTATAGTTTT-AGGGTCATACCCACCACTGGGAGAT [405]
Gja                 GCCTTCCC--TGAGGTAGTAGGTTGTATAGTTTT-AGGGTCATACCCACCACTGGGAGAT [405]
Pbi                 GCCTTCCC--TGAGGTAGTAGGTTGTATAGTTTT-AGGGTCATACCCACCACTGGGAGAT [404]
Vbe_[viper]         GCCTTCCC--TGAGGTAGTAGGTTGTATAGTTTT-AGGGTCATACCCACCACTGGGAGAT [404]
Oha_[cobra]         GCCTTCCC--TGAGGTAGTAGGTTGTATAGTTTT-AGGGTCATACCCACCACTGGGAGAT [404]
Cpi                 GCCTTCCC--TGAGGTAGTAGGTTGTATAGTTTT-AGGGTCATACCCACAACTGGGAGAT [405]
Cmy                 GCCTTCCC--TGAGGTAGTAGGTTGTATAGTTTT-AGGGTCATACCCACAACTGGGAGAT [405]
Asp                 GCCTTCCC--TGAGGTAGTAGGTTGTATAGTTTT-AGGGTCATACCCACAACTGGGAGAT [404]
Psi                 GCCTTCCC--TGAGGTAGTAGGTTGTATAGTTTT-AGGGTCATACCCACAACTGGGAGAT [404]
Cpr_[crocodile]     GCCTTCCC--TGAGGTAGTAGGTTGTATAGTTTT-AGGGTCATACCCACAACTGGGAGAT [404]
Ggn_[gavil]         GCCTTCCC--TGAGGTAGTAGGTTGTATAGTTTT-AGGGTCATACCCACAACTGGGAGAT [404]
Ami                 GCCTTCCC--TGAGGTAGTAGGTTGTATAGTTTT-AGGGTCATACCCACAACTGGGAGAT [404]
Asi                 GCCTTCCC--TGAGGTAGTAGGTTGTATAGTTTT-AGGGTCATACCCACAACTGGGAGAT [404]
Tgt_[Tinamus]       GCCTTCCC--TGAGGTAGTAGGTTGTATAGTTTT-AGGGTCATACCCACAACTGGGAGAT [337]
Sca_[ostritch]      GCCTTCCC--TGAGGTAGTAGGTTGTATAGTTTT-AGGGTCATACCCACAACTGGGAGAT [337]
Mga_[turkey]        GCCTTCCC--TGAGGTAGTAGGTTGTATAGTTTT-AGGGTCATACCCACAACTGGGAGAT [337]
Gga                 GCCTTCCC--TGAGGTAGTAGGTTGTATAGTTTT-AGGGTCATACCCGCAACTGGGAGAT [337]
Cli                 GCCTTCCC--TGAGGTAGTAGGTTGTATAGTTTT-AGGGTCATACCCGCAACTGGGAGAT [337]
Ccu_[cuckoo]        GCCTTCCC--TGAGGTAGTAGGTTGTATAGTTTT-AGGGTCATACCCACAACTGGGAGAT [337]
Cvo_[killdeer]      GCCTTCCC--TGAGGTAGTAGGTTGTATAGTTTT-AGGGTCATACCCACAACTGGGAGAT [337]
Afo_[penguin]       GCCTTCCC--TGAGGTAGTAGGTTGTATAGTTTT-AGGGTCATACCCACAACTGGGAGAT [337]
Phu_[ground_tit]    GCCTTCCC--TGAGGTAGTAGGTTGTATAGTTTT-AGGGTCATACCCACCACTGGGAGAT [337]
Tgu                 GCCTTCCC--TGAGGTAGTAGGTTGTATAGTTTT-AGGGTCATACCCACCACTGGGAGAT [337]
Apl_[duck]          GCCTTCCC--TGAGGTAGTAGGTTGTATAGTTTT-AGGGTCATACCCACAACTGGGAGAT [337]
Xtr                 ----------TGAGGTAGTAGGTTGTTTAGTTAT-TGGGCCGCACCCACCAATGGGAGAG [183]
Npa                 GCCTTCCT--TGAGGTAGTAGGTTGTTTAGTTTT-AGGGTCACACCCAACACTGGGAGAT [338]
Lch                 GCCTTCCC--TGAGGTAGTAGGTTGTATAGTTTT-AGGGTCACACCCACAACTGGGAGAT [337]
Dre                 GCCTTCCC--TGAGGTAGTAGGTTGTATAGTTTT-AGGGTCACACCCACA-CTGGGAGAT [330]

Hsa                 AACTATACAATCTACTGTCTTTCC--TGAGGTAGTAGGTTGTATAGTTTGGGGCT-CTG- [460]
Ptr                 AACTATACAATCTACTGTCTTTCC--TGAGGTAGTAGGTTGTATAGTTTGGGGCT-CTG- [460]
Ggo                 AACTATACAATCTACTGTCTTTCC--TGAGGTAGTAGGTTGTATAGTTTGGGGCT-CTG- [460]
Pab                 AACTATACAATCTACTGTCTTTCC--TGAGGTAGTAGGTTGTATAGTTTGGGGCT-CTG- [460]
Mml                 AACTATACAATCTACTGTCTTTCC--TGAGGTAGTAGGTTGTATAGTTTGGGGCT-CTG- [460]
Cja                 AACTATACAATCTACTGTCTTTCC--TGAGGTAGTAGGTTGTATAGTTTGGGGCT-CTG- [460]
Oga                 AACTATACAATCTACTGTCTTTCC--TGAGGTAGTAGGTTGTATAGTTTGGGGCT-GTG- [460]
Mmr                 AACTATAC-ATCTACTGTCTTTCC--TGAGGTAGTAGGTTGTATAGTTTGGGGCT-CTG- [459]
Csi_[rhino]         AACTATACAATCTACTGTCTTTCC--TGAGGTAGTAGGTTGTATAGTTTGGGGCT-CTG- [460]
Eca                 AACTATACAATCTACTGTCTTTCC--TGAGGTAGTAGGTTGTATAGTTTGGGGCT-CTG- [460]
Fca                 AACTATACAATCTACTGTCTTTCC--TGAGGTAGTAGGTTGTATAGTTTGGGGCT-CTG- [460]
Cfa                 AACTATACAATCTACTGTCTTTCC--TGAGGTAGTAGGTTGTATAGTTTGGGGCT-CTG- [460]
Mpu_[ferret]        AACTATACAATCTACTGTCTTTCC--TGAGGTAGTAGGTTGTATAGTTTGGGGCC-CTG- [460]
Ame_[panda]         AACTATACAATCTACTGTCTTTCC--TGAGGTAGTAGGTTGTATAGTTTGGGGCT-CGG- [459]
Lwe                 AACTATACAATCTACTGTCTTTCC--TGAGGTAGTAGGTTGTATAGTTTGGGGCT-CTG- [460]
Vpa                 AACTATACAATCTACTGTCTTTCC--TGAGGTAGTAGGTTGTATAGTTTGGGGCC-CTG- [460]
Ssc                 AACTATACAATCTACTGTCTTTCC--TGAGGTAGTAGGTTGTATAGTT-GGGGCT-CCG- [459]
Ttr                 AACTATACAATCTACTGTCTTTCC--TGAGGTAGTAGGTTGTATAGTTTGGGGCT-CTG- [460]
Bta                 AACTATACAATCTACTGTCTTTCC--TGAGGTAGTAGGTTGTATAGTTTGGGGCT-CTG- [460]
Cca_[deer]          AACTATACAATCTACTGTCTTTCC--TGAGGTAGTAGGTTGTATAGTTTGGGGCT-CTG- [393]
Oar_[sheep]         AACTATACAATCTACTGTCTTTCC--TGAGGTAGTAGGTTGTATAGTTTGGGGCT-CTG- [460]
Cae_[ibex]          AACTATACAATCTACTGTCTTTCC--TGAGGTAGTAGGTTGTATAGTTTGGGGCT-CTG- [460]
Pho_[antelope]      AACTATACAATCTACTGTCTTTCC--TGAGGTAGTAGGTTGTATAGTTTGGGGCT-CTG- [460]
Pva                 AACTATACAATCTACTGTCTTTCC--TGAGGTAGTAGGTTGTATAGTTTGGGGCT-CTG- [460]
Ehe_[fruitbat]      AACTATACAATCTACTGTCTTTCC------------------------------------ [428]
Rfe_[horseshoe_bat] AACTATACAATCTACTGTCTTTCC--TGAGGTAGTAGGTTGTATAGTTTGGGGCT-CTG- [460]
Mbr                 AACTATACAATCTACTGTCTTTCC--TGAGGTAGTAGGTTGTATAGTTTGGGGCT-CGG- [392]
Sar                 AACTATACAATCTACTGTCTTTCC--TGAGGTAGTAGGTTGTATAGTTTGGGGTC-CCG- [460]
Eeu                 AACTATACAATCTACTGTCTTTCC--TGAGGTAGTAGGTTGTATAGTTTGGGGCC-CTG- [461]
Tch                 AACTATACAATCTACTGTCTTTCC--TGAGGTAGTAGGTTGTATAGTTTGGGGCT-CTG- [460]
Ocu                 AACTATACAATCTACTGTCTTTCC--TGAGGTAGTAGGTTGTATAGTTTGGGGCT-CCG- [437]
Opr                 AACTATACAATCTACTGTCTTTCC--TGAGGTAGTAGGTTGTATAGTTTGGGGCT-CTG- [460]
Cpo                 AACTATACAATCTACTGTCTTTCC--TGAGGTAGTAGGTTGTATAGTTTGGGGCT-CCG- [460]
Hgl                 AACTATACAATCTACTGTCTTTCC--TGAGGTAGTAGGTTGTATAGTTTGGGGCT-CCG- [460]
Itr                 AACTATACAATCTACTGTCTTTCC--TGAGGTAGTAGGTTGTATAGTTTGGGGCT-CTG- [460]
Dor                 AACTATACAATCTACTGTCTTTCC--TGAGGTAGTAGGTTGTATAGTTTGGGGCT-CAG- [460]
Rno                 AACTATACAATCTACTGTCTTTCC--TGAGGTAGTAGGTTGTATGGTTTTGGGCT-CTG- [460]
Mmu                 AACTATACAATCTACTGTCTTTCC--TGAGGTAGTAGGTTGTATGGTTTTGGGCT-CTG- [460]
Laf                 AACTATACAATCTACTGTCTTTCC--TGAGGTAGTAGGTTGTATAGTTTGGGGCT-CTG- [460]
Ete                 AACTATACAATCTACTGTCTTTCC--TGAGGTAGTAGGTTGTATAGTTTGGGGTG-CTG- [460]
Pca                 AACTATACAATCTACTGTCTTTCC--TGAGGTAGTAGGTTGTATAGTTTGGGGCT-CTG- [460]
Oaf                 AACTATACAATCTACTGTCTTTCC--TGAGGTAGTAGGTTGTATAGTTTGGGGCC-CCG- [460]
Cho                 AACTATACAATCTACTGTCTTTCC--TGAGGTAGTAGGTTGTATAGTTTGGGGCT-CTG- [460]
Dno                 AACTATACAATCTACTGTCTTTCC--TGAGGTAGTAGGTTGTATAGTTTGGGGC--CTG- [436]
Meu                 --------------------------TGAGGTAGTAGGTTGTATAGTTTGGGGGT-CAGT [321]
Sha_[tasmanian]     AACTATACAATCTACTGTCTTTCT--TGAGGTAGTAGGTTGTATAGTTTGGGGGT-CGCT [394]
Mdo                 AACTATACAATCTACTGTCTTTCT--TGAGGTAGTAGGTTGTATAGTTTGGGGGT-CGCT [327]
Oan                 AACTATACAATCTACTGTCTTTCC--TGAGGTAGTAGGTTGTATAGTTTGAGGGCTCCG- [395]
Aca                 AACTATACAGTCTACTGTCTTTCC--TGAGGTAGTAGGTTGTATAGTTTTAGGGTTCTG- [462]
Gja                 AACTATACAGTCTACTGTCTTTCC--TGAGGTAGTAGGTTGTATAGTTTTGGGGTGAAA- [462]
Pbi                 AACTATACAGTCTACTGTCTTTCC--TGAGGTAGTAGGTTGTATAGTTTTAGGGTTAGA- [461]
Vbe_[viper]         AACTATACAGTCTACTGTCTTTCC--TGAGGTAGTAGGTTGTATAGTTTTAGGGTGAGA- [461]
Oha_[cobra]         AACTATACAGTCTACTGTCTTTCC--TGAGGTAGTAGGTTGTATAGTTTTAGGGTTAGA- [461]
Cpi                 AACTATACAATCTACTGTCTTTCC--TGAGGTAGTAGGTTGTATAGTTTTAGGGTTATA- [462]
Cmy                 AACTATACAATCTACTGTCTTTCC--TGAGGTAGTAGGTTGTATAGTTTTAGGGTTATA- [462]
Asp                 AACTATACAATCTACTGTCTTTCC--TGAGGTAGTAGGTTGTATAGTTTTAGGGTTATC- [461]
Psi                 AACTATACAATCTACTGTCTTTCC--TGAGGTAGTAGGTTGTATAGTTTTAGGGTTATC- [461]
Cpr_[crocodile]     AACTATACAATCTACTGTCTTTCC--TGAGGTAGTAGGTTGTATAGTTTTAGGGTTATA- [461]
Ggn_[gavil]         AACTATACAATCTACTGTCTTTCC--TGAGGTAGTAGGTTGTATAGTTTTAGGGTTATA- [461]
Ami                 AACTATACAATCTACTGTCTTTCC--TGAGGTAGTAGGTTGTATAGTTTTAGGGTTATA- [461]
Asi                 AACTATACAATCTACTGTCTTTCC--TGAGGTAGTAGGTTGTATAGTTTTAGGGTTATA- [461]
Tgt_[Tinamus]       AACTATACAATCTACTGTCTTTCC--TGAGGTAGTAGGTTGTATAGTTTTAGGGTTATG- [394]
Sca_[ostritch]      AACTATACAATCTACTGTCTTTCC--TGAGGTAGTAGGTTGTATAGTTTTAGGGTTATG- [394]
Mga_[turkey]        AACTATACAATCTACTGTCTTTCC--TGAGGTAGTAGGTTGTATAGTTTTAGGGTTATG- [394]
Gga                 AACTATACAATCTACTGTCTTTCC--TGAGGTAGTAGGTTGTATAGTTTTAGGGTTATG- [394]
Cli                 AACTATACAATCTACTGTCTTTCC--TGAGGTAGTAGGTTGTATAGTTTTAGGGCTCTG- [394]
Ccu_[cuckoo]        AACTATACAATCTACTGTCTTTCC--TGAGGTAGTAGGTTGTATAGTTTTAGGGTTATG- [394]
Cvo_[killdeer]      AACTATACAATCTACTGTCTTTCC--TGAGGTAGTAGGTTGTATAGTTTTAGGGTTATG- [394]
Afo_[penguin]       AACTATACAATCTACTGTCTTTCC--TGAGGTAGTAGGTTGTATAGTTTTAGGGTTATG- [394]
Phu_[ground_tit]    AACTATACAATCTACTGTCTTTCC--TGAGGTAGTAGGTTGTATAGTTTTAGGGCTATG- [394]
Tgu                 AACTATACAATCTACTGTCTTTCC--TGAGGTAGTAGGTTGTATAGTTTTAGGGCTATG- [394]
Apl_[duck]          AACTATACAATCTACTGTCTTTCC--TGAGGTAGTAGGTTGTATAGTTTTAGGGTTATG- [394]
Xtr                 AACTACACAACCTACTGTCTCTCC--TGAGGTAGTAGGTTGTTTAGTTGT-GGGTTGCA- [239]
Npa                 AACTATGCAATCTACTGTCTTTCC--TGAGGTAGTAGGTTGTTTAGTTTTGGGGTCAAG- [395]
Lch                 AACTATACAACCTACTGTCTTTCC--TGAGGTAGTAGGTTGTATAGTTTTAGGGTTATA- [394]
Dre                 AACTATACAACCTACTGTCTTTCT--TGAGGTAGTAGGTTGTATAGTTTGAGGGTTTAA- [387]

Hsa                 CCC--TG-CTATGGGATAACTATACAATCTACTGTCTTTCC--TGAGGTAGTAGGTTGTG [515]
Ptr                 CCC--TG-CTATGGGATAACTATACAATCTACTGTCTTTCC--TGAGGTAGTAGGTTGTG [515]
Ggo                 CCC--TG-CTATGGGATAACTATACAATCTACTGTCTTTCC--TGAGGTAGTAGGTTGTG [515]
Pab                 CCC--TG-CTATGGGATAACTATACAATCTACTGTCTTTCC--TGAGGTAGTAGGTTGTG [515]
Mml                 CCC--TG-CTATGGGATAACTATACAATCTACTGTCTTTCC--TGAGGTAGTAGGTTGTG [515]
Cja                 CCC--TC-CTGTGGAGTAACTATGCAATCTACTGTCTTTCC--TGAGGTAGTAGGTTGTG [515]
Oga                 CCC--TG-CTCTGGGATAACTATACAACCTACTGTCTTTCC--TGAGGTAGTAGGTTGTG [515]
Mmr                 CCC--TG-CTGTGGGATAACTATACAATCTACTGTCTTTCC--TGAGGTAGTAGGTTGTG [514]
Csi_[rhino]         CCC--TG-CTATGGGGTAACTATACAATCTACTGTCTTTCC--TGAGGTAGTAGGTTGTG [515]
Eca                 CCC--TG-CTATGGGGTAACTATACAATCTACTGTCTTTCC--TGAGGTAGTAGGTTGTG [515]
Fca                 CCC--TG-CTCTGGG-TAACTATACAATCTACTGTCTTTCC--TGAGGTAGTAGGTTGTG [514]
Cfa                 CCC--TG-CTCTGGG-TAACTATACAATCTACTGTCTTTCC--TGAGGTAGTAGGTTGTG [514]
Mpu_[ferret]        CCC--TA-CTATGCG-TAACTATACGATCTACTGTCTTTCC--TGAGGTAGTAGGTTGTG [514]
Ame_[panda]         CCC--TG-CTGTGGG-TGACTATACAACCTACTGTCTTTCC--TGAGGTAGTAGGTTGTG [513]
Lwe                 CCC--TG-CTATGGGTTAACTATACAATCTACTGTCTTTCC--TGAGGTAGTAGGTTGTG [515]
Vpa                 CCC--TG-CTATGGGATAACTATGCAACCTACTGTCTTTCC--TGAGGTAGTAGGTTGTG [515]
Ssc                 CCC--GG-CTGTGGAATAACTATACAACCTACTGTCTTTCC--TGAGGTAGTAGGTTGTG [514]
Ttr                 CCC--TG-CTATGGGATAACTATACAATCTACTGTCTTTCC--TGAGGTAGTAGGTTGTG [515]
Bta                 CCC--TG-CTATGGGATAACTATACAATCTACTGTCTTTCC--TGAGGTAGTAGGTTGTG [515]
Cca_[deer]          CCC--TG-CTATGGGATAACTATACAATCTACTGTCTTTCC--GGAGGTAGTAGGTTGTG [448]
Oar_[sheep]         CCC--TG-CTATGGGTTAACTATACAATCTACTGTCTTTCC--TGAGGTAGTAGGTTGTG [515]
Cae_[ibex]          CCC--TG-CTATGGGATAACTATACAATCTACTGTCTTTCC--TGAGGTAGTAGGTTGTG [515]
Pho_[antelope]      CCC--TG-CTATGGGATAACTATACAATCTACTGTCTTTCC--TGAGGTAGTAGGTTGTG [515]
Pva                 CCC--TG-CTATGGGATAACTATACAATCTACTGTCTTTCC--TGAGGTAGTAGGTTGTG [515]
Ehe_[fruitbat]      ------------------------------------------------------------ [428]
Rfe_[horseshoe_bat] CCC--TG-CTATGGGATAACTATACAATCTACTGTCTTTCC--TGAGGTAGTAGGTTGTG [515]
Mbr                 CCC--TG-CTGTGGGATAACTATACAATCTACTGTCTTTCC------------------- [430]
Sar                 CCC--TG-CTCTGGG-TAACTATACAACCTACTGTCTTTCC--TGAGGTAGTAGGTTGTG [514]
Eeu                 CCC--TG-CTATGGG-TAACTATACAATCTACTGTCTTTCC--TGAGGTAGTAGGTTGTG [515]
Tch                 CCC--TG-CCATGGGACAACTATACAATCTACTGTCTTTCC--TGAGGTAGTAGGTTGTG [515]
Ocu                 CCC--TG-CTATGGGATAACTATACAATCTACTGTCTTTCC--TGAGGTAGTAGGTTGTG [492]
Opr                 CCC--TG-CTATGGGATAACTATACAATCTACTGTCTTTCC--TGAGGTAGTAGGTTGTG [515]
Cpo                 CCC--TG-CTGTGG-CTAACTATACAATCTACTGTCTTTCC--TGAGGTAGTAGGTTGTG [514]
Hgl                 CCC--TG-CTGTGG-ATAACTATACAATCTACTGTCTTTCC--TGAGGTAGTAGGTTGTG [514]
Itr                 CCC--TG-CTGTGGGTTAACTATACAATCTACTGTCTTTCC--TGAGGTAGTAGGTTGTG [515]
Dor                 CCC--TG-CTGTGGGGTAACTATACAATCTACTGTCTTTCC--TGAGGTAGTAGGTTGTG [515]
Rno                 CCC--CG-CTCTGCGGTAACTATACAATCTACTGTCTTTCC--TGAGGTAGTAGGTTGTG [515]
Mmu                 CCC--CG-CTCTGCGGTAACTATACAATCTACTGTCTTTCC--TGAGGTAGTAGGTTGTG [515]
Laf                 CCC--TG-CTTTGGGATAACTATACAATCTACTGTCTTTCC--TGAGGTAGTAGGTTGTG [515]
Ete                 CCC--TG-CTTTCGGATAACTATACAACCTACTGTCTTTCC--TGAGGTAGTAGGTTGTG [515]
Pca                 CCC--TG-CTTTGGGATAACTATACAATCTACTGTCTTTCC--TGAGGTAGTAGGTTGTG [515]
Oaf                 CCC--TG-CTCTGGGATAACTATACAATCTACTGTCTTTCC--TGAGGTAGTAGGTTGTG [515]
Cho                 CCC--TG-CAATGGGCTAACTATACAATCTACTGTCTTTCC--TGAGGTAGTAGGTTGTG [515]
Dno                 CCC--TG-CTGTGG-ATAACTATACAATCTACTGTCTTTCC--TGAGGTAGTAGGTTGTG [490]
Meu                 CCCTCTGTCTGTGAGATAACTATACAGTCTACTGTCTTTCC--TGAGGTAGTAGGTTGTG [379]
Sha_[tasmanian]     CCCTCTGTCTGTGAGATAACTATACAGTCTACTGTCTTTCC--TGAGGTAGTAGGTTGTG [452]
Mdo                 CCCTCTGTCTGTGAGATAACTATACAGTCTACTGTCTTTCC--TGAGGTAGTAGGTTGTG [385]
Oan                 CCC--TGCCTGTTAGATAACTATACAATCTACTGTCTTTCC--TGAGGTAGTAGGTTGTG [451]
Aca                 CCC--TGCCTGTCACATAACTATACAATCTACTGTCTTTCC--TGAGGTAGTAGGTTGTG [518]
Gja                 CCC--TGCCTGTCAGATAACTATACAATCTACTGTCTTTCC--TGAGGTAGTAGGTTGTG [518]
Pbi                 CCC--TGCCTGTCAGATAACTATACAATCTACTGTCTTTCC--TGAGGTAGTAGGTTGTG [517]
Vbe_[viper]         CCC--TGCCTGTCAGATAACTATACAATCTACTGTCTTTCC--TGAGGTAGTAGGTTGTG [517]
Oha_[cobra]         CCC--TGACTGTCAGATAACTATACAATCTACTGTCTTTCC--TGAGGTAGTAGGTTGTG [517]
Cpi                 CCC--TGCCTGTCAGATAACTATACAATCTACTGTCTTTCC--TGAGGTAGTAGGTTGTG [518]
Cmy                 CCC--TGCCTGTCAGATAACTATACAATCTACTGTCTTTCC--TGAGGTAGTAGGTTGTG [518]
Asp                 CCC--TGCCTGTCAGATAACTATACAATCTACTGTCTTTCC--TGAGGTAGTAGGTTGTG [517]
Psi                 CCC--TGCCTGTCAGATAACTATACAATCTACTGTCTTTCC--TGAGGTAGTAGGTTGTG [517]
Cpr_[crocodile]     CCC--TGCCTGTCAGATAACTATACAATCTACTGTCTTTCC--TGAGGTAGTAGGTTGTG [517]
Ggn_[gavil]         CCC--TGCCTGTCAGATAACTATACAATCTACTGTCTTTCC--TGAGGTAGTAGGTTGTG [517]
Ami                 CCC--TGCCTGTCAGATAACTATACAATCTACTGTCTTTCC--TGAGGTAGTAGGTTGTG [517]
Asi                 CCC--TGCCTGTCAGATAACTATACAATCTACTGTCTTTCC--TGAGGTAGTAGGTTGTG [517]
Tgt_[Tinamus]       CCC--TGCCTGTCAGATAACTATACAATCTACTGTCTTTCC--TGAGGTAGTAGGTTGTG [450]
Sca_[ostritch]      CCC--TGCCTGTCAGATAACTATACAATCTACTGTCTTTCC--TGAGGTAGTAGGTTGTG [450]
Mga_[turkey]        CCC--TGCCTGTCAGATAACTATACAATCTACTGTCTTTCC--TGAGGTAGTAGGTTGTG [450]
Gga                 CCC--TGCCTGTCAGATAACTATACAATCTACTGTCTTTCC--TGAGGTAGTAGGTTGTG [450]
Cli                 CCC--TGCCTGTCACATAACTATACAATCTACTGTCTTTCC--TGAGGTAGTAGGTTGTG [450]
Ccu_[cuckoo]        CCC--TGCCTGTCAGATAACTATACAATCTACTGTCTTTCC--TGAGGTAGTAGGTTGTG [450]
Cvo_[killdeer]      CCC--TGCCTGTCAGATAACTATACAATCTACTGTCTTTCC--TGAGGTAGTAGGTTGTG [450]
Afo_[penguin]       CCC--TGCCTGTCAGATAACTATACAATCTACTGTCTTTCC--TGAGGTAGTAGGTTGTG [450]
Phu_[ground_tit]    CCC--TGCCTGTCAGATAACTATACAATCTACTGTCTTTCC--TGAGGTAGTAGGTTGTG [450]
Tgu                 CCC--TGCCTGTCAGATAACTATACAATCTACTGTCTTTCC--TGAGGTAGTAGGTTGTG [450]
Apl_[duck]          CCC--TGCCTGTCAGATAACTATACAATCTACTGTCTTTCC--TGAGGTAGTAGGTTGTG [450]
Xtr                 CCC--TGACGTTTGGATAACTATACAATCTACTGTCTTTCC--TGAGGTAGTAGTTTGTG [295]
Npa                 CCC--TAAGTGTCAGATAACTATACAATCTACTGTCTTTCC--TGAGGTAGTAGTTTGTG [451]
Lch                 CCC--TTGCTGTCAGATAACTATACAATCTACTGTCTTTCC--TGAGGTAGTAGGTTGTG [450]
Dre                 CCC--TTGCTGTCAGATAACTATACAACTTACTGTCTTTCC--TGAGGTAGTAGGTTGTG [443]

Hsa                 TGGTTTCAGGGCAGTGATGTT-GCCCC--TCGGAAGATAACTATACAACCTACTGCCTTC [572]
Ptr                 TGGTTTCAGGGCAGTGATGTT-GCCCC--TCAGAAGATAACTATACAACCTACTGCCTTC [572]
Ggo                 TGGTTTCAGGGCAGTGATGTT-GCCCC--TCAGAAGATAACTATACAACCTACTGCCTTC [572]
Pab                 TGGTTTCAGGGCAGTGATGTT-GCCCC--TCAGAAGATAACTATACAACCTACTGCCTTC [572]
Mml                 TGGTTTCAGGGCAGTGATGTT-GCCCC--TCAGAAGATAACTATACAACCTACTGCCTTC [572]
Cja                 TGGTTTCAGGGCAGTGATGTT-GCCCC--TCAGAAGATAACTATACAACCTACTGCCTTC [572]
Oga                 TGGTTTCAGGGCAGTGATGTT-GCCCC--TCAGAAGATAACTATACAACCTACTGCCTTC [572]
Mmr                 TGGTTTCAGGGCAGTGATGTT-GCCCC--TCAGAAGATAACTATACAACCTACTGCCTTC [571]
Csi_[rhino]         TGGTTTCAGGGCAGTGATGTT-GCCCCC-TCAGAAGATAACTATACAACCTACTGCCTTC [573]
Eca                 TGGTTTCAGGGCAGTGATGTT-GCCCCC-TCGGAAGATAACTATACAACCTACTGCCTTC [573]
Fca                 TGGTTTCAGGGCAGTGATGTT-GCCCCC-TCGGAAGATAACTATACAACCTACTGCCTTC [572]
Cfa                 TGGTTTCAGGGCAGTGATGTT-GCCCCC-TCGGAAGATAACTATACAACCTACTGCCTTC [572]
Mpu_[ferret]        TGGTTTCAGGGCAGTGATGTT-GCCCCC-TCAGAAGATAACTATACAACCTACTGCCTTC [572]
Ame_[panda]         TGGTTTCAGGGCAGTGATGTT-GCCCCC-TCGGAAGATAACCATACAACCTACTGCCTTC [571]
Lwe                 TGGTTTCAGGGCAGTGATGTT-GCCCCC-TCGGAAGATAACTATACAACCTACTGCCTTC [573]
Vpa                 TGGTTTCAGGGCAGTGATGTT-GCCCCC-TCGGAAGATAACTATACAACCTACTGCCTTC [573]
Ssc                 TGGTTTCAGGGCAGTGATGTT-GCCCCC-TCGGAAGATAACTATACAACCTACTGCCTTC [572]
Ttr                 TGGTTTCAGGGCAGTGATGTT-GCCCCC-TCGGAAGATAACTATACAACCTACTGCCTTC [573]
Bta                 TGGTTTCAGGGTAGTGATGTT-GCCCCC-TCGGAAGATAACTATACAACCTACTGCCTTC [573]
Cca_[deer]          TGGTTTCAGGGTAGTGATGTT-GCCCCC-TCGGAAGATAACTATACAACCTACTGCCTTC [506]
Oar_[sheep]         TGGTTTCAGGGTAGTGATGTT-GCCCCC-TCGGAAGATAACTATACAACCTACTGCCTTC [573]
Cae_[ibex]          TGGTTTCAGGGTAGTGATGTT-GCCCCC-TCGGAAGATAACTATACAACCTACTGCCTTC [573]
Pho_[antelope]      TGGTTTCAGGGTAGTGATGTT-GCCCCC-TCGGAAGATAACTATACAACCTACTGCCTTC [573]
Pva                 TGGTTTCAGGGCAGTGATGTT-GCCCCC-TAGGAAGATAACTATACAACCTACTGCCTTC [573]
Ehe_[fruitbat]      ------------------------------------------------------------ [428]
Rfe_[horseshoe_bat] TGGTTTCAGGGCAGTGATGTT-GCCCCC-TCAGAAGATAACTATACAACCTACTGCCTTC [573]
Mbr                 ------------------------------------------------------------ [430]
Sar                 TGGTTT--GGGCAGTGATGTC-GCCC---TCGGAAGGTAACTATACAGCCTACTGCCTTC [568]
Eeu                 TGGTTTCAGGGCAGTGATGTT-GCCCC--TTGGAAGATAACTATACAACCTACTGCCTTC [572]
Tch                 TGGTTTCAGGGCAGTGATGTT-GCCCC--TCAGCAGATAACTACACAACCTACTGCCTTC [572]
Ocu                 TGGTTTCAGGGCAGCGGTGTC-GCCCC--TCAGCAGATAACTATACAGCCTACTGCCTTC [549]
Opr                 TGGTTTCAGGGCGGTGATGTC-GCCCC--TCAGCAGATAACTATACAGCCTACTGCCTTC [572]
Cpo                 TGGTTTCCGGGCAGTGATGCC-GCCCC--TCGGAAGATAACTATACAACCTACTGCCTTC [571]
Hgl                 TGGTTTCCGGGCAGTGATGTC-GCCCC--TTGGAAGATAACTATACAACCTACTGCCTTC [571]
Itr                 TGGTTTCAGGGCAGTGATGTT-GCCCC--TCAGAAGATAACTATACAACCTACTGCCTTC [572]
Dor                 TGGTTTCAGGGCAGTGATGTT-GCCCC--TGGGAAGATAACTATACAACCTACTGCCTTC [572]
Rno                 TGGTTTCAGGGCAGTGATGTC-GCCCC--TCCGAAGATAACTATACAACCTACTGCCTTC [572]
Mmu                 TGGTTTCAGGGCAGTGATGTT-GCCCC--TCCGAAGATAACTATACAACCTACTGCCTTC [572]
Laf                 TGGTTTCAGGGCAGTGATGTT-GCCCC--TCAGAAGATAACTATACAACCTACTGCCTTC [572]
Ete                 TGGTTTCAGGGTAGTGATGTT-GCCCCC-TCGGAAGATAACTATACAACCTACTGCCTTC [573]
Pca                 TGGTTTCAGGGCAGTGATGTT-GCCCCC-TCAGAAGATAACTATACAACCTACTGCCTTC [573]
Oaf                 TGGTTTCAGGGTAGTGATGTT-GCCCC--TCGGAAGATAACTATACAACCTACTGCCTTC [572]
Cho                 TGGTTTCAGGGCAGTGATGTT-GCCCC--TCAGAAGATAACTATACAGCCTACTGCCTTC [572]
Dno                 TGGTTTCAGGGCAGTGATGTT-GCCCTC-TCGGAAGATAACTATACAACCTACTGCCTTC [548]
Meu                 TGGTTTCAGGGTAGTGATTTT-GCCCCAATCAGAAGATAACTATACAACCTACTGCCTTC [438]
Sha_[tasmanian]     TGGTTTCAGGGTAGTGATTTT-GCCCCAGTCAGAAGATAACTATACAACCTACTGCCTTC [511]
Mdo                 TGGTTTCAGGGTAGTGATTTT-GCCCCAATCAGAAGATAACTATACAACCTACTGCCTTC [444]
Oan                 TGGTTTCAGGGGAGTGATTTT-GCCCCAATCAGAAGATAACTATACAGCCTACTGCCTTC [510]
Aca                 TGGTTTCAGGGTAGTCATTTT-GCCCCAATCAGGAGATAACTATACAACCTACTGCCTTC [577]
Gja                 TGGTTTCAGGGTAGTGATTTT-ACCCCAATCAGGAGATAACTATACAACCTACTGCCTTC [577]
Pbi                 TGGTTTCAGGGTAGTAATTTT-GCCCCAATCAGGAGATAACTATACAACCTACTGCCTTC [576]
Vbe_[viper]         TGGTTTCAGGGTAGTAATTTT-GCCCCAATCAGGAGTTAACTATACAACCTACTGCCTTC [576]
Oha_[cobra]         TGGTTTCAGGGTAGTAATTTT-GCCCCAATCAGGAGTTAACTATACAACCTACTGCCTTC [576]
Cpi                 TGGTTTCAGGGTAGTGATTTT-GCCCCAATCAGGAGATAACTATACAACCTACTGCCTTC [577]
Cmy                 TGGTTTCAGGGTAGTGATTTT-GCCCCAATCAGGAGATAACTATACAACCTACTGCCTTC [577]
Asp                 TGGTTTCAGGGTAGTGATTTT-GCCCCAATCAGGAGATAACTATACAACCTACTGCCTTC [576]
Psi                 TGGTTTCAGGGTAGTGATTTT-GCCCCAATCAGGAGATAACTATACAACCTACTGCCTTC [576]
Cpr_[crocodile]     TGGTTTCAGGGTAGTGATTTT-GCCCCAATCAGGAGATAACTATACAACCTACTGCCTTC [576]
Ggn_[gavil]         TGGTTTCAGGGTAGTGATTTT-GCCCCAATCAGGAGATAACTATACAACCTACTGCCTTC [576]
Ami                 TGGTTTCAGGGTAGTGATTTT-GCCCCAATCAGGAGATAACTATACAACCTACTGCCTTC [576]
Asi                 TGGTTTCAGGGTAGTGATTTT-GCCCCAATCAGGAGATAACTATACAACCTACTGCCTTC [576]
Tgt_[Tinamus]       TGGTTTCAGGGTAGTGATTTT-GCCCCAATCAGGAGATAACTATACAACCTACTGCCTTC [509]
Sca_[ostritch]      TGGTTTCAGGGTAGTGATTTT-GCCCCAATCAGGAGATAACTATACAACCTACTGCCTTC [509]
Mga_[turkey]        TGGTTTCAGGGTAGTGATTTT-GCCCCAATCAGGAGATAACTATACAACCTACTGCCTTC [509]
Gga                 TGGTTTCAGGGTAGTGATTTT-GCCCCAATCAGGAGATAACTATACAACCTACTGCCTTC [509]
Cli                 TGGTTTCAGGGTAGTGATTTT-GCCCCAGTCAGGAGATAACTATACAACCTACTGCCTTC [509]
Ccu_[cuckoo]        TGGTTTCAGGGTAGTGATTTT-GCCCCAATCAGGAGATAACTATACAACCTACTGCCTTC [509]
Cvo_[killdeer]      TGGTTTCAGGGTAGTGATTTT-GCCCCAATCAGGAGATAACTATACAACCTACTGCCTTC [509]
Afo_[penguin]       TGGTTTCAGGGTAGTGATTTT-GCCCCAATCAGGAGATAACTATACAACCTACTGCCTTC [509]
Phu_[ground_tit]    TGGTTTCAGGGTAGTGATTTT-GCCCCAATCAGGAGATAACTATACAACCTACTGCCTTC [509]
Tgu                 TGGTTTCAGGGTAGTGATTTT-GCCCCAATCAGGAGATAACTATACAACCTACTGCCTTC [509]
Apl_[duck]          TGGTTTCAGGGTAGTGATTTT-GCCCCAATCAGGAGATAACTATACAACCTACTGCCTTC [509]
Xtr                 TAGTTAGGGGGCAGTGGTGTTTGCCC----ATGGAGATAACTAGACAAACTACTGCCTTG [351]
Npa                 TAGTTAGGGGGCAGTGGTGTTTGCCC----ATGGAGATAACTAGACAAACTACTGCCTTG [507]
Lch                 TGGTTTCAGGGTAGTGATTTTTGCCCC-ATTGGGAGATAACTATACAACCTACTGCCTTC [509]
Dre                 TGGTTTCAGGGTTGTG-TTTTTGCCCC-ATCAGGAGTTAACTATACAACCTACTGCCTTC [501]

Hsa                 CC--TGAGGTAGTAAGTTGTATTGTTG-TG--GGGT--AGGG-ATATT--AGGCCCCAAT [622]
Ptr                 CC--TGAGGTAGTAAGTTGTATTGTTG-TG--GGGT--AGGG-ATATT--AGGCCCCAAT [622]
Ggo                 CC--TGAGGTAGTAAGTTGTATTGTTG-TG--GGGT--AGGG-ATATT--AGGCCCCAAT [622]
Pab                 CC--TGAGGTAGTAAGTTGTATTGTTG-TG--GGGT--AGGG-ATATT--AGGCCCCAAT [622]
Mml                 CC--TGAGGTAGTAAGTTGTATTGTTG-TG--GGGT--AGGG-ATATT--AGGCCCCAAT [622]
Cja                 CC--TGAGGTAGTAAGTTGTATTGTTG-TG--GGGT--AGGG-ATATT--AGGCCCCAAT [622]
Oga                 CC--TGAGGTAGTAAGTTGTATTGTTG-TG--GGGT--AGGG-ATATT--AGACCCCAAT [622]
Mmr                 CC--TGAGGTAGTAAGTTGTATTGTTG-TG--GGGT--AGGA-ATATT--AGGCCCCAGT [621]
Csi_[rhino]         CC--TGAGGTAGTAAGTTGTATTGTTG-TG--GGGT--AGGG-ATATT--AGGCCCCAAT [623]
Eca                 CC--TGAGGTAGTAAGTTGTATTGTTG-TG--GGGT--AGGG-ATTTT--AGGCCCCAAT [623]
Fca                 CC--TGAGGTAGTAAGTTGTATTGTTG-TG--GGGT--AGGG-ATTTT--AGGCCCCAAT [622]
Cfa                 CC--TGAGGTAGTAAGTTGTATTGTTG-TG--GGGT--AGGG-ATTTT--AGGCCCCAAT [622]
Mpu_[ferret]        CC--TGAGGTAGTAAGTTGTATTGTTG-TG--GGGT--AGGG-ATTTT--AGGCCCCAAT [622]
Ame_[panda]         CC--TGAGGTAGTAAGTTGTATTGTTG-TG--GGGTGTAGGG-ATTTT--AGGCCCCAAT [623]
Lwe                 CC--TGAGGTAGTAAGTTGTATTGTTG-CG--GGGT--AGGG-ATTTT--AGGCCCCAAT [623]
Vpa                 CC--TGAGGTAGTAAGTTGTATTGTTG-TG--GGGT--AGGG-ATTTT--AGGCCCCAAT [623]
Ssc                 CC--TGAGGTAGTAAGTTGTATTGTTG-TG--GGGT--AGGG-ATTTT--AGGCCCCAAT [622]
Ttr                 CC--TGAGGTAGTAAGTTGTATTGTTG-TG--GGGT--AGGG-ATTTT--AAGCCCCAAT [623]
Bta                 CT--TGAGGTAGTAAGTTGTATTGTTG-TG--GGGT--AGGG-ATTTT--AGGCCCCAAT [623]
Cca_[deer]          CT--TGAGGTAGTAAGTTGTATTGTTG-TG--GGGT--AGGG-ATTTT--AGGCCCCAAT [556]
Oar_[sheep]         CT--TGAGGTAGTAAGTTGTATTGTTG-TG--GGGT--AGGG-ATTTT--AGGCCCCAAT [623]
Cae_[ibex]          CT--TGAGGTAGTAAGTTGTATTGTTG-TG--GGGT--AGGG-ATTTT--AGGCCCCAAT [623]
Pho_[antelope]      CT--TGAGGTAGTAAGTTGTATTGTTG-TG--GGGT--AGGG-ATTTT--AGGCCCCAAT [623]
Pva                 CC--TGAGGTAGTAAGTTGTATTGTTG-TG--GGGT--AGGG-ATTTT--AAGCCCCAAT [623]
Ehe_[fruitbat]      ----TGAGGTAGTAAGTTGTATTGTTG-TG--GGGT--AGGG-ATTTT--AAGCCCCAAT [476]
Rfe_[horseshoe_bat] CC--TGAGGTAGTAAGTTGTATTGTTG-TG--GGGT--AGGG-ATTTT--AGGCCCCAAT [623]
Mbr                 ----TGAGGTAGTAAGTTGTATTGTTG-TGTGGGGT--AGGG-ATTTA--AGGCCCCAAT [480]
Sar                 CC--TGAGGTAGTAAGTTGTATTGTTG-TG--GGGT--AGGG-ATTTT--AGACCCCAAT [618]
Eeu                 CC--TGAGGTAGTAAGTTGTATTGTTG-TG--GGGT--AGGG-ATTTT--AGACCCCAAT [622]
Tch                 CC--TGAGGTAGTAAGTTGTATTGTTG-TG--GGGT--TGGG-ATTGT--AGACCCCAAT [622]
Ocu                 CC--TGAGGTAGTAAGTTGTATTGTTG-TG--GGGT--AGGG-ATTTT--AGGCCCCAAT [599]
Opr                 CC--TGAGGTAGTAAGTTGTATTGTTG-TG--GGGT--AGGG-ATTTT--GGGCCCCAAT [622]
Cpo                 CC--TGAGGTAGTAAGTTGTATTGTTG-TG--GGGT--AAGG-ATTTA--AGGCCCCATT [621]
Hgl                 CC--TGAGGTAGTAAGTTGTATTGTTG-TG--GGGT--AGGG-ATTTT--AGGCCCCAAT [621]
Itr                 CC--TGAGGTAGTAAGTTGTATTGTTG-TG--GGGT--AGGG-ATTTT--AGACCCCAAT [622]
Dor                 CC--TGAGGTAGTAAGTTGTATTGTTG-TG--GGGT--AGGG-ATTTT--AGGCCCCAAT [622]
Rno                 CC--TGAGGTAGTAAGTTGTATTGTTG-TG--GGGT--AGGG-ATTTT--AGGCCCCAAT [622]
Mmu                 CC--TGAGGTAGTAAGTTGTATTGTTG-TG--GGGT--AGGG-ATTTT--AGGCCCCAGT [622]
Laf                 CC--TGAGGTAGTAAGTTGTATTGTTG-TG--GGGT--AGGG-ATTTT--AGGCCCCAAT [622]
Ete                 CC--TGAGGTAGTAAGTTGTATTGTTG-TG--GGGT--AGGG-ATTTT--AGGCCCCAAT [623]
Pca                 CG--TGAGGTAGTAAGTTGTATTGTTG-CT--GGGT--AGAG-ATTTT--AGGCCCCAAT [623]
Oaf                 CC--TGAGGTAGTAAGTTGTATTGTTG-TG--GGGT--AGGG-ATTAT--AGGCCCCAAT [622]
Cho                 CT--TGAGGTAGTAAGTTGTATTGTTG-TG--GGGT--AGGG-AATTT--AGGCCCCAAT [622]
Dno                 CC--TGAGGTAGTAAGTTGTATTGTTG-TG--GGGT--AGGG-ATTTT--AGGCCCCAAT [598]
Meu                 CT---------------------------------------------------------- [440]
Sha_[tasmanian]     CC---------------------------------------------------------- [513]
Mdo                 CC---------------------------------------------------------- [446]
Oan                 CC--TGAGGTAGTAAGTTGTATTGTTG-TG--GGGT--AGGG-ATTTCTTTTGCCCCAAT [562]
Aca                 CT--TGAGGTAGTAAGTTGTATTGTTG-TG--GGGT--AGGG-ATTT---GTGCCCCAAA [626]
Gja                 CC--TGAGGTAGTAAGTTGTATTGTTG-TG--GGGT--AGGG-ATTT---GTGCCCCAAA [626]
Pbi                 CT--TGAGGTAGTAAGTTGTATTGTTG-TG--GGGT--AGGG-ATTT---GTGCCCCAAA [625]
Vbe_[viper]         CT--TGAGGTAGTAAGTTGTATTGTTG-TG--GGGT--AGGG-ATTT---GTGCCCCAAA [625]
Oha_[cobra]         CT--TGAGGTAGTAAGTTGTATTGTTG-TG--GGGT--AGGG-ATTT---GTGCCCCAAA [625]
Cpi                 CC--TGAGGTAGTACGTTGTATTGTTG-TG--GGGT--CGGG-ATTC---GTGCCCCAA- [625]
Cmy                 CC--TGAGGTAGTACGTTGTATTGTTG-TG--GGGT--CAGG-ATTC---ATGCCCCAA- [625]
Asp                 CC---------------------------------------------------------- [578]
Psi                 CC---------------------------------------------------------- [578]
Cpr_[crocodile]     CC--TGAGGTAGTAAGTTGTATTGTTG-GG--GGGT--CGGG-ATTG---GAGCCCTGGT [625]
Ggn_[gavil]         CC--TGAGGTAGTAAGTTGTATTGTTG-GG--GGGT--CGGG-ATTG---GAGCCCTGGT [625]
Ami                 CC--TGAGGTAGTAAGTTGTATCGTTG-GG--GGGT--CGGG-ATTG---GAGCCCCGGT [625]
Asi                 CC--TGAGGTAGTAAGTTGTATCGTTG-TG--GGGT--CGGG-ATTG---GAGCCCCGGT [625]
Tgt_[Tinamus]       CC---------------------------------------------------------- [511]
Sca_[ostritch]      CC---------------------------------------------------------- [511]
Mga_[turkey]        CC---------------------------------------------------------- [511]
Gga                 CC---------------------------------------------------------- [511]
Cli                 CC---------------------------------------------------------- [511]
Ccu_[cuckoo]        CC---------------------------------------------------------- [511]
Cvo_[killdeer]      CC---------------------------------------------------------- [511]
Afo_[penguin]       CC---------------------------------------------------------- [511]
Phu_[ground_tit]    CC---------------------------------------------------------- [511]
Tgu                 CC---------------------------------------------------------- [511]
Apl_[duck]          CC---------------------------------------------------------- [511]
Xtr                 CC--TGAGGTAGTAAGTTGTATTGTTG-TG--GGGG-------TTTTTATTTCCCCAAAT [399]
Npa                 CC--TGAGGTAGTAAGTTGTATTGTTT-TAG-GGAG--CAGAGTTATTTTTTGCTCCTAT [561]
Lch                 CC---------------------------------------------------------- [511]
Dre                 CC--TGAGGTAGTAAGTTGTGTTGTTGTTGG-GGAT--CAGT-ATAGT--ATGGCCCTTG [553]

Hsa                 TAGAAGATAACTATACAACTTACTACTTTCCC--TGAGGTAGTAGATTGTATAGTTTTAG [680]
Ptr                 TAGAAGATAACTATACAACTTACTACTTTCCC--TGAGGTAGTAGATTGTATAGTTTTAG [680]
Ggo                 TAGAAGATAACTATACAACTTACTACTTTCCC--TGAGGTAGTAGATTGTATAGTTTTAG [680]
Pab                 TAGAAGATAACTATACAACTTACTACTTTCCC--TGAGGTAGTAGATTGTATAGTTTTAG [680]
Mml                 TAGAAGATAACTATACAACTTACTACTTTCCC--TGAGGTAGTAGATTGTATAGTTTTAG [680]
Cja                 TAGAAGATAACTATACAACTTACTACTTTCCC--TGAGGTAGTAGATTGTATAGTTTTAG [680]
Oga                 TAGAAGATAACTATACAACTTACTACTTTCCC--TGAGGTAGTAGATTGTATAGTTTTAG [680]
Mmr                 TAGAAGATAACTATACAACTTACTACTTTTCC--TGAGGTAGTAGATTGTATAGTTTTAG [679]
Csi_[rhino]         TAGAAGATAACTATACAACTTACTACTTTCCC--TGAGGTAGTAGATTGTATAGTTTTAG [681]
Eca                 TAGAAGATAACTATACAACTTACTACTTTCCC--TGAGGTAGTAGATTGTATAGTTTTAG [681]
Fca                 TAGAAGATAACTATACAACTTACTACTTTCCC--TGAGGTAGTAGATTGTATAGTTTTAG [680]
Cfa                 TAGAAGATAACTATACAACTTACTACTTTCCC--TGAGGTAGTAGATTGTATAGTTTTAG [680]
Mpu_[ferret]        TAGAAGATAACTATACAACTTACTACTTTCCC--TGAGGTAGTAGATTGTATAGTTTTAG [680]
Ame_[panda]         TAGAAGATAACTATACAACTTACTACTTTCCC--TGAGGTAGTAGATTGTATAGTTTTAG [681]
Lwe                 TAGAAGATAACTATACAACTTACTACTTTCCC--TGAGGTAGTAGATTGTATAGTTTTAG [681]
Vpa                 TAGAAGATAACTATACAACTTACTACTTTCC---TGAGGTAGTAGATTGTATAGTTTTAG [680]
Ssc                 TAGAAGATAACTATACAACTTACTACTTTCC---TGAGGTAGTAGATTGTATAGTTTTAG [679]
Ttr                 TAGAAGATAACTATACAACTTACTACTTTCC---TGAGGTAGTAGATTGTATAGTTTTAG [680]
Bta                 TTGAAGATAACTATACAACTTACTACTTTCCC--TGAGGTAGTAGATTGTATAGTTTTAG [681]
Cca_[deer]          TAGAAGATAACTATACAACTTACTACTTTCCC--TGAGGTAGTAGATTGTATAGTTTTAG [614]
Oar_[sheep]         TAGAAGATAACTATACAACTTACTACTTTCCC--TGAGGTAGTAGATTGTATAGTTTTAG [681]
Cae_[ibex]          TAGAAGATAACTATACAACTTACTACTTTCCC--TGAGGTAGTAGATTGTATAGTTTTAG [681]
Pho_[antelope]      TAGAAGATAACTATACAACTTACTACTTTCCC--TGAGGTAGTAGATTGTATAGTTTTAG [681]
Pva                 TAGAAGATAACTATACAACTTACTACTTTCCC--TGAGGTAGTAGATTGTATAGTTTTAG [681]
Ehe_[fruitbat]      TAGAAGATAACTATACAACTTACTACTTTCCC--TGAGGTAGTAGATTGTATAGTTTTAG [534]
Rfe_[horseshoe_bat] TAGAAGATAACTATACAACTTACTACTTTCCC--TGAGGTAGTAGATTGTATAGTTTTAG [681]
Mbr                 -AGAAGATAACTATACAACTTACTACTTTCCC--TGAGGTAGTAGATTGTATAGTTTTAG [537]
Sar                 TAGAAGATAACTATACAACTTACTACTTTCCC--TGAGGTAGTAGATTGTATAGTTTTAG [676]
Eeu                 TAGAAGATAACTATACAACTTACTACTTTCCC--TGAGGTAGTAGATTGTATAGTTTTAG [680]
Tch                 TAGAAGATAACTATACAACTTACTACTTTCCC--TGAGGTAGTAGATTGTATAGTTTTAG [680]
Ocu                 AAGAAGATAACTATACAACTTACTACTTTCCC--TGAGGTAGTAGATTGTATAGTTTTAG [657]
Opr                 AAGAAGATAACTATACAACTTACTACTTTCCC--TGAGGTAGTAGATTGTATAGTTTTAG [680]
Cpo                 AAGAAGATAACTATACGACTTACTACTTTCCC--TGAGGTAGTAGATTGTATAGTTTTAG [679]
Hgl                 AAGAAGATAACTATACAACTTACTACTTTCCC--TGAGGTAGTAGATTGTATAGTTTTAG [679]
Itr                 AAGAAGATAACTATACAACTTACTACTTTCCC--TGAGGTAGTAGATTGTATAGTTTTAG [680]
Dor                 AAGAAGATAACTATACAACTTACTACTTTCCT--TGAGGTAGTAGATTGTATAGTTTTAG [680]
Rno                 AAGAAGATAACTATACAACTTACTACTTTCCC--TGAGGTAGTAGATTGTATAGTTTTAG [680]
Mmu                 AAGAAGATAACTATACAACTTACTACTTTCCT--TGAGGTAGTAGATTGTATAGTTTTAG [680]
Laf                 TAGAAGATAACTATACAACCTACTACTTTCCC--TGAGGTAGTAGATTGTATAGTTTTAG [680]
Ete                 TAGAAGATAACTATACAACCTACTACTTTCCT--TGAGGTAGTAGATTGTATAGTTGTAG [681]
Pca                 TAGAAGATAACTATACAACCTACTACTTTCCC--TGAGGTAGTAGATTGTATAGTTTTAG [681]
Oaf                 TAGAAGATAACTATACAACCTACTACTTTCCC--TGAGGTAGTAGATTGTATAGTTTTAG [680]
Cho                 TAGCAGATAACTATACAACTTACTACTTTCCC--TGAGGTAGTAGATTGTATAGTTTTAG [680]
Dno                 TAGAAGATAACTATGCAACTTACTACTTTCCC--TGAGGTAGTAGATTGTATAGTTTTAG [656]
Meu                 ----------------------------------TGAGGTAGTAGATTGTATAGTTTTAG [466]
Sha_[tasmanian]     ----------------------------------TGAGGTAGTAGATTGTATAGTTTTAG [539]
Mdo                 ----------------------------------TGAGGTAGTAGATTGTATAGTTTTAG [472]
Oan                 T-AGCGATAACTATACAATTTACTACTTTCCC--TGAGGTAGTAGATTGTATAGTTTTAG [619]
Aca                 TCAGAGATAACTATACAACTTACTACTTTCCC--TGAGGTAGTAGATTGTATAGTTTTAG [684]
Gja                 TCAGAGATAACTATACAACTTACTACTTTCCC--TGAGGTAGTAGATTGTATAGTTTTAG [684]
Pbi                 TCAGAGATAACTATACAACTTACTACTTTCCC--TGAGGTAGTAGATTGTATAGTTTTAG [683]
Vbe_[viper]         TCAGAGATAACTATACAACTTACTACTTTCCC--TGAGGTAGTAGATTGTATAGTTTTAG [683]
Oha_[cobra]         TCAGAGATAACTATACAACTTACTACTTTCCC--TGAGGTAGTAGATTGTATAGTTTTAG [683]
Cpi                 TCAGAGATAACAATACAACTTACTACTTTCCC--TGAGGTAGTAGATTGTATAGTTTTAG [683]
Cmy                 TCAGAGATAACGATACAACTTACTACTTTCCC--TGAGGTAGTAGATTGTATAGTTTTAG [683]
Asp                 ------------------------------------------------------------ [578]
Psi                 ------------------------------------------------------------ [578]
Cpr_[crocodile]     GTTGAGATAACTATACAACTTACTACTTTCCC--TGAGGTAGTAGATTGTATAGTTCT-G [682]
Ggn_[gavil]         GTTGAGATAACTATACAACTTACTACTTTCCC--TGAGGTAGTAGATTGTATAGTTCT-G [682]
Ami                 GTCGAGGTAACTATACAACTTACTACTTTCCC--TGAGGTAGTAGATTGTATAGTTCT-G [682]
Asi                 GTCGAGGTAACTATACAACTTACTACTTTCCC--TGAGGTAGTAGATTGTATAGTTCT-G [682]
Tgt_[Tinamus]       ----------------------------------TGAGGTAGTAGATTGTATAGTTGGAG [537]
Sca_[ostritch]      ------------------------------------------------------------ [511]
Mga_[turkey]        ------------------------------------------------------------ [511]
Gga                 ----------------------------------TGAGGTAGTAGATTGTATAGTT---- [533]
Cli                 ------------------------------------------------------------ [511]
Ccu_[cuckoo]        ------------------------------------------------------------ [511]
Cvo_[killdeer]      ------------------------------------------------------------ [511]
Afo_[penguin]       ------------------------------------------------------------ [511]
Phu_[ground_tit]    ------------------------------------------------------------ [511]
Tgu                 ------------------------------------------------------------ [511]
Apl_[duck]          ------------------------------------------------------------ [511]
Xtr                 TAGGAGATAACTATACAGCTTACTGCCTTCCC--TGAGGTAGTAGATTGTATAGTTTTGG [457]
Npa                 TTGGTGATAACTATACAGCTTACTGCCTTCCC--TGAGGTAGTAGATTGTATAGTTTTGG [619]
Lch                 ----------------------------------TGAGGTAGTAGATTGTATAGTTTTAG [537]
Dre                 AAGGAGATAACTATACAATTTACTGCCTTCCA--TGAGGTAGTAGTTTGTATAGTTTTAG [611]

Hsa                 GGTCATACCCCATCTTGGAGATAACTATACAGTCTACTGTCTTTCC--TGAGGTAGTAGT [738]
Ptr                 GGTCATACCCCATCTTGGAGATAACTATACAGTCTACTGTCTTTCC--TGAGGTAGTAGT [738]
Ggo                 GGTCATACCCCATCTTGGAGATAACTATACAGTCTACTGTCTTTCC--TGAGGTAGTAGT [738]
Pab                 GGTCATACCCCATCTTGGAGATAACTATACAGTCTACTGTCTTTCC--TGAGGTAGTAGT [738]
Mml                 GGTCATACCCCATCTTGGAGATAACTATACAGTCTACTGTCTTTCC--TGAGGTAGTAGT [738]
Cja                 GGTCATACCCCATCTTGGAGATAACTATACAGTCTACTGTCTTTCC--TGAGGTAGTAGT [738]
Oga                 GGTCATACCCCATCTTGGAGATAACTATACAGTCTACTGTCTTTCC--TGAGGTAGTAGT [738]
Mmr                 GGTCATACCCCATCTTGGAGATAACTATACAGTCTACTGTCTTTCC--TGAGGTAGTAGT [737]
Csi_[rhino]         GGTCATACCCCATCTTGGAGATAACTATACAGTCTACTGTCTTTCC--TGAGGTAGTAGT [739]
Eca                 GGTCATACCCCATCTTGGAGATAACTATACAGTCTACTGTCTTTCC--TGAGGTAGTAGT [739]
Fca                 GGTCATACCCCATCTTGGAGATAACTATACAGTCTACTGTCTTTCC--TGAGGTAGTAGT [738]
Cfa                 GGTCATACCCCATCTTGGAGATAACTATACAGTCTACTGTCTTTCC--TGAGGTAGTAGT [738]
Mpu_[ferret]        GGTCATACCCCATCTTGGAGATAACTATACAGTCTACTGTCTTTCC--TGAGGTAGTAGT [738]
Ame_[panda]         GGTCATACCCCATCTTGGAGATAACTATACAGTCTACTGTCTTTCC--TGAGGTAGTAGT [739]
Lwe                 GGTCATACCCCATCTTGGAGATAACTATACAGTCTACTGTCTTTCC--TGAGGTAGTAGT [739]
Vpa                 GGTCATACCCCATCTTGGAGATAACTATACAGTCTACTGTCTTTCC--TGAGGTAGTAGT [738]
Ssc                 GGTCATACCCCATCTTGGAGATAACTATACAGTCTACTGTCTTTCC--TGAGGTAGTAGT [737]
Ttr                 GGTCATACCCCATCTTGGAGATAACTATACAGTCTACTGTCTTTCC--TGAGGTAGTAGT [738]
Bta                 GGTCATACCCCATCTTGGAGATAACTATACAGTCTACTGTCTTTCC--TGAGGTAGTAGT [739]
Cca_[deer]          GGTCATACCCCATCTTGGAGATAACTATACAGTCTACTGTCTTTCC--TGAGGTAGTAGT [672]
Oar_[sheep]         GGTCATACCCCATCTTGGAGATAACTATACAGTCTACTGTCTTTCC--TGAGGTAGTAGT [739]
Cae_[ibex]          GGTCATACCCCATCTTGGAGATAACTATACAGTCTACTGTCTTTCC--TGAGGTAGTAGT [739]
Pho_[antelope]      GGTCATACCCCGTCTTGGAGATAACTATACAGTCTACTGTCTTTCC--TGAGGTAGTAGT [739]
Pva                 GGTCATACCCCGTCTTGGAGATAACTATACAGTCTACTGTCTTTCC--TGAGGTAGTAGT [739]
Ehe_[fruitbat]      GGTCATACCCCATCTTGGAGATAACTATACAGTCTACTGTCTTTCC--TGAGGTAGTAGT [592]
Rfe_[horseshoe_bat] GGTCATACCCCATCTTGGAGATAACTATACAGTCTACTGTCTTTCC--TGAGGTAGTAGT [739]
Mbr                 GGTCATACCCCATCTTGGAGATAACTATACAGTCTACTGTCTTTCC--TGAGGTAGTAGT [595]
Sar                 GGTCATACCCCATCTTGGAGATAACTATACAGTCTACTGTCTTTCT--TGAGGTAGTAGT [734]
Eeu                 GGTCATACCCCATCTTGGAGATAACTATACAGTCTACTGTCTTTCC--TGAGGTAGTAGT [738]
Tch                 GGTCATACCCCATCTTGGAGATAACTATACAGTCTACTGTCTTTCC--TGAGGTAGTAGT [738]
Ocu                 GGTCATACCCCATCTTGGAGATAACTATACAGTCTACTGTCTTTCC--TGAGGTAGTAGT [715]
Opr                 GGTCATACCCCATCTTGGAGATAACTATACAGTCTACTGTCTTTCC--TGAGGTAGTAGT [738]
Cpo                 GGTCATACCCCATCTTGGAGATAACTATACAGTCTACTGTCTTTCC--TGAGGTAGTAGT [737]
Hgl                 GGTCATACCCCATCTTGGAGATAACTATACAGTCTACTGTCTTTCC--TGAGGTAGTAGT [737]
Itr                 GGTCATACCCCATCTTGGAGATAACTATACAGTCTACTGTCTTTCC--TGAGGTAGTAGT [738]
Dor                 GGTCATACCCCATCTTGGAGATAACTATACAGTCTACTGTCTTTCC--TGAGGTAGTAGT [738]
Rno                 GGTCATACCCCATCTTGGAGATAACTATACAGTCTACTGTCTTTCC--TGAGGTAGTAGT [738]
Mmu                 GGTCATACCCCATCTTGGAGATAACTATACAGTCTACTGTCTTTCC--TGAGGTAGTAGT [738]
Laf                 GGTTATACCCCATCTTGGAGATAACTATACAGTCTACTGTCTTTCC--TGAGGTAGTAGT [738]
Ete                 GGTCATAACCCATCTTGGAGATAACTATACAGTCTACTGTCTTTCC--TGAGGTAGTAGT [739]
Pca                 GGTTATACCCCATCTTGGAGATAACTATACAGTCTACTGTCTTTCC--TGAGGTAGTAGT [739]
Oaf                 GGTTATACCCCATCTTGGAGATAACTATACAGTCTACTGTCTTTCC--TGAGGTAGTAGT [738]
Cho                 GGTCATACCCCATCTTGGAGATAACTATACAGTCTACTGTCTTTCC--TGAGGTAGTAGT [738]
Dno                 GGTCATACCCCATCTTGGAGATAACTATACAGTCTACTGTCTTTCC--TGAGGTAGTAGT [714]
Meu                 GGTCACACCCGATCTTGGAGATAACTATACAGTCTACTGTCTTTCT-------------- [512]
Sha_[tasmanian]     GGTCACACCCGATCTCGGAGATAACTATACAGTCTACTGTCTTTCC--TGAGGTAGTAGT [597]
Mdo                 GGTCACACCCGATCTCGGAGATAACTATACAGTCTACTGTCTTTCC--TGAGGTAGTAGT [530]
Oan                 GGTCATACCCGATCTTGGAGATAACTATACAGTCTACTGTCTTTCC--TGAGGTAGTAGT [677]
Aca                 GGTCATACCCGGTCTTGGAGATAACTATACAATCTACTGTCTTTCC--TGAGGTAGTAGT [742]
Gja                 GGTCATACCCGGTCTTGGAGATAACTATACAGTCTACTGTCTTTCC--TGAGGTAGTAGT [742]
Pbi                 GGTCATACCCGGTCTTGGAGATAACTATACAATCTACTGTCTTTCC--TGAGGTAGTAGT [741]
Vbe_[viper]         GGTCACACCCGGTCTTGGAGATAACTATACAATCTACTGTCTTTCC--TGAGGTAGTAGT [741]
Oha_[cobra]         GGTCATACCCGGTCTTGGAGATAACTATACAATCTACTGTCTTTCC--TGAGGTAGTAGT [741]
Cpi                 GGTCACACCCGGTCTCGGAGATAACTATACAGTCTACTGTCTTTCC--TGAGGTAGTAGT [741]
Cmy                 GGTCACACCCGGTCTCGGAGATAACTATACAGTCTACTGTCTTTCC--TGAGGTAGTAGT [741]
Asp                 ------------------------------------------------TGAGGTAGTAGT [590]
Psi                 ------------------------------------------------TGAGGTAGTAGT [590]
Cpr_[crocodile]     GGTCACACCCG--CGCGGAGATAACTATACAGCCTACTGTCTTTCC--TGAGGTAGTAGT [738]
Ggn_[gavil]         GGTCACACCCG--CGCGGAGATAACTATACAGCCTACTGTCTTTCC--TGAGGTAGTAGT [738]
Ami                 GGTCACACCCG--CGCGGAGATAACTATACAGCCTACTGTCTTTCC--TGAGGTAGTAGT [738]
Asi                 GGTCACACCCG--CGCGGAGATAACTATACAGCCTACTGTCTTTCC--TGAGGTAGTAGT [738]
Tgt_[Tinamus]       GGTCACACCCG-TCTCGGAGATAACTATACAGTCTACTGTCTTCCT--TGAGGTAGTAGT [594]
Sca_[ostritch]      ------------------------------------------------TGAGGTAGTAGT [523]
Mga_[turkey]        ------------------------------------------------TGAGGTAGTAGT [523]
Gga                 --------------------ATAACTATACAGTCTACTGTCTTCC---TGAGGTAGTAGT [570]
Cli                 ------------------------------------------------TGAGGTAGTAGT [523]
Ccu_[cuckoo]        ------------------------------------------------TGAGGTAGTAGT [523]
Cvo_[killdeer]      ------------------------------------------------TGAGGTAGTAGT [523]
Afo_[penguin]       ------------------------------------------------TGAGGTAGTAGT [523]
Phu_[ground_tit]    ------------------------------------------------TGAGGTAGTAGT [523]
Tgu                 ------------------------------------------------TGAGGTAGTAGT [523]
Apl_[duck]          ------------------------------------------------TGAGGTAGTAGT [523]
Xtr                 GGTCACACCCGATCTGGGAGATAACTATACAGTTTACTGTCTTTCC--TGAGGTAGTTGT [515]
Npa                 GGTCACACCCGATCTGGGAGATAACTATACAATTTACTGTCTTTCC--TGAGGTAGTTGT [677]
Lch                 GGTCACACCCGATCTTGGAGATAACTATACAGTCTACTGTCTTTCC--TGAGGTAGTAGT [595]
Dre                 GATCACACCAGATCTGGGAGATAACTATACAGTCTACTGTCTTTCC--TGAGGTAGTTGT [669]

Hsa                 TTGTACAGTTT-GAGGGTCTATGATACCACCC-GGTACA-GGAGAT-AACTGTACAGGCC [794]
Ptr                 TTGTACAGTTT-GAGGGTCTATGATACCACCC-GGTACA-GGAGAT-AACTGTACAGGCC [794]
Ggo                 TTGTACAGTTT-GAGGGTCTATGATACCACCC-GGTACA-GGAGAT-AACTGTACAGGCC [794]
Pab                 TTGTACAGTTT-GAGGGTCTATGATACCACCC-GGTACA-GGAGAT-AACTGTACAGGCC [794]
Mml                 TTGTACAGTTT-GAGGGTCTATGATACCACCC-GGTACA-GGAGAT-AACTGTACAGGCC [794]
Cja                 TTGTACAGTTT-GAGGGTCTATGATACCACCC-GGTACA-GGAGAT-AACTGTACAGGCC [794]
Oga                 TTGTACAGTTT-GAGGGTCTGTGATACCACCC-GGTACA-GGAGAT-AACTGTACAGGCC [794]
Mmr                 TTGTACAGTTT-GAGGGTCTATGATACCACCC-GGTATA-GGAGAT-AACTGTACAGGCC [793]
Csi_[rhino]         TTGTACAGTTT-GAGGGTCTATGATACCACCC-GGTACA-GGAGAT-AACTGTACAGGCC [795]
Eca                 TTGTACAGTTT-GAGGGTCTATGATACCACCC-GGTACA-GGAGAT-AACTGTACAGGCC [795]
Fca                 TTGTACAGTTT-GAGGGTCTATGATACCACCC-GGTACA-GGAGAT-AACTGTACAGGCC [794]
Cfa                 TTGTACAGTTT-GAGGGTCTATGATACCACCC-GGTACA-GGAGAT-AACTGTACAGGCC [794]
Mpu_[ferret]        TTGTACAGTTT-GAGGGTCTATGATACCACCC-GGTACA-GGAGAT-AACTGTACAGGCC [794]
Ame_[panda]         TTGTACAGTTT-GAGGGTCTATGATACCACCC-GGTACA-GGAGAT-AACTGTACAGGCC [795]
Lwe                 TTGTACAGTTT-GAGGGTCTGTGATACCACCC-GGTACA-GGAGAT-AACTGTACAGGCC [795]
Vpa                 TTGTACAGTTT-GAGGGTCTATGATACCACCC-GGTACA-GGAGAT-AACTGTACAGGCC [794]
Ssc                 TTGTACAGTTT-GAGGGTCTATGATACCACCC-GGTACA-GGAGAT-AACTGTACAGGCC [793]
Ttr                 TTGTACAGTTT-GAGGGTCTATGATACCACCC-GGTACA-GGAGAT-AACTGTACAGGCC [794]
Bta                 TTGTACAGTTT-GAGGGTCTATGATACCACCC-GGTACA-GGAGAT-AACTGTACAGGCC [795]
Cca_[deer]          TTGTACAGTTT-GAGGGTCTATGATACCACCC-GGTACA-GGAGAT-AACTGTACAGGCC [728]
Oar_[sheep]         TTGTACAGTTT-GAGGGTCTATGATACCACCC-GGTACA-GGAGAT-AACTGTACAGGCC [795]
Cae_[ibex]          TTGTACAGTTT-GAGGGTCTATGATACCACCC-GGTACA-GGAGAT-AACTGTACAGGCC [795]
Pho_[antelope]      TTGTACAGTTT-GAGGGTCTATGATACCACCC-GGTACA-GGAGAT-AACTGTACAGGCC [795]
Pva                 TTGTACAGTTT-GAGGGTCTATGATACCACCC-GGTACA-GGAGAT-AACTGTACAGGCC [795]
Ehe_[fruitbat]      TTGTACAGTTT-GAGGGTCTATGATACCACCC-GGTACA-GGAGAT-AACTGTACAGGCC [648]
Rfe_[horseshoe_bat] TTGTACAGTTT-GAGGGTCTATGATACCACCC-GGTACA-GGAGAT-AACTGTACAGGCC [795]
Mbr                 TTGTACAGTTT-GAGGGTCTATGATACCACCC-GGTACA-GGAGAT-AACTGTACAGGCC [651]
Sar                 TTGTACAGTTT-GAGGGTCTATGATACCACCC-GGTACA-GGAGAT-AACTGTACAGGCC [790]
Eeu                 TTGTACAGTTT-GAGGGTCTATGATACCACCC-GGTACA-GGAGAT-AACTGTACAGGCC [794]
Tch                 TTGTACAGTTT-GAGGGTCTATGATACCACCC-GGTACA-GGAGAT-AACTGTACAGGCC [794]
Ocu                 TTGTACAGTTT-GAGGGTCTATGATACCACCC-GGTACA-GGAGAT-AACTGTACAGGCC [771]
Opr                 TTGTACAGTTT-GAGGGTCTATGATACCACCCCGGTACA-GGAGAT-AACTGTACAGGCC [795]
Cpo                 TTGTACAGTTT-GAGGGTCTATGATACCACCC-GGTATA-GGAGAT-AACTGTACAGGCC [793]
Hgl                 TTGTACAGTTT-GAGGGTCTATGATACCACCC-GGTACA-GGAGAT-AACTGTACAGGCC [793]
Itr                 TTGTACAGTTT-GAGGGTCTATGATACCACCC-GGTACAAGGAGAT-AACTGTACAGGCC [795]
Dor                 TTGTACAGTTT-GAGGGTCTATAATACCACCC-GGTACA-GGAGAT-AACTGTACAGGCC [794]
Rno                 TTGTACAGTTT-GAGGGTCTATGATACCACCC-GGTACA-GGAGAT-AACTGTACAGGCC [794]
Mmu                 TTGTACAGTTT-GAGGGTCTATGATACCACCC-GGTACA-GGAGAT-AACTGTACAGGCC [794]
Laf                 TTGTACAGTTT-GAGGGTCTATGATACCACCC-GGTACA-GGAGAT-AACTGTACAGGCC [794]
Ete                 TTGTACAGTTT-GAGGGTCTATGATACCACCC-GGTACA-GGAGAT-AACTGTACAGGCC [795]
Pca                 TTGTACAGTTT-GAGGGTCTATGATACCACCC-GGTACA-GGAGAT-AACTGTACAGGCC [795]
Oaf                 TTGTACAGTTT-GAGGGTCTATGATACCACCC-GGTACA-GGAGAT-AACTGTACAGGCC [794]
Cho                 TTGTACAGTTT-GAGGGTCTATGATACCACCC-GGTACA-GGAGAT-AACTGTACAGGCC [794]
Dno                 TTGTACAGTTT-GAGGGTCTATGATACCACCC-GGTACA-GGAGAT-AACTGTACAGGCC [770]
Meu                 ------------------------------------------------------------ [512]
Sha_[tasmanian]     TTGTACAGTTT-GAGGGTCTATGATACCACCC-GGTACA-GGAGAT-AACTGTACAGGCC [653]
Mdo                 TTGTACAGTTT-GAGGGTCTATGATACCACCC-GGTACA-GGAGAT-AACTGTACAGGCC [586]
Oan                 TTGTACAGTTT-CAGGGTCTACAATACCACCC-GGTATA-GGAGAT-AACTGTACAGGCC [733]
Aca                 TTGTACAGTTT-GAGGGTCTATGATACCACCC-GGTACA-GGAGAT-AACTGTACAGGCC [798]
Gja                 TTGTACAGTTT-GAGGGTCTATGATACCACCC-GGTACA-GGAGAT-AACTGTACAGGCC [798]
Pbi                 TTGTACAGTTT-GAGGGTCTACGATACCGCCC-GGTACA-GGAGAT-AACTGTACAGGCC [797]
Vbe_[viper]         TTGTACAGTTT-TAGGGTCTATGATACCACCC-GGTACA-GGAGAT-AACTGTACAGGCC [797]
Oha_[cobra]         TTGTACAGTTT-GAGGGTCTATGATACCACCC-GGTACA-GGAGAT-AACTGTACAGGCC [797]
Cpi                 TTGTACAGTTT-GAGGGTCTATGATACCACCC-GGTACA-GGAGAT-AACTGTACAGGCC [797]
Cmy                 TTGTACAGTTT-GAGGGTCTATGATACCACCC-GGTACA-GGAGAT-AACTGTACAGGCC [797]
Asp                 TTGTACAGTTT-GAGGGTCTATGATACCACCC-GGTATA-GGAGAT-AACTGTACAGGCC [646]
Psi                 TTGTACAGTTT-GAGGGTCTATGATACCACCC-GGTATA-GGAGAT-AACTGTACAGGCC [646]
Cpr_[crocodile]     TTGTACAGTTT-GAGGGTCTATGATACCACCC-GGTACA-GGAGATTAACTGTACAGGCC [795]
Ggn_[gavil]         TTGTACAGTTT-GAGGGTCTATGATACCACCC-GGTACA-GGAGATTAACTGTACAGGCC [795]
Ami                 TTGTACAGTTT-GAGGGTCTATGATACCACCC-GGTACA-GGAGATTAACTGTACAGGCC [795]
Asi                 TTGTACAGTTT-GAGGGTCTATGATACCACCC-GGTACA-GGAGATTAACTGTACAGGCC [795]
Tgt_[Tinamus]       TTGTACAGTTT-GAGGGTCTATGATACCACCC-GGTACA-GGAGAT-AACTGTACAGGCC [650]
Sca_[ostritch]      TTGTACAGTTT-GAGGGTCTATGATACCACCC-GGTACA-GGAGAT-AACTGTACAGGCC [579]
Mga_[turkey]        TTGTACAGTTT-GAGGGTCTATGATACCACCC-GGTACA-GGAGAT-AACTGTACAGGCC [579]
Gga                 TTGTACAGTTT-GAGGGTCTATGATACCACCC-GGTACA-GGAGAT-AACTGTACAGGCC [626]
Cli                 TTGTACAGTTT-GAGGGTCTATGATACCACCC-GGTACA-GGAGAT-AACTGTACAGGCC [579]
Ccu_[cuckoo]        TTGTACAGTTT-GAGGGTCTATGATACCACCC-GGTACA-GGAGAT-AACTGTACAGGCC [579]
Cvo_[killdeer]      TTGTACAGTTT-GAGGGTCTATGATACCACCC-GGTACA-GGAGAT-AACTGTACAGGCC [579]
Afo_[penguin]       TTGTACAGTTT-GAGGGTCTATGATACCACCC-GGTACA-GGAGAT-AACTGTACAGGCC [579]
Phu_[ground_tit]    TTGTACAGTTT-GAGGGTCTATGATACCACCC-GGTACA-GGAGAT-AACTGTACAGGCC [579]
Tgu                 TTGTACAGTTT-GAGGGTCTATGATACCACCC-GGTACA-GGAGAT-AACTGTACAGGCC [579]
Apl_[duck]          TTGTACAGTTT-GAGGGTCTATGATACCACCC-GGTACA-GGAGAT-AACTGTACAGGCC [579]
Xtr                 TTGTACAGTTT-AAGGGTCTGTGACACCACCC-TCTGTT-GGAGAT-AACTGTACAGGCC [571]
Npa                 TTGTACAGTTT-AAGGGTCTGTGACACCACCC-TCAGTT-GGAGAT-AACTGTACAGGCT [733]
Lch                 TTGTACAGTTT-GAGGGTTTGTGATACCACCC-GGTAAT-GGAGAT-AACTGTACAAGCC [651]
Dre                 TTGTACAGTTTTTAGGGTCTGTTATTCTGCCC-TGTTAA-GGAGCT-AACTGTACAGACT [726]

Hsa                 ACTGCCTTGCC--TGAGGTAGTAGTTTGTGCTGTTGGTCGGGTTGTGACATTGCCCGCTG [852]
Ptr                 ACTGCCTTGCC--TGAGGTAGTAGTTTGTGCTGTTGGTCGGGTTGTGACATTGCCCGCTG [852]
Ggo                 ACTGCCTTGCC--TGAGGTAGTAGTTTGTGCTGTTGGTCGGGTTGTGACATTGCCCGCTG [852]
Pab                 ACTGCCTTGCC--TGAGGTAGTAGTTTGTGCTGTTGGTCGGGTTGTGACATTGCCCGCTG [852]
Mml                 ACTGCCTTGCC--TGAGGTAGTAGTTTGTGCTGTTGGTCGGGTTGTGACATTGCCCGCTG [852]
Cja                 ACTGCCTTGCC--TGAGGTAGTAGTTTGTGCTGTTGGTCGGGTTGTGACATTGCCCGCTG [852]
Oga                 ACTGCCTTGCC--TGAGGTAGTAGTTTGTGCTGTTGGTCGGGCTGTGACATTGCCCGCTG [852]
Mmr                 ACTGCCTTGCC--TGAGGTAGTAGTTTGTGCTGTTGGTCGGGTTGTGACATTGCCCGCTG [851]
Csi_[rhino]         ACTGCCTTGCC--TGAGGTAGTAGTTTGTGCTGTTGGTCGGGTTGTGACACTGCCCGCTG [853]
Eca                 ACTGCCTTGCC------------------------------------------------- [806]
Fca                 ACTGCCTTGCC--TGAGGTAGTAGTTTGTGCTGTTGGTCGGGTTGTGACATTGCCCGCTG [852]
Cfa                 ACTGCCTTGCC------------------------------------------------- [805]
Mpu_[ferret]        ACTGCCTTGCC--TGAGGTAGTAGTTTGTGCTGTTGGTCGGGTTGTGACATTGCCCGCTG [852]
Ame_[panda]         ACTGCCTTGCC--TGAGGTAGTAGTTTGTGCTGTTGGTCGGGTTGTGACATTGCCCGCTG [853]
Lwe                 ACTGCCTTGCC--TGAGGTAGTAGTTTGTGCTGTTGGTCGGGTTGTGACATTGCCCGCTG [853]
Vpa                 ACTGCCTTGC---TGAGGTAGTAGTTTGTGCTGTTGGTCGGGTTGTGACATTGCCCGCTG [851]
Ssc                 ACTGCCTTGC---TGAGGTAGTAGTTTGTGCTGTTGGTCGGGTTGTGACATTGCCCGCTG [850]
Ttr                 ACTGCCTTGC---TGAGGTAGTAGTTTGTGCTGTTGGTCGGGTTGTGACATTGCCCGCTG [851]
Bta                 ACTGCCTTGCC--TGAGGTAGTAGTTTGTGCTGTTGGTCGGGTTGTGACATTGCCCGCTG [853]
Cca_[deer]          ACTGCCTTGCC--TGAGGTAGTAGTTTGTGCTGTTGGTCGGGTTGTGACATTGCCCGCTG [786]
Oar_[sheep]         ACTGCCTTGCC--TGAGGTAGTAGTTTGTGCTGTTGGTCGGGTTGTGACATTGCCCGCTG [853]
Cae_[ibex]          ACTGCCTTGCC--TGAGGTAGTAGTTTGTGCTGTTGGTCGGGTTGTGACATTGCCCGCTG [853]
Pho_[antelope]      ACTGCCTTGCC--TGAGGTAGTAGTTTGTGCTGTTGGTCGGGTTGTGACATTGCCCGCTG [853]
Pva                 ACTGCCTTGCC--TGAGGTAGTAGTTTGTGCTGTTGGTCGGGTTGTGACATTGCCCGCTG [853]
Ehe_[fruitbat]      ACTGCCTTGCC--TGAGGTAGTAGTTTGTGCTGTTGGTCGGGTTGTGACATTGCCCGCTG [706]
Rfe_[horseshoe_bat] ACTGCCTTGCC--TGAGGTAGTAGTTTGTGCTGTTGGTCGGGTTGTGACATTGCCCGCTG [853]
Mbr                 ACTGCCTTGCC------------------------------------------------- [662]
Sar                 ACTGCCTTGCC------------------------------------------------- [801]
Eeu                 ACTGCCTTGCC--TGAGGTAGTAGTTTGTGCTGTTGGTCGGGTTGTGACATTGCCCGCTG [852]
Tch                 ACTGCCTTGCC--TGAGGTAGTAGTTTGTGCTGTTGGTCGGGTTGTGACATTGCCCGCTG [852]
Ocu                 ACTGCCTTGCC--TGAGGTAGTAGTTTGTGCTGTTGGTCGGGTTGTGACATTGCCCGCTG [829]
Opr                 ACTGCCTTGCC--TGAGGTAGTAGTTTGTGCTGTTGGTCGGGTTGTGACATTGCCCGCTG [853]
Cpo                 ACTGCCTTGCC--TGAGGTAGTAGTTTGTGCTGTTGGTCGGGTTGTGACATTGCCCGCTG [851]
Hgl                 ACTGCCTTGCC--TGAGGTAGTAGTTTGTGCTGTTGGTCGGGTTGTGACATTGCCCGCTG [851]
Itr                 ACTGCCTTGCC--TGAGGTAGTAGTTTGTGCTGTTGGTCGGGTTGTGACATTGCCCGCTG [853]
Dor                 ACTGCCTTGCC--TGAGGTAGTAGTTTGTGCTGTTGGTCGGGTTGTGACATTGCCCGCTG [852]
Rno                 ACTGCCTTGCC--TGAGGTAGTAGTTTGTGCTGTTGGTCGGGTTGTGACATTGCCCGCTG [852]
Mmu                 ACTGCCTTGCC--TGAGGTAGTAGTTTGTGCTGTTGGTCGGGTTGTGACATTGCCCGCTG [852]
Laf                 ACTGCCTTGCC--TGAGGTAGTAGTTTGTGCTGTTGGTCGGGTTGTGACATTGCCCGCTG [852]
Ete                 ACTGCCTTGCC--TGAGGTAGTAGTTTGTGCTGTTGGTCGGGTTGTGACATTGCCCGCTG [853]
Pca                 ACTGCCTTGCC--TGAGGTAGTAGTTTGTGCTGTTGGTCGGGTTGTGACATTGCCCGCTG [853]
Oaf                 ACTGCCTTGCC--TGAGGTAGTAGTTTGTGCTGTTGGTCGGGTTGTGACATTGCCCGCTG [852]
Cho                 ACTGCCTTGCC--TGAGGTAGTAGTTTGTGCTGTTGGTCGGGTTGTGACATTGCCCGCTG [852]
Dno                 ACTGCCTTGCC--TGAGGTAGTAGTTTGTGCTGTTGGTCGGGTTGTGACATTGCCCGCTG [828]
Meu                 -------------TGAGGTAGTAGTTTGTGCTGTTGGTCGGGTTGTGACATTGCCCGCTG [559]
Sha_[tasmanian]     ACTGCCTTGCC--TGAGGTAGTAGTTTGTGCTGTTGGTCGGGTTGTGACATTGCCCGCTG [711]
Mdo                 ACTGCCTTGCC--TGAGGTAGTAGTTTGTGCTGTTGGTCGGGTTGTGACATTGCCCGCTG [644]
Oan                 ACTGCCTTGCC------------------------------------------------- [744]
Aca                 ACTGCCTTGCC--TGAGGTAGTAGTTTGTGCTGTTGGTCGGGTTGTGACATTGCCCGCTG [856]
Gja                 ACTGCCTTGCC--TGAGGTAGTAGTTTGTGCTGTTGGTCGGGTTGTGACATTGCCCGCTG [856]
Pbi                 ACTGCCTTGCC--TGAGGTAGTAGTTTGTGCTGTTCGTCGGGTTGTGACATTGCCCGCTG [855]
Vbe_[viper]         ACTGCCTTGCC--TGAGGTAGTAGTTTGTGCTGTTCGTCGGGTTGTGATATTGCCCGCTG [855]
Oha_[cobra]         ACTGCCTTGCC--TGAGGTAGTAGTTTGTGCTGTTCGTCGGGCTGTGATACTGCCCGCTG [855]
Cpi                 ACTGCCTTGCC--TGAGGTAGTAGTTTGTGCTGTTGGTCGGGTTGTGACATTGCCCGCTG [855]
Cmy                 ACTGCCTTGCC--TGAGGTAGTAGTTTGTGCTGTTGGTCGGGTTGTGACATTGCCCGCTG [855]
Asp                 ACTGCCTTGCC--TGAGGTAGTAGTTTGTGCTGTTGGTCGGGTTGTGACATTGCCCGCTG [704]
Psi                 ACTGCCTTGCC--TGAGGTAGTAGTTTGTGCTGTTGGTCGGGTTGTGACATTGCCCGCTG [704]
Cpr_[crocodile]     ACTGCCTTGCC--TGAGGTAGTAGTTTGTGCTGTTGGTCGGGTTGTGACACTGCCCGCTG [853]
Ggn_[gavil]         ACTGCCTTGCC--TGAGGTAGTAGTTTGTGCTGTTGGTCGGGTTGTGACATTGCCCGCTG [853]
Ami                 ACTGCCTTGCC--TGAGGTAGTAGTTTGTGCTGTTGGTCGGGTTGTGACACTGCCCGCTG [853]
Asi                 ACTGCCTTGCC------------------------------------------------- [806]
Tgt_[Tinamus]       ACTGCCTTGCC--TGAGGTAGTAGTTTGTGCTGTTGGTCGGGTTGTGACATTGCCCGCTG [708]
Sca_[ostritch]      ACTGCCTTGCC--TGAGGTAGTAGTTTGTGCTGTTGGTCGGGTTGTGACATTGCCCGCTG [637]
Mga_[turkey]        ACTGCCTTGCC--TGAGGTAGTAGTTTGTGCTGTTGGTCGGGTTGTGACATTGCCCGCTG [637]
Gga                 ACTGCCTTGCC--TGAGGTAGTAGTTTGTGCTGTTGGTCGGGTTGTGACATTGCCCGCTG [684]
Cli                 ACTGCCTTGCC--TGAGGTAGTAGTTTGTGCTGTTGGTCGGGTTGTGACATTGCCCGCTG [637]
Ccu_[cuckoo]        ACTGCCTTGCC--TGAGGTAGTAGTTTGTGCTGTTGGTCGGGTTGTGACATTGCCCGCTG [637]
Cvo_[killdeer]      ACTGCCTTGCC--TGAGGTAGTAGTTTGTGCTGTTGGTCGGGTTGTGACATTGCCCGCTG [637]
Afo_[penguin]       ACTGCCTTGCC--TGAGGTAGTAGTTTGTGCTGTTGGTCGGGTTGTGACATTGCCCGCTG [637]
Phu_[ground_tit]    ACTGCCTTGC---TGAGGTAGTAGTTTGTGCTGTTGGTCGGGTTGTGACATTGCCCGCTG [636]
Tgu                 ACTGCCTTGCC--TGAGGTAGTAGTTTGTGCTGTTGGTCGGGTTGTGACATTGCCCGCTG [637]
Apl_[duck]          ACTGCCTTGCC--TGAGGTAGTAGTTTGTGCTGTTGGTCGGGTTGTGACATTGCCCGCTG [637]
Xtr                 ACTGCCTTGCC--TGAGGTAGTAGTTTGTGCTGTTGGTCGGGTTGTGACACTGCCCGCTG [629]
Npa                 ACTGCCTTGCC--TGAGGTAGTAGTTTGTGCTGTTGGTCGGGTTGTGACACTGCCCGCTG [791]
Lch                 ACTGCCTTGCT--TGAGGTAGTAGTTTGTGCTGTTGGTAGGGTTGTGACATTGCCCGCTA [709]
Dre                 ACTGCCTTGCC--TGAGGTAGTAGTTTGTGCTGTTGGTTGGGATGTGACATTGCCCGTTA [784]

Hsa                 TGGAGATAACTGCGCAAGCTACTGCCTTGCT----------------------------- [883]
Ptr                 TGGAGATAACTGCGCAAGCTACTGCCTTGCT----------------------------- [883]
Ggo                 TGGAGATAACTGCGCAAGCTACTGCCTTGCT----------------------------- [883]
Pab                 TGGAGATAACTGCGCAAGCTACTGCCTTGCT----------------------------- [883]
Mml                 TGGAGATAACTGCGCAAGCTACTGCCTTGCT----------------------------- [883]
Cja                 TGGAGATAACTGCGCAAGCTACTGCCTTGCT----------------------------- [883]
Oga                 TGGAGATAACTGCGCAAGCTACTGCCTTGCT----------------------------- [883]
Mmr                 TGGAGATAACTGCGCAAGCTACTGCCTTGCT----------------------------- [882]
Csi_[rhino]         TGGAGATAACTGCGCAAGCTACTGCCTTGCT----------------------------- [884]
Eca                 ------------------------------------------------------------ [806]
Fca                 TGGAGATAACTGCGCAAGCTACTGCCTTGCT----------------------------- [883]
Cfa                 ------------------------------------------------------------ [805]
Mpu_[ferret]        TGGAGATAACTGCGCAAGCTACTGCCTTGCT----------------------------- [883]
Ame_[panda]         TGGAGATAACTGCGCAAGCTACTGCCTTGCT----------------------------- [884]
Lwe                 TGGAGATAACTGCGCAAGCTACTGCCTTGCT----------------------------- [884]
Vpa                 TGGAGATAACTGCGCAAGCTACTGCCTTGCT----------------------------- [882]
Ssc                 TGGAGATAACTGCGCAAGCTACTGCCTTGCT----------------------------- [881]
Ttr                 TGGAGATAACTGCGCAAGCTACTGCCTTGCT----------------------------- [882]
Bta                 TGGAGATAACTGCGCAAGCTACTGCCTTGCT----------------------------- [884]
Cca_[deer]          TGGAGATAACTGCGCAAGCTACTGCCTTGCT----------------------------- [817]
Oar_[sheep]         TGGAGATAACTGCGCAAGCTACTGCCTTGCT----------------------------- [884]
Cae_[ibex]          TGGAGATAACTGCGCAAGCTACTGCCTTGCT----------------------------- [884]
Pho_[antelope]      TGGAGATAACTGCGCAAGCTACTGCCTTGCT----------------------------- [884]
Pva                 TGGAGATAACTGCGCAAGCTACTGCCTTGCT----------------------------- [884]
Ehe_[fruitbat]      TGGAGATAACTGCGCAAGCTACTGCCTTGCT----------------------------- [737]
Rfe_[horseshoe_bat] TGGAGATAACTGCGCAAGCTACTGCCTTGCT----------------------------- [884]
Mbr                 ------------------------------------------------------------ [662]
Sar                 ------------------------------------------------------------ [801]
Eeu                 TGGAGATAACTGCGCAAGCTACTGCCTTGCT----------------------------- [883]
Tch                 TGGAGATAACTGCGCAAGCTACTGCCTTGCT----------------------------- [883]
Ocu                 TGGAGATAACTGCGCAAGCTACTGCCTTGCT----------------------------- [860]
Opr                 TGGAGATAACTGCGCAAGCTACTGCCTTGCT----------------------------- [884]
Cpo                 TGGAGATAACTGCGCAAGCTACTGCCTTGCT----------------------------- [882]
Hgl                 TGGAGATAACTGCGCAAGCTACTGCCTTGCT----------------------------- [882]
Itr                 TGGAGATAACTGCGCAAGCTACTGCCTTGCT----------------------------- [884]
Dor                 TGGAGATAACTGCGCAAGCTACTGCCTTGCT----------------------------- [883]
Rno                 TGGAGATAACTGCGCAAGCTACTGCCTTGCT----------------------------- [883]
Mmu                 TGGAGATAACTGCGCAAGCTACTGCCTTGCT----------------------------- [883]
Laf                 TGGAGATAACTGCGCAAGCTACTGCCTTGCT----------------------------- [883]
Ete                 TGGAGATAACTGCGCAAGCTACTGCCTTGCT----------------------------- [884]
Pca                 TGGAGATAACTGCGCAAGCTACTGCCTTGCT----------------------------- [884]
Oaf                 TGGAGATAACTGCGCAAGCTACTGCCTTGCT----------------------------- [883]
Cho                 TGGAGATAACTGCGCAAGCTACTGCCTTGCT----------------------------- [883]
Dno                 TGGAGATAACTGCGCAAGCTACTGCCTTGCT----------------------------- [859]
Meu                 TGGAGATAACTGCGCAAGCTACTGCCTTGCT----------------------------- [590]
Sha_[tasmanian]     TGGAGATAACTGCGCAAGCTACTGCCTTGCT----------------------------- [742]
Mdo                 TGGAGATAACTGCGCAAGCTACTGCCTTGCT----------------------------- [675]
Oan                 ------------------------------------------------------------ [744]
Aca                 TGGAGATAACTGCGCAAGCTACTGCCTTGCT--TGAGGTAGTAGGTTGTATAGTTTG-TG [913]
Gja                 TGGAGATAACTGCGCAAGCTACTGCCTTGCT--TGAGGTAGTAGGTTGTATAGTTTG-TG [913]
Pbi                 TGGAGATAACTGCGCAAGCTACTGCCTTGCT--TGAGGTAGTAGGTTGTATAGTTTG-TG [912]
Vbe_[viper]         TGGAGATAACTGCGCAAGCTACTGCCTTGCT--TGAGGTAGTAGGTTGTATAGTTTG-TG [912]
Oha_[cobra]         TGGAGATAACTGCGCAAGCTACTGCCTTGCT--TGAGGTAGTAGGTTGTATAGTTTG-TG [912]
Cpi                 TGGAGATAACTGCGCAAGCTACTGCCTTGCT--TGAGGTAGTAGGTTGTATAGTTTGGTG [913]
Cmy                 TGGAGATAACTGCGCAAGCTACTGCCTTGCT--TGAGGTAGTAGGTTGTATAGTTTGGTG [913]
Asp                 TGGAGATAACTGCGCAAGCTACTGCCTTGCT--TGAGGTAGTAGGTTGTATAGTTTGGTG [762]
Psi                 TGGAGATAACTGCGCAAGCTACTGCCTTGCT--TGAGGTAGTAGGTTGTATAGTTTGGTG [762]
Cpr_[crocodile]     TGGAGATAACTGCGCAAGCTACTGCCTTGCT--TGAGGTAGTAGGTTGTATAGTTTGGTG [911]
Ggn_[gavil]         TGGAGATAACTGCGCAAGCTACTGCCTTGCT--TGAGGTAGTAGGTTGTATAGTTTGGTG [911]
Ami                 TGGAGATAACTGCGCAAGCTACTGCCTTGCT--TGAGGTAGTAGGTTGTATAGTTTGGTG [911]
Asi                 ---------------------------------TGAGGTAGTAGGTTGTATAGTTTGGTG [833]
Tgt_[Tinamus]       TGGAGATAACTGCGCAAGCTACTGCCTTGCT--TGAGGTAGTAGGTTGTATAGTTTGGTG [766]
Sca_[ostritch]      TGGAGATAACTGCGCAAGCTACTGCCTTGCT--TGAGGTAGTAGGTTGTATAGTTTGGTG [695]
Mga_[turkey]        TGGAGATAACTGCGCAAGCTACTGCCTTGCT--TGAGGTAGTAGGTTGTATAGTTTGGTG [695]
Gga                 TGGAGATAACTGCGCAAGCTACTGCCTTGCT--TGAGGTAGTAGGTTGTATAGTTTGGTG [742]
Cli                 TGGAGATAACTGCGCAAGCTACTGCCTTGCT--TGAGGTAGTAGGTTGTATAGTTTGGTG [695]
Ccu_[cuckoo]        TGGAGATAACTGCGCAAGCTACTGCCTTGCT--TGAGGTAGTAGGTTGTATAGTTTGGTG [695]
Cvo_[killdeer]      TGGAGATAACTGCGCAAGCTACTGCCTTGCT--TGAGGTAGTAGGTTGTATAGTTTGGTG [695]
Afo_[penguin]       TGGAGATAACTGCGCAAGCTACTGCCTTGCT--TGAGGTAGTAGGTTGTATAGTTTGGTG [695]
Phu_[ground_tit]    TGGAGATAACTGCGCAAGCTACTGCCTTGCT--TGAGGTAGTAGGTTGTATAGTTTGGTG [694]
Tgu                 TGGAGATAACTGCGCAAGCTACTGCCTTGCT--TGAGGTAGTAGGTTGTATAGTTTGGTG [695]
Apl_[duck]          TGGAGATAACTGCGCAAGCTACTGCCTTGCT--TGAGGTAGTAGGTTGTATAGTTTTGTG [695]
Xtr                 TGGAGATAACTGCGCAAGCTACTGCCTTGCT----------------------------- [660]
Npa                 TGGAGATAACTGCGCAAGCTACTGCCTTGCT----------------------------- [822]
Lch                 TGGAGATAACTGCGCAAGCTACTGCCTTGCT--TGAGGTAGTAGGTTGTATAGTTTAGTG [767]
Dre                 TGGAGATGACTGCGCAAGCTACTCCCTTGCC--TGAGGTAGTAGGTTGTATAGTTTGGTG [842]

Hsa                 ------------------------------------------------------------ [883]
Ptr                 ------------------------------------------------------------ [883]
Ggo                 ------------------------------------------------------------ [883]
Pab                 ------------------------------------------------------------ [883]
Mml                 ------------------------------------------------------------ [883]
Cja                 ------------------------------------------------------------ [883]
Oga                 ------------------------------------------------------------ [883]
Mmr                 ------------------------------------------------------------ [882]
Csi_[rhino]         ------------------------------------------------------------ [884]
Eca                 ------------------------------------------------------------ [806]
Fca                 ------------------------------------------------------------ [883]
Cfa                 ------------------------------------------------------------ [805]
Mpu_[ferret]        ------------------------------------------------------------ [883]
Ame_[panda]         ------------------------------------------------------------ [884]
Lwe                 ------------------------------------------------------------ [884]
Vpa                 ------------------------------------------------------------ [882]
Ssc                 ------------------------------------------------------------ [881]
Ttr                 ------------------------------------------------------------ [882]
Bta                 ------------------------------------------------------------ [884]
Cca_[deer]          ------------------------------------------------------------ [817]
Oar_[sheep]         ------------------------------------------------------------ [884]
Cae_[ibex]          ------------------------------------------------------------ [884]
Pho_[antelope]      ------------------------------------------------------------ [884]
Pva                 ------------------------------------------------------------ [884]
Ehe_[fruitbat]      ------------------------------------------------------------ [737]
Rfe_[horseshoe_bat] ------------------------------------------------------------ [884]
Mbr                 ------------------------------------------------------------ [662]
Sar                 ------------------------------------------------------------ [801]
Eeu                 ------------------------------------------------------------ [883]
Tch                 ------------------------------------------------------------ [883]
Ocu                 ------------------------------------------------------------ [860]
Opr                 ------------------------------------------------------------ [884]
Cpo                 ------------------------------------------------------------ [882]
Hgl                 ------------------------------------------------------------ [882]
Itr                 ------------------------------------------------------------ [884]
Dor                 ------------------------------------------------------------ [883]
Rno                 ------------------------------------------------------------ [883]
Mmu                 ------------------------------------------------------------ [883]
Laf                 ------------------------------------------------------------ [883]
Ete                 ------------------------------------------------------------ [884]
Pca                 ------------------------------------------------------------ [884]
Oaf                 ------------------------------------------------------------ [883]
Cho                 ------------------------------------------------------------ [883]
Dno                 ------------------------------------------------------------ [859]
Meu                 ------------------------------------------------------------ [590]
Sha_[tasmanian]     ------------------------------------------------------------ [742]
Mdo                 ------------------------------------------------------------ [675]
Oan                 ------------------------------------------------------TGAGGT [750]
Aca                 GGAGGGATTACATCCCATTTCAGGTGATAACTATACAGTCTATTGCCTTCCT--TGAGGT [971]
Gja                 GGAGGGGTGTCATCCCATTTCAGGTGATAACTATACAGTCTATTGCCTTCCT--TGAGGT [971]
Pbi                 GGAGGGATTATATCCCATTTCAGGTGATAACTATACAGTCTATTGCCTTCCT--TGAGGT [970]
Vbe_[viper]         GGAGGGATTATATCCCATTTCAGGTGATAACTATACAGTCTATTGCCTTCCT--TGAGGT [970]
Oha_[cobra]         GGAGGGATTAAATCCCATTTCAGGTGATAACTATACAGTCTATTGCCTTCCT--TGAGGT [970]
Cpi                 GGAGGGATTTCATCCCATTTCAGGTGATAACTATACAGTCTATTGCCTTCCT--TGAGGT [971]
Cmy                 GGAGGGATTTCATCCCATTTCAGGTGATAACTATACAGTCTATTGCCTTCCT--TGAGGT [971]
Asp                 GGAGGGAATTCATCCCATTTCAGGTGATAACTATACAGTCTATTGCCTTCCT--TGAGGT [820]
Psi                 GGAGGGATTTCATCCCATTTCAGGTGATAACTATACAGTCTATTGCCTTCCT--TGAGGT [820]
Cpr_[crocodile]     GGAGGGATTTCATCCCATTTCAGGTGATAACTATACAGTCTATTGCCTTCCT--TGAGGT [969]
Ggn_[gavil]         GGAGGGATTTCATCCCATTTCAGGTGATAACTATACAGTCTATTGCCTTCCT--TGAGGT [969]
Ami                 GGAGGGATTTCATCCCATTTCAGGTGATAACTATACAGTCTATTGCCTTCCT--TGAGGT [969]
Asi                 GGAGGGATTTCATCCCATTTCAGGTGATAACTATACAGTCTATTGCCTTCCT--TGAGGT [891]
Tgt_[Tinamus]       GGAGGGATTTTATCCCATTTCAGGTGATAACTATACAGTCTATTGCCTTCCT--TGAGGT [824]
Sca_[ostritch]      GGAGGGATTTTATCCCATTTCAGGTGATAACTATACAGTCTATTGCCTTCCT--TGAGGT [753]
Mga_[turkey]        GGAGGGATTCTATCCCATTTCAGGTGATAACTATACAGTCTATTGCCTTCCT--TGAGGT [753]
Gga                 GGAGGGATTCTGTCCCATTTCAGGTGATAACTATACAGTCTATTGCCTTCCT--TGAGGT [800]
Cli                 GGAGGGATTTGATCCCATTTCAGGTGATAACTATACAGTCTATTGCCTTCCT--TGAGGT [753]
Ccu_[cuckoo]        GGAGGGATTTTATCCCATTTCAGGTGATAACTATACAGTCTATTGCCTTCCT--TGAGGT [753]
Cvo_[killdeer]      GGAGGGATTTTATCCCATTTCAGGTGATAACTATACAGTCTATTGCCTTCCT--TGAGGT [753]
Afo_[penguin]       GGAGGGATTTTATCCCATTTCAGGTGATAACTATACAGTCTATTGCCTTCCT--TGAGGT [753]
Phu_[ground_tit]    GGAGGGATTTGATCCCATTTCAGGTGATAACTATACAGTCTATTGCCTTCCT--TGAGGT [752]
Tgu                 GGAGGGATTTGATCCCATTTCAGGTGATAACTATACAGTCTATTGCCTTCCT--TGAGGT [753]
Apl_[duck]          GGAGGGATTGTATCCCATTTCAGGTGATAACTATACAGTCTATTGCCTTCCT--TGAGGT [753]
Xtr                 ------------------------------------------------------------ [660]
Npa                 ------------------------------------------------------------ [822]
Lch                 GACAGGGTTTCGTTCAGTTCCAGATGATAACTATACAGTCTATTGCCTTCCT--TGAGGT [825]
Dre                 GGAGGGATCAAACCCTGTT-CAGCTGATAACTATACAGTCTATTGCCTTCCT--TGAGGT [899]

Hsa                 ------------------------------------------------------------ [883]
Ptr                 ------------------------------------------------------------ [883]
Ggo                 ------------------------------------------------------------ [883]
Pab                 ------------------------------------------------------------ [883]
Mml                 ------------------------------------------------------------ [883]
Cja                 ------------------------------------------------------------ [883]
Oga                 ------------------------------------------------------------ [883]
Mmr                 ------------------------------------------------------------ [882]
Csi_[rhino]         ------------------------------------------------------------ [884]
Eca                 ------------------------------------------------------------ [806]
Fca                 ------------------------------------------------------------ [883]
Cfa                 ------------------------------------------------------------ [805]
Mpu_[ferret]        ------------------------------------------------------------ [883]
Ame_[panda]         ------------------------------------------------------------ [884]
Lwe                 ------------------------------------------------------------ [884]
Vpa                 ------------------------------------------------------------ [882]
Ssc                 ------------------------------------------------------------ [881]
Ttr                 ------------------------------------------------------------ [882]
Bta                 ------------------------------------------------------------ [884]
Cca_[deer]          ------------------------------------------------------------ [817]
Oar_[sheep]         ------------------------------------------------------------ [884]
Cae_[ibex]          ------------------------------------------------------------ [884]
Pho_[antelope]      ------------------------------------------------------------ [884]
Pva                 ------------------------------------------------------------ [884]
Ehe_[fruitbat]      ------------------------------------------------------------ [737]
Rfe_[horseshoe_bat] ------------------------------------------------------------ [884]
Mbr                 ------------------------------------------------------------ [662]
Sar                 ------------------------------------------------------------ [801]
Eeu                 ------------------------------------------------------------ [883]
Tch                 ------------------------------------------------------------ [883]
Ocu                 ------------------------------------------------------------ [860]
Opr                 ------------------------------------------------------------ [884]
Cpo                 ------------------------------------------------------------ [882]
Hgl                 ------------------------------------------------------------ [882]
Itr                 ------------------------------------------------------------ [884]
Dor                 ------------------------------------------------------------ [883]
Rno                 ------------------------------------------------------------ [883]
Mmu                 ------------------------------------------------------------ [883]
Laf                 ------------------------------------------------------------ [883]
Ete                 ------------------------------------------------------------ [884]
Pca                 ------------------------------------------------------------ [884]
Oaf                 ------------------------------------------------------------ [883]
Cho                 ------------------------------------------------------------ [883]
Dno                 ------------------------------------------------------------ [859]
Meu                 ------------------------------------------------------------ [590]
Sha_[tasmanian]     ------------------------------------------------------------ [742]
Mdo                 ------------------------------------------------------------ [675]
Oan                 AGTAGATTGAATAGTTGTGGGGTCACG--GCCTCCCTGTGTGCTAACTATACAATCTACT [808]
Aca                 AGTAGATTGAATAGTTGTGGAGCCTTA--TTCTCCCTCTGAGCTAACTATACAATCTACT [1029]
Gja                 AGTAGATTGAATAGTTGTGGAGCCATA--TTCTCCCTCTGAGCTAACTATACAATCTACT [1029]
Pbi                 AGTAGATTGAATAGTTGTGGAGCCATC--TTCTCCCTTTGAGCTAACTATACAATCTACT [1028]
Vbe_[viper]         AGTAGATTGAATAGTTGTGGAGCCATC--TTCTCCCTTTGAGCTAACTATACAATCTACT [1028]
Oha_[cobra]         AGTAGATTGAATAGTTGTGGAGCCATC--TTCTCCCTTTGAGCTAACTATACAATCTACT [1028]
Cpi                 AGTAGATTGAATAGTTGTGGAGTCCTA--CCCTCCCTTTGAGCTAACTATACAATCTACT [1029]
Cmy                 AGTAGATTGAATAGTTGTGGAGTCCTA--CCCTCCCTTTGAGCTAACTATACAATCTACT [1029]
Asp                 AGTAGATTGAATAGTTGTGGAGTCCTA--CCCTCCCTCTGAGCTAACTATACAATCTACT [878]
Psi                 AGTAGATTGAATAGTTGTGGAGTCCTA--CTCTCCCTCTGAGCTAACTATACAATCTACT [878]
Cpr_[crocodile]     AGTAGATTGAATAGTTGTGGAGTCCTA--CCCTCCCTTTGAGCTAACTATACAATCTACT [1027]
Ggn_[gavil]         AGTAGATTGAATAGTTGTGGAGTCCTA--CCCTCCCTTTGAGCTAACTATACAATCTACT [1027]
Ami                 AGTAGATTGAATAGTTGTGGAGTCCTA--CCCTCCCTTTGAGCTAACTATACAATCTACT [1027]
Asi                 AGTAGATTGAATAGTTGTGGAGTCCTA--CCCTCCCTTTGAGCTAACTATACAATCTACT [949]
Tgt_[Tinamus]       AGTAGATTGAATAGTTGTGGAGTCCTA--TCCTCCCTTTGAGCTAACTATACAATCTACT [882]
Sca_[ostritch]      AGTAGATTGAATAGTTGTGGAGTCCTA--TCCTCCCTTTGAGCTAACTATACAATCTACT [811]
Mga_[turkey]        AGTAGATTGAATAGTTGTGGAGTCTTA--TCCTCCCTTTGAGCTAACTATACAATCTACT [811]
Gga                 AGTAGATTGAATAGTTGTGGAGTCCTA--TCCTCCCTTTGAGCTAACTATACAATCTACT [858]
Cli                 AGTAGATTGAATAGTTGTGGAGTCCGA--TCCTCCCTTTGAGCAAACTATACAATCTACT [811]
Ccu_[cuckoo]        AGTAGATTGAATAGTTGTGGAGTCTGA--TCCTCCCTTTGAGCTAACTATACAATCTACT [811]
Cvo_[killdeer]      AGTAGATTGAATAGTTGTGGAGTCCGA--TCCTCCCTTTGAGCTAACTATACAATCTACT [811]
Afo_[penguin]       AGTAGATTGAATAGTTGTGGAGTCCGA--TCCTCCCTTTGAGCTAACTATACAATCTACT [811]
Phu_[ground_tit]    AGTAGATTGAATAGTTGTGGAGTCCGG--TCCTCCCTCTGAGCTAACTATACAATCTACT [810]
Tgu                 AGTAGATTGAATAGTTGTGGAGTCTGG--TCCTCCCTCTGAGCTAACTATACAATCTACT [811]
Apl_[duck]          AGTAGATTGAATAGTTGTGGAGTCCTA--TCCTCCCTTTGAGCTAACTATACAATCTACT [811]
Xtr                 ------------------------------------------------------------ [660]
Npa                 ------------------------------------------------------------ [822]
Lch                 AGTAGATTGAATAGTTGTGAGGCTCCT-GCTCTCCCTTTGAGATAACTATACAATCTACT [884]
Dre                 AGTAGATTGAATAGTTGTGGAGCCCTGCGCTCTCTCTCTGAGATAACTATACAATCTACT [959]

Hsa                 ----------ACATACTTCTTTATATGCCCATATGGACCTGCTAA-GCTATGGAATGTAA [932]
Ptr                 ----------ACATACTTCTTTATATGCCCATATGGACCTGCTAA-GCTATGGAATGTAA [932]
Ggo                 ----------ACATACTTCTTTATATGCCCATATGGACCTGCTAA-GCTATGGAATGTAA [932]
Pab                 ----------ACATACTTCTTTATATGCCCATATGGACCTGCTAA-GCTATGGAATGTAA [932]
Mml                 ----------ACATACTTCTTTATATGCCCATATGGACCTGCTAA-GCTATGGAATGTAA [932]
Cja                 ----------ACATACTTCTTTATATGCCCATATGGACCTGCTAA-GCTATGGAATGTAA [932]
Oga                 ----------ACATACTTCTTTATATGCCCATATGGACCTGCTAC-GCTATGGAATGTAA [932]
Mmr                 ----------ACATACTTCTTTATATGCCCATATGGACCTGCTAA-GCTATGGAATGTAA [931]
Csi_[rhino]         ----------ACATACTTCTTTATATGCCCATATGGACCTGCTAA-GCTATGGAATGTAA [933]
Eca                 ----------ACATACTTCTTTATATGCCCATATGGACCTGCTAA-GCTATGGAATGTAA [855]
Fca                 ----------ACATACTTCTTTATATGCCCATATGGAC---CTAA-GCTATGGAATGTAA [929]
Cfa                 ----------ACATACTTCTTTATATGCCCATATGGACCTGCTAA-GCTATGGAATGTAA [854]
Mpu_[ferret]        ----------ACATACTTCTTTATATGCCCATACGGACCTGCGGA-GCTGTGGAATGTAA [932]
Ame_[panda]         ----------ACATACTTCTTTATATGCCCATATGGACGTGCGGA-GCTATGGAATGTAA [933]
Lwe                 ----------ACATACTTCTTTATATGCCCATATGGACCTGCGGA-GCTATGGAATGTAA [933]
Vpa                 ----------ACATACTTCTTTATGTGCCCATATGGACCTGCTAA-GTTATGGAATGTAA [931]
Ssc                 ----------ACATACTTCTTTATGTGCCCATATGGACCTGCTAA-GCTATGGAATGTAA [930]
Ttr                 ----------ACATACTTCTTTATGTGCCCATATGGACCTGCTAA-GCTATGGAATGTAA [931]
Bta                 ----------ACATACTTCTTTATGTGCCCATATGGACCTGCTAA-GCTATGGAATGTAA [933]
Cca_[deer]          ----------ACATACTTCTTTATGTGCCCATATGGACCTGCTAA-GCTATGGAATGTAA [866]
Oar_[sheep]         ----------ACATACTTCTTTATGTGCCCATATGGACCTGCTAA-GCTATGGAATGTAA [933]
Cae_[ibex]          ----------ACATACTTCTTTATGTGCCCATATGGACCTGCTAA-GCTATGGAATGTAA [933]
Pho_[antelope]      ----------ACATACTTCTTTATGTGCCCATATGGACCTGCTAA-GCTATGGAATGTAA [933]
Pva                 ----------ACATACTTCTTTATATGCCCATATG-ACCTGCTAA-GCTATGGAATGTAA [932]
Ehe_[fruitbat]      ----------ACATACTTCTTTATATGCCCATATG-ACCTGCTAA-GCTATGGAATGTAA [785]
Rfe_[horseshoe_bat] ----------ACATACTTCTTTATATGCCCATATG-ACCTGCTAA-GCTATGGAATGTAA [932]
Mbr                 ----------ACATACTTCTTTATATGCCCATATG-ACCTGGGAA-GCTATGGAATGTAA [710]
Sar                 ------------------------------------------------------------ [801]
Eeu                 ----------ACATACTTCTTTATATGCCCATATGGACCTGCTAA-GCTATGGAATGTAA [932]
Tch                 ----------ACGCACTTCTTTATATGCCCATATGGACCT-CGAC-GCTATGGAATGTAA [931]
Ocu                 ----------ACATACTTCTTTATATGCCCATATGGACCTGGTAC-GCTATGGAATGTAA [909]
Opr                 ----------ACATACTTCTTTATACGCCCATATGGACTTGCTGC-ACTATGGAATGTAA [933]
Cpo                 ----------ACATGCTTCTTTATATGCCCATATGGACCTGCTAA-GCTATGGAATGTAA [931]
Hgl                 ----------ACATACTTCTTTATATGCCCATGTGGACCTGCTAA-GCTATGGAATGTAA [931]
Itr                 ----------ACATACTTCTTTATATGCCCATATGGACCTGCTGA-GCTATGGAATGTAA [933]
Dor                 ----------ACATACTTCTTTATATGCCCATATGGACCTGCTAA-GCTATGGAATGTAA [932]
Rno                 ----------ACATACTTCTTTATATGCCCATATGGACCTGCTAA-GCTATGGAATGTAA [932]
Mmu                 ----------ACATACTTCTTTATATGCCCATATGAACCTGCTAA-GCTATGGAATGTAA [932]
Laf                 ----------ACATACTTCTTTATATGCCCATATGGACCTGCTAA-GCTATGGAATGTAA [932]
Ete                 ----------ACATCCTTCTTTATATGCCCATATGGACCTGCAAA-GCTATGGAATGTAA [933]
Pca                 ----------ACATACTTCTTTATAATCCCATATGGACCTGCTAA-GCTATGGAATGTAA [933]
Oaf                 ----------ACATACTTCTTTACGTGCCCATATGGACCTGCTAA-GCTATGGAATGTGA [932]
Cho                 ----------ACATACTTCTTTATATGCCCATGTGGACCTGCTAA-GCTATGGAATGTAA [932]
Dno                 ----------ACATACTTCTTTATATGCCCATATGGAGCTCGGA--GCTATGGAATGTAA [907]
Meu                 ------------------------------------------------------------ [590]
Sha_[tasmanian]     ----------ACATACTACTTTATATGCCCATATGAACGTGCTAA-GCTATGGAATGTAA [791]
Mdo                 ----------ACATACTACTTTATATGCCCATATGAACGTGCTAA-GCTATGGAATGTAA [724]
Oan                 GTCTTTCC--ACATACTTCTTTATATCCCCATATGAACCTGGCAA-GCTATGGAATGTAA [865]
Aca                 GTCTTTCC--ACATACTTCTTTATATGCCCATATGAACCTGGCAA-ACTATGGAATGTAA [1086]
Gja                 GTCTTTCC--ACATACTTCTTTATATGCCCATATGAACTTGGCAA-ACTGTGGAATGTAA [1086]
Pbi                 GTCTTTCC--ACATACTTCTTTATATGCCCATATGAACCTGGCAA-ACTATGGAATGTAA [1085]
Vbe_[viper]         GTCTTTCC--ACATACTTCTTTATATGCCCATATGAACCTGGCAA-ACTATGGAATGTAA [1085]
Oha_[cobra]         GTCTTTCC--ACATACTTCTTTATATGCCCATATGAACCTGGCCA-ACTATGGAATGTAA [1085]
Cpi                 GTCTTTCC--ACATACTTCTTTATATGCCCATATGAACCTGGCAA-GCTATGGAATGTAA [1086]
Cmy                 GTCTTTCC--ACATACTTCTTTATATGCCCATATGAACCTGGCAA-GCTATGGAATGTAA [1086]
Asp                 GTCTTTCC--ACATACTTCTTTATATGCCCATATGAACCTGGCAA-GCTATGGAATGTAA [935]
Psi                 GTCTTTCC--ACATACTTCTTTATATGCCCATATGAACCTGGCAA-GCTATGGAATGTAA [935]
Cpr_[crocodile]     GTCTTTCC--ACATACTTCTTTATATGCCCATATGAACCTGGCAA-GCTATGGAATGTAA [1084]
Ggn_[gavil]         GTCTTTCC--ACATACTTCTTTATATGCCCATATGAACCTGGCAA-GCTATGGAATGTAA [1084]
Ami                 GTCTTTCC--ACATACTTCTTTATATGCCCATATGAACCTGGCAA-GCTATGGAATGTAA [1084]
Asi                 GTCTTTCC--ACATACTTCTTTATATGCCCATATGAACCTGGCAA-GCTATGGAATGTAA [1006]
Tgt_[Tinamus]       GTCTTTCC--ACATACTTCTTTATATGCCCATATGAACCTGGCAA-TCTATGGAATGTAA [939]
Sca_[ostritch]      GTCTTTCC--ACATACTTCTTTATATGCCCATATGAACCTGGCAA-TCTATGGAATGTAA [868]
Mga_[turkey]        GTCTTTCC--ACATACTTCTTTATATGCCCATATGAACCTGGCAA-TCTATGGAATGTAA [868]
Gga                 GTCTTTCC--ACATACTTCTTTATATGCCCATATGAACCTGGCAA-TCTATGGAATGTAA [915]
Cli                 GTCTTTCC--ACATACTTCTTTATATGCCCATATGAACCTGGGAA-GCTATGGAATGTAA [868]
Ccu_[cuckoo]        GTCTTTCC--ACATACTTCTTTATATGCCCATATGAACCTGGCAA-GCTATGGAATGTAA [868]
Cvo_[killdeer]      GTCTTTCC--ACATACTTCTTTATATGCCCATATGGACCTGGCAA-GCTATGGAATGTAA [868]
Afo_[penguin]       GTCTTTCC--ACATACTTCTTTATATGCCCATATGAACCTGGCAA-GCTATGGAATGTAA [868]
Phu_[ground_tit]    GTCTTTCC--ACATACTTCTTTATATGCCCATATGAACCTGGCAA-GCTATGGAATGTAA [867]
Tgu                 GTCTTTCC--ACATACTTCTTTATATGCCCATATGAACCTGGCAA-GCTATGGAATGTAA [868]
Apl_[duck]          GTCTTTCC--ACATACTTCTTTATATGCCCATATGAACCTGGCAA-TCTATGGAATGTAA [868]
Xtr                 ----------ACATACTTCTTTATATGTCCATATGGAAGTGCCAATGCTATGGAATGTAA [710]
Npa                 ----------ACATACTTCTTTATATATCCATATGGACATGCCACTGGTGTGGAATGTAA [872]
Lch                 GTCTTTCC--ACATACTTCTTTATATACCCATATGAACCTGTCTA-GCTATGGAATGTAA [941]
Dre                 GTCTTTCC--ACATACTTCTTTATATGCCCATATGAACAAGAGCA-GCTATGGAATGTAA [1016]

Hsa                 AGAAGTATGTAT--ACATACTTCTTTATGTACCCATATGAACATACAA-TGCTATGGAAT [989]
Ptr                 AGAAGTATGTAT--ACATACTTCTTTATGTACCCATATGAACATACAA-TGCTATGGAAT [989]
Ggo                 AGAAGTATGTAT--ACATACTTCTTTATGTACCCATATGAACATACAA-TGCTATGGAAT [989]
Pab                 AGAAGTATGTAT--ACATACTTCTTTATGTACCCATATGAACATA-AA-TGCTATGGAAT [988]
Mml                 AGAAGTATGTAT--ACATACTTCTTTATGTACCCATATGAACATACAA-TGCTATGGAAT [989]
Cja                 AGAAGTATGTAT--ACATACTTCTTTATGTACCCATATGAACATACAA-TGCTATGGAAT [989]
Oga                 AGAAGTATGTAT--ACATACTTCTTTATGTACCCATATGAACATACAA-TGCTATGGAAT [989]
Mmr                 AGAAGTATGTAT--ACATACTTCTTTATGTACCCATATGAACATACAA-TGCTATGGAAT [988]
Csi_[rhino]         AGAAGTATGTAT--ACATACTTCTTTATGTACCCATATGAACATACAA-TGCTATGGAAT [990]
Eca                 AGAAGTATGTAT--ACATACTTCTTTATGTACCCATATGAACATACAA-TGCTATGGAAT [912]
Fca                 AGAAGTATGTAT--ACATACTTCTTTATGTACCCATATGAACATACAA-TGCTATGGAAT [986]
Cfa                 AGAAGTATGTAT--ACATACTTCTTTATGTACCCATATGAACATACAA-TGCTATGGAAT [911]
Mpu_[ferret]        AGAAGTATGTGT--ACATACTTCTTTATGTACCCATATGAACATACAA-TGCTATGGAAT [989]
Ame_[panda]         AGAAGTATGTAT--ACATACTTCTTTATGTACCCATATGAACATACAA-TGCTATGGAAT [990]
Lwe                 AGAAGTATGTAT--ACATACTTCTTTATGTACCCATATGAACATACAA-TGCTATGGAAT [990]
Vpa                 AGAAGTGTGTAT--ACATACTTCTTTATGTACCCATATGAACATACAA-TGCTATGGAAT [988]
Ssc                 AGAAGTATGTAT--ACATACTTCTTTATGTACCCATATGAACATACAA-TGCTATGGAAT [987]
Ttr                 AGAAGTATGTAT--ACATACTTCTTTATGTACCCATATGAACATACAA-TGCTATGGAAT [988]
Bta                 AGAAGTATGTAT--ACATACTTCTTTATGTACCCATATGAACATACAA-TGCTATGGAAT [990]
Cca_[deer]          AGAAGTATGTAT--ACATACTTCTTTATGTACCCATATGAACATACAA-TGCTATGGAAT [923]
Oar_[sheep]         AGAAGTATGTAT--ACATACTTCTTTATGTACCCATATGAACATACAA-TGCTATGGAAT [990]
Cae_[ibex]          AGAAGTATGTAT--ACATACTTCTTTATGTACCCATATGAACATACAA-TGCTATGGAAT [990]
Pho_[antelope]      AGAAGTATGTAT--ACATACTTCTTTATGTACCCATATGAACATACAA-TGCTATGGAAT [990]
Pva                 AGAAGTATGTAT--ACATACTTCTTTATGTACCCATATGAACATACAA-TGCTATGGAAT [989]
Ehe_[fruitbat]      AGAAGTATGTAT--ACATACTTCTTTATGTACCCATATGAACATACAA-TGCTATGGAAT [842]
Rfe_[horseshoe_bat] AGAAGTATGTAT--ACATACTTCTTTATGTACCCATATGAACATACAA-TGCTATGGAAT [989]
Mbr                 AGAAGTATGTAT--ACATACTTCTTTATGTACCCATATGAACATACAA-TGCTATGGAAT [767]
Sar                 --------------ACATACTTCTTTATGTACCCATATGAACATAGAA-TGCTATGGAAT [846]
Eeu                 AGAAGTATGTAT--ACATACTTCTTTATGTACCCATATGAACATACAG-TGCTATGGAAT [989]
Tch                 AGAAGTGTGTAC--ACATACTTCTTTATGTACCCATATGAACATACAA-TGCTATGGAAT [988]
Ocu                 AGAAGTATGTAT--ACATACTTCTTTATGTACCCATATGAACATACAA-TGCTATGGAAT [966]
Opr                 AGAAGTATGTAC--ACATACTTCTTTATGTACCCATATGAACATACAA-TGCTATGGAAT [990]
Cpo                 AGAAGTGTGTAT--ACATACTTCTTTATGTACCCATATGAACATACAA-TGCTATGGAAT [988]
Hgl                 AGAAGTATGTAT--ACATACTTCTTTATGTACCCATATGAACATACAA-TGCTATGGAAT [988]
Itr                 AGAAGTATGTAT--ACATACTTCTTTATGTACCCATATGAACATACAA-TGCTATGGAAT [990]
Dor                 AGAAGTATGTAT--ACATACTTCTTTATGTACCCATATGAACATACAA-TGCTATGGAAT [989]
Rno                 AGAAGTATGTAT--ACATACTTCTTTATGTACCCATATGAACATAGAA-TGCTATGGAAT [989]
Mmu                 AGAAGTATGTAT--ACATACTTCTTTATGTACCCATATGAACATTCAG-TGCTATGGAAT [989]
Laf                 AGAAGTATGTGT--ACATACTTCTTTATGTACCCATATGAACATACAA-TGCTATGGAAT [989]
Ete                 AGAAGTATGTGT--ACATACTTCTTTATGTACCCATATGAACATACAT-TGCTATGGAAT [990]
Pca                 AGAAGTATGTAT--ACATACTTCTTTATGTACCCATATGAACATA-AA-TGCTATGGAAT [989]
Oaf                 AGAAGTATGTGG--ACATACTTCTTTATGTACCCATATGAACATACAA-TGCTATGGAAT [989]
Cho                 AGAAGTATGTAT--ACATACTTCTTTATGTACCCATATGAACATACAA-TGCTATGGAAT [989]
Dno                 AGAAGTATGTAT--ACATACTTCTTTATGTACCCATATGAACATATAA-TGCTATGGAAT [964]
Meu                 --------------ACATACTTCTTTATGTACCCATATGAACATACAA-TGCTATGGAAT [635]
Sha_[tasmanian]     AGAAGTATGTAT--ACATACTTCTTTATGTACCCATATGAACATATAA-TGCTATGGAAT [848]
Mdo                 AGAAGTATGTAT--ACATACTTCTTTATGTACCCATATGAACATACAA-TGCTATGGAAT [781]
Oan                 AGAAGTATGTAT--ACATACTTCTTTATGTACCCATATGAACATAAAA-AGCTATGGAAT [922]
Aca                 AGAAGTATGTAT--ACATACTTCTTTATGTACCCATATGAAGATACAA-TGTTATGGAAT [1143]
Gja                 AGAAGTATGTAT--ACATACTTCTTTATGTACCCATATGAAGATACAG-TGCTATGGAAT [1143]
Pbi                 AGAAGTATGTAT--ACATACTTCTTTATGTACCCATATGAAGATATAA-TGTTATGGAAT [1142]
Vbe_[viper]         AGAAGTATGTAT--ACATACTTCTTTATGTACCCATATGAACATACAA-TATTATGGAAT [1142]
Oha_[cobra]         AGAAGTATGTAT--ACATACTTCTTTATGTACCCATATGAACATACAA-TATTATGGAAT [1142]
Cpi                 AGAAGTATGTAT--ACATACTTCTTTATGTACCCATATGAACATATAA-TGCTATGGAAT [1143]
Cmy                 AGAAGTATGTAT--ACATACTTCTTTATGTACCCATATGAACATACAA-TGCTATGGAAT [1143]
Asp                 AGAAGTATGTAT--ACATACTTCTTTATGTACCCATATGAACATACAA-TGCTATGGAAT [992]
Psi                 AGAAGTATGTAT--ACATACTTCTTTATGTACCCATATGAACATACAA-TGCTATGGAAT [992]
Cpr_[crocodile]     AGAAGTATGTAT--ACATACTTCTTTATGTACCCATATGAACATACAA-TGCTATGGAAT [1141]
Ggn_[gavil]         AGAAGTATGTAT--ACATACTTCTTTATGTACCCATATGAACATACAA-TGCTATGGAAT [1141]
Ami                 AGAAGTATGTAT--ACATACTTCTTTATGTACCCATATGAACATACAA-TGCTATGGAAT [1141]
Asi                 AGAAGTATGTAT--ACATACTTCTTTATGTACCCATATGAACATACAA-TGCTATGGAAT [1063]
Tgt_[Tinamus]       AGAAGTATGTAT--ACATACTTCTTTATGTACCCATATGAACATACAA-TGCTATGGAAT [996]
Sca_[ostritch]      AGAAGTATGTAT--ACATACTTCTTTATGTACCCATATGAACATACAA-TGCTATGGAAT [925]
Mga_[turkey]        AGAAGTATGTAT--ACATACTTCTTTATGTACCCATATGAACATACAA-TGCTATGGAAT [925]
Gga                 AGAAGTATGTAT--ACATACTTCTTTATGTACCCATATGAACATACAA-TGCTATGGAAT [972]
Cli                 AGAAGTATGTAT--ACATACTTCTTTATGTACCCATATGAACATACAA-TGCTATGGAAT [925]
Ccu_[cuckoo]        AGAAGTATGTAT--ACATACTTCTTTATGTACCCATATGAACATACAA-TGCTATGGAAT [925]
Cvo_[killdeer]      AGAAGTATGTAT--ACATACTTCTTTATGTACCCATATGAACATACAA-TGCTATGGAAT [925]
Afo_[penguin]       AGAAGTATGTAT--ACATACTTCTTTATGTACCCATATGAACATACAA-TGCTATGGAAT [925]
Phu_[ground_tit]    AGAAGTATGTAT--ACATACTTCTTTATGTACCCATATGAACATACAA-TGCTATGGAAT [924]
Tgu                 AGAAGTATGTAT--ACATACTTCTTTATGTACCCATATGAACATACAA-TGCTATGGAAT [925]
Apl_[duck]          AGAAGTATGTAT--ACATACTTCTTTATGTACCCATATGAACATACAA-TGCTATGGAAT [925]
Xtr                 AGAAGTATGTAT--ACATACTTCTTTATGTACCCATATGAACATACAA-TGCTATGGAAT [767]
Npa                 AGAAGTATGTAT--ACATACTTCTTTATGTACCCATATGAACATATGA-TGCTATGGAAT [929]
Lch                 AGAAGTATGTAT--ACATACTTCTTTATGTACCCATATGAACATATGA-TGCTATGGAAT [998]
Dre                 AGAAGTATGTAT--ACATACTTCTTTATGTGCCCATATGAACATATAAAAGCTATGGAAT [1074]

Hsa                 GTAAAGAAGTATGTAT--ACATGCTTCTTTATATCCCCATATGGATTACTTTGCTATGGA [1047]
Ptr                 GTAAAGAAGTATGTAT--ACATGCTTCTTTATATCCCCATATGGATTACTTTGCTATGGA [1047]
Ggo                 GTAAAGAAGTATGTAT--ACATGCTTCTTTATATCCCCATATGGATTACTTTGCTATGGA [1047]
Pab                 GTAAAGAAGTATGTAT--ACATGCTTCTTTATATCCCCATATGGATTACTTTGCTATGGA [1046]
Mml                 GTAAAGAAGTATGTAT--ACATGCTTCTTTATATCCCCATATGGATTACTTTGCTATGGA [1047]
Cja                 GTAAAGAAGTATGTAT--ACATGCTTCTTTATATCCCCATATGGATTACTTTGCTATGGA [1047]
Oga                 GTAAAGAAGTATGTAT--ACATGCTTCTTTATATCCCCATATGGATTACTTTGCTATGGA [1047]
Mmr                 GTAAAGAAGTATGTAT--ACATGCTTCTTTACATCCCCATATGGAGTAGTTTGCTATGGA [1046]
Csi_[rhino]         GTAAAGAAGTATGTAT--ACATGCTTCTTTATATCCCCATACGGATTACTTTGCTATGGA [1048]
Eca                 GTAAAGAAGTATGTAT--ACATGCTTCTTTATATCCCCATACGGATTACTTTGCTATGGA [970]
Fca                 GTAAAGAAGTATGTAT--ACATGCTTCTTTATATCCCCATACGGATTACGTTGCTATGGA [1044]
Cfa                 GTAAAGAAGTATGTAT--ACATGCTTCTTTATATCCCCATACGGATTACGTTGCTATGGA [969]
Mpu_[ferret]        GTAAAGAAGTATGTAT--ACATGCTTCTTTATATCCCCATATGGATTACGTTGCTATGGA [1047]
Ame_[panda]         GTAAAGAAGTATGTAT--ACATGCTTCTTTATATCCCAATACGGATTACGTGGCTATGGA [1048]
Lwe                 GTAAAGAAGTATGTAT--ACATGCTTCTTTATATCCCCATACGGATTACGTTGCTATGGA [1048]
Vpa                 GTAAAGAAGTATGTAT--ACATACTTCTTTATATCCCCATACGGATTACTTTGCTATGGA [1046]
Ssc                 GTAAAGAAGTATGTAT--ACATGCTTCTTTATATCCCCATACGGATTACTTGACTATGGA [1045]
Ttr                 GTAAAGAAGTATGTAT--ACATGCTTCTTTATATCCCCATACGGATTACTTTGCTATGGA [1046]
Bta                 GTAAAGAAGTATGTAT--ACATGCTTCTTTATATCCCCATACGGATTACTTTGCTATGGA [1048]
Cca_[deer]          GTAAAGAAGTATGTAT--ACATGCTTCTTTATATCCCCATACGGATTACTTTGCTATGGA [981]
Oar_[sheep]         GTAAAGAAGTATGTAT--ACATGCTTCTTTATATCCCCATACGGATTACTTTGCTATGGA [1048]
Cae_[ibex]          GTAAAGAAGTATGTAT--ACATGCTTCTTTATATCCCCATACGGATTACTTTGCTATGGA [1048]
Pho_[antelope]      GTAAAGAAGTATGTAT--ACATGCTTCTTTATATCCCCATACGGATTACTTTGCTATGGA [1048]
Pva                 GTAAAGAAGTATGTAT--ACATGCTTCTTTATATCCCCATACGGATCTCTTGGCTATGGA [1047]
Ehe_[fruitbat]      GTAAAGAAGTATGTAT--ACATGCTTCTTTATATCCCCATACGGATTACTTTGCTATGGA [900]
Rfe_[horseshoe_bat] GTAAAGAAGTATGTAT--ACATGCTTCTTTATATCCCCATATGGATTACTTTGCTATGGA [1047]
Mbr                 GTAAAGAAGTATGTAT--ACATGCTTCTTTATATCCCCATACG-ATTACTTTGCTATGGA [824]
Sar                 GTAAAGAAGTATGTAC--ACATGCTTCTTTATATCCCCATACGGATCTCTTGGCTATGGA [904]
Eeu                 GTAAAGAAGTATGTAT--ACATGCTTCTTTATATCCCCATATGGATTACTTTGCTATGGA [1047]
Tch                 GTAAAGAAGTATGTAT--ACATGCTTCTTTATATGCCCATATGGATTATTTTGCTATGGA [1046]
Ocu                 GTAAAGAAGTATGTAT--ACATGCTTCTTTATATCCCCATACGGATTACTTTGCTATGGA [1024]
Opr                 GTAAAGAAGTATGTAT--ACATGCTTCTTTATATCCCCATACGGATTAGTTTGCTATGGA [1048]
Cpo                 GTAAAGAAGTATGTAT--ACATGCTTCTTTATATCCCCATAGGGATTACTTTGCTATGGA [1046]
Hgl                 GTAAAGAAGTATGTAT--ACATGCTTCTTTATATCCCCATAGGGATTACTTTACTATGGA [1046]
Itr                 GTAAAGAAGTATGTAT--ACATGCTTCTTTATATCCCCATACGGATTACTTTGCTATGGA [1048]
Dor                 GTAAAGAAGTATGTAT--ACATGCTTCTTTATATCCCCATAGGGATTACTGTGCTATGGA [1047]
Rno                 GTAAAGAAGTGTGTAT--ACATGCTTCTTTATATCCTCATAGATATCACTGCGCTATGGA [1047]
Mmu                 GTAAAGAAGTATGTAT--ACATGCTTCTTTATATCCTCATAGATATCTCAGCACTATGGA [1047]
Laf                 GTAAAGAAGTATGTAT--ACATGCTTCTTTATATCCCCATACGGATTACTTGGCTATGGA [1047]
Ete                 GTAAAGAAGTATGTAT--ACATGCTTCTTTATATCCCCATATGGATTACATGGCTATGGA [1048]
Pca                 GTAAAGAAGTATGTAT--ACATGCTTCTTTATATCCCCATACGGATTAC-TTGCTATGGA [1046]
Oaf                 GTAAAGAAGTATGTAT--ACATGCTTCTTTATATCCCCATACGGATTACTTGGCTATGGA [1047]
Cho                 GTAAAGAAGTATGTAT--ACATGCTTCTTTATATCCCCATACGGATTACATTGCTATGGA [1047]
Dno                 GTAAAGAAGTATGTAT--ACATGCTTCTTTATATCCCCATACGGATTACATTGCTATGGA [1022]
Meu                 GTAAAGAAGTATGTAT-------------------------------------------- [651]
Sha_[tasmanian]     GTAAAGAAGTATGTAT--ACATGCTTCTTTATATCCCCATATGAATTATGCTGCTATGGA [906]
Mdo                 GTAAAGAAGTATGTAT--ACATGCTTCTTTATATCCCCATATGAATTATGCTGCTATGGA [839]
Oan                 GTAAAGAAGTATGTAT--ACATGCTTCTTTATATCCCCATATGGATTACGCTGCTATGGA [980]
Aca                 GTAAAGAAGTATGTAT--ACATGCTTCTTTATATCTCCATATGAATTGCCTTGCTATGGA [1201]
Gja                 GTAAAGAAGTATGTAT--ACATGCTTCTTTATATCCCCATATGAATTATACTGCTATGGA [1201]
Pbi                 GTAAAGAAGTATGTAC--ACACGCTTCTTTATAATCCCATATGAATTACATTGCTATGGA [1200]
Vbe_[viper]         GTAAAGAAGTATGTAC--ACACACTTCTTTATAATCCCATATGAATTACATTGCTATGGA [1200]
Oha_[cobra]         GTAAAGAAGTATGTAC--ACACACTTCTTTATAATCCCATATGAATTACATTACTATGGA [1200]
Cpi                 GTAAAGAAGTATGTAT--ACATGCTTCTTTATATCCCCATATGAATTATGCTGCTATGGA [1201]
Cmy                 GTAAAGAAGTATGTAT--ACATGCTTCTTTATATCCCCATATGAATTACGCTGCTATGGA [1201]
Asp                 GTAAAGAAGTATGTAT--ACATGCTTCTTTATATCCCCATATGAATTACGCTGCTATGGA [1050]
Psi                 GTAAAGAAGTATGTAT--ACATGCTTCTTTATATCCCCATATGAATTACGCTGCTATGGA [1050]
Cpr_[crocodile]     GTAAAGAAGTATGTAT--ACATGCTTCTTTATATCCCCATAGGGATAACATTGCTATGGA [1199]
Ggn_[gavil]         GTAAAGAAGTATGTAT--ACATGCTTCTTTATATCCCCATAGGGATAACATTGCTATGGA [1199]
Ami                 GTAAAGAAGTATGTAT--ACATGCTTCTTTATATCCCCATAGGGATAACAGTGCTATGGA [1199]
Asi                 GTAAAGAAGTATGTAT--ACATGCTTCTTTATATCCCCATAGGGATAACAGTACTATGGA [1121]
Tgt_[Tinamus]       GTAAAGAAGTATGTAT--ACATGCTTCTTTATATCCCCATATGGATTAGGCTGCTATGGA [1054]
Sca_[ostritch]      GTAAAGAAGTATGTAT--ACATGCTTCTTTATATCCCCATATGGATTAGGCTACTATGGA [983]
Mga_[turkey]        GTAAAGAAGTATGTAT--ACATGCTTCTTTATATCCCCATATGGATTAGGCTGCTATGGA [983]
Gga                 GTAAAGAAGTATGTAT--ACATGCTTCTTTATATCCCCATATGGATTAGGCTGCTATGGA [1030]
Cli                 GTAAAGAAGTATGTAT--ACATGCTTCTTTATATCCCCATAGGGATTAGGCTGCTATGGA [983]
Ccu_[cuckoo]        GTAAAGAAGTATGTAT--ACATGCTTCTTTATATCCCCATATGGATTAGGCTGCTATGGA [983]
Cvo_[killdeer]      GTAAAGAAGTATGTAT--ACATGCTTCTTTATATCCCCATATGGATTAGGCTGCTATGGA [983]
Afo_[penguin]       GTAAAGAAGTATGTAT--ACATGCTTCTTTATATCCCCATATGGATTAGGCTGCTATGGA [983]
Phu_[ground_tit]    GTAAAGAAGTATGTAT--ACATGCTTCTTTATATCCCCATATGGATTATGCTGCTATGGA [982]
Tgu                 GTAAAGAAGTATGTAT--ACATGCTTCTTTATATCCCCATATGGATTAGGCTGCTATGGA [983]
Apl_[duck]          GTAAAGAAGTATGTAT--ACATGCTTCTTTATATCCCCATATGGACTAGGCTGCTATGGA [983]
Xtr                 GTAAAGAAGTATGTAT--ACATGCTTCTTTATATACCCATATGAACTACATTGTTATGGA [825]
Npa                 GTAAAGAAGTATGTAT--ACATGCTTCTTTATATGCCCATATGGATTACATGGCTATGGA [987]
Lch                 GTAAAGAAGTATGTAT--ACATGCTTCTTTATATCCTCATATGGGTTTCACAGCTATGGA [1056]
Dre                 GTAAAGAAGTATGTAT--ACATGCTTCCTTATATGCCCATATTAATGCTCAAGTTATGGA [1132]

Hsa                 ATGTAAGGAAGTGTGTGG------------------------------------------ [1065]
Ptr                 ATGTAAGGAAGTGTGTGG------------------------------------------ [1065]
Ggo                 ATGTAAGGAAGTGTGTGG------------------------------------------ [1065]
Pab                 ATGTAAGGAAGTGTGTGG------------------------------------------ [1064]
Mml                 ATGTAAGGAAGTGTGTGG------------------------------------------ [1065]
Cja                 ATGTAAGGAAGTGTGTGG------------------------------------------ [1065]
Oga                 ATGTAAGGAAGTGTGTGG------------------------------------------ [1065]
Mmr                 ATGTAAGGAAGTGTGTGG------------------------------------------ [1064]
Csi_[rhino]         ATGTAAGGAAGTGTGTGG------------------------------------------ [1066]
Eca                 ATGTAAGGAAGTGTGTGG------------------------------------------ [988]
Fca                 ATGTAAGGAAGTGTGTGG------------------------------------------ [1062]
Cfa                 ATGTAAGGAAGTGTGTGG------------------------------------------ [987]
Mpu_[ferret]        ATGTAAGGAAGTGTGTGG------------------------------------------ [1065]
Ame_[panda]         ATGTAAGGAAGTGTGTGG------------------------------------------ [1066]
Lwe                 ATGTAAGGAAGTGTGTGG------------------------------------------ [1066]
Vpa                 ATGTAAGGAAGTGTGTGG------------------------------------------ [1064]
Ssc                 ATGTAAGGAAGTGTGTGA------------------------------------------ [1063]
Ttr                 ATGTAAGGAAGTGTGTGG------------------------------------------ [1064]
Bta                 ATGTAAGGAAGTGTGTGG------------------------------------------ [1066]
Cca_[deer]          ATGTAAGGAAGTGTGTGG------------------------------------------ [999]
Oar_[sheep]         ATGTAAGGAAGTGTGTGG------------------------------------------ [1066]
Cae_[ibex]          ATGTAAGGAAGTGTGTGG------------------------------------------ [1066]
Pho_[antelope]      ATGTAAGGAAGTGTGTGG------------------------------------------ [1066]
Pva                 ATGTAAGGAAGTGTGTGG------------------------------------------ [1065]
Ehe_[fruitbat]      ATGTAAGGAAGTGTGTGG------------------------------------------ [918]
Rfe_[horseshoe_bat] ATGTAAGGAAGTGTGTGG------------------------------------------ [1065]
Mbr                 ATGTAAGGAAGTGTGTGG------------------------------------------ [842]
Sar                 ATGTAAGGAAGTGTGTGG------------------------------------------ [922]
Eeu                 ATGTAAGGAAGTGTGTGG------------------------------------------ [1065]
Tch                 ATGTAAGGAAGTGTGTGG------------------------------------------ [1064]
Ocu                 ATGTAAGGAAGTGTGTGG------------------------------------------ [1042]
Opr                 ATGTAAGGAAGTGTGTGG------------------------------------------ [1066]
Cpo                 ATGTAAGGAAGTGTGTGG------------------------------------------ [1064]
Hgl                 ATGTAAGGAAGTGTGTGG------------------------------------------ [1064]
Itr                 ATGTAAGGAAGTGTGTGG------------------------------------------ [1066]
Dor                 ATGTAAGGAAGTGTGTGG------------------------------------------ [1065]
Rno                 ATGTAAGGAAGTGTGTGG------------------------------------------ [1065]
Mmu                 ATGTAAGGAAGTGTGTGG------------------------------------------ [1065]
Laf                 ATGTAAGGAAGTGTGTGG------------------------------------------ [1065]
Ete                 ATGTAAGGAAGTGTGTGG------------------------------------------ [1066]
Pca                 ATGTAAGGAAGTGTGTGG------------------------------------------ [1064]
Oaf                 ATGTAAGGAAGTGTGTGG------------------------------------------ [1065]
Cho                 ATGTAAGGAAGTGTGTGG------------------------------------------ [1065]
Dno                 ATGTAAGGAAGTGTGTGG------------------------------------------ [1040]
Meu                 ------------------------------------------------------------ [651]
Sha_[tasmanian]     ATGTAAGGAAGTGTGTGG------------------------------------------ [924]
Mdo                 ATGTAAGGAAGTGTGTGG------------------------------------------ [857]
Oan                 ATGTAAGGAAGTGTGTGG--ACACACTTCTTCATATGCCCATAGGGAGCTGCCCGAA-CT [1037]
Aca                 ATGTAAGGAAGTGTGTGG--ACATACTTCTTCATATGCCCATATGGAGTCGGCCAGATTT [1259]
Gja                 ATGTAAGGAAGTGTGTGG--ACATACTTCTTTATATACCCATATGGAGTCGGTTGGCGTT [1259]
Pbi                 ATGTAAGGAAGTGTGTGG--ACATACTTCTTCATATGCCCATATGGAGTCGGCCGGC--T [1256]
Vbe_[viper]         ATGTAAGGAAGTGTGTGG--ACATACTTCTTCATATGCCCATATGGAGTCGGCCGGC--T [1256]
Oha_[cobra]         ATGTAAGGAAGTGTGTGG--ACATACTTCTTCATATGCCCATATGGAGTCGGCTGGC--T [1256]
Cpi                 ATGTAAGGAAGTGTGTGG--ACATACTTCTTCATATGCCCATAGGGAGTCAGCCGGCGTT [1259]
Cmy                 ATGTAAGGAAGTGTGTGG--ACATACTTCTTCATATGCCCATAGGGAGTCAGCCGGCGTT [1259]
Asp                 ATGTAAGGAAGTGTGTGG--ACATACTTCTTCATATGCCCATAGGGAGTCAGCTGGCGTT [1108]
Psi                 ATGTAAGGAAGTGTGTGG--ACATACTTCTTCATATGCCCATAGGGAGTCAGCTGGCGTT [1108]
Cpr_[crocodile]     ATGTAAGGAAGTGTGTGG--ACATACTTCTTCATATGCCCATATGGAGTCGGCTGGTATT [1257]
Ggn_[gavil]         ATGTAAGGAAGTGTGTGG--ACATACTTCTTCATATGCCCATATGGAGTCGGCTGGTATT [1257]
Ami                 ATGTAAGGAAGTGTGTGG--ACATACTTCTTCATATGCCCATATGGAGTCGGCTGGTATT [1257]
Asi                 ATGTAAGGAAGTGTGTGG--ACATACTTCTTCATATGCCCATATGGAGTCGGCTGGTATT [1179]
Tgt_[Tinamus]       ATGTAAGGAAGTGTGTGG------------------------------------------ [1072]
Sca_[ostritch]      ATGTAAGGAAGTGTGTGG------------------------------------------ [1001]
Mga_[turkey]        ATGTAAGGAAGTGTGTGG--ACATACTTCTTCATATGCCCATATGGAGTCGGCCGGCGTT [1041]
Gga                 ATGTAAGGAAGTGTGTGG--ACATACTTCTTCATATGCCCATATGGAGTCGGCCGGCGTT [1088]
Cli                 ATGTAAGGAAGTGTGTGG--ACATACTTCTTCATATACCCATATGGAGTCGGCCGGCGTT [1041]
Ccu_[cuckoo]        ATGTAAGGAAGTGTGTGG--ACATACTTCTTCATATGCCCATATGGAATCCGCCGGCGTT [1041]
Cvo_[killdeer]      ATGTAAGGAAGTGTGTGG--ACATACTTCTTCATATGCCCATATGGAGTCGGCCGGCGTT [1041]
Afo_[penguin]       ATGTAAGGAAGTGTGTGG--ACATACTTCTTCATATGCCCATATGGAGTCGGCTGGCGTT [1041]
Phu_[ground_tit]    ATGTAAGGAAGTGTGTGG--ACATACTTCTTCATATGCCCATATGGAGCCGACCGACGTT [1040]
Tgu                 ATGTAAGGAAGTGTGTGG------------------------------------------ [1001]
Apl_[duck]          ATGTAAGGAAGTGTGTGG--ACATACTTCTTCATATGCCCATATGGAGTCGGCCGGCGTT [1041]
Xtr                 ATGTAAGGAAGTGTGTGG--ACATACTTCTTTATATGCCCATACTGAATGAA--AATGCT [881]
Npa                 ATGTAAGGAAGTGTGTGG--ACATACTTCTTTATATGCCCATATTGGATCTC--GTGGCT [1043]
Lch                 ATGTAAGGAAGTGTGTGG--ACATACTTCTTCATATGCCCATATGGAATAATCCCCGGTT [1114]
Dre                 ATGTAAGGAAGTGTGTGG------------------------------------------ [1150]

Hsa                 -------------------------TGGAAGACTAGTGATTTTGTTGTTTTTAGATAACT [1100]
Ptr                 -------------------------TGGAAGACTAGTGATTTTGTTGTTTTTAGATAACT [1100]
Ggo                 -------------------------TGGAAGACTAGTGATTTTGTTGTTTTTAGATAACT [1100]
Pab                 -------------------------TGGAAGACTAGTGATTTTGTTGTTTTTAGATAACT [1099]
Mml                 -------------------------TGGAAGACTAGTGATTTTGTTGTTTTTAGATAACT [1100]
Cja                 -------------------------TGGAAGACTAGTGATTTTGTTGTTTTTAGATAACT [1100]
Oga                 -------------------------TGGAAGACTAGTGATTTTGTTGTTTTTAGATAAGT [1100]
Mmr                 -------------------------TGGAAGACTAGTGATTTTGTTGTTTTTAGATAAGT [1099]
Csi_[rhino]         -------------------------TGGAAGACTAGTGATTTTGTTGTTTTTAGATAACT [1101]
Eca                 -------------------------TGGAAGACTAGTGATTTTGTTGTTTGTAGATAACT [1023]
Fca                 -------------------------TGGAAGACTAGTGATTTTGTTGTTTTTAGATAACT [1097]
Cfa                 -------------------------TGGAAGACTAGTGATTTTGTTGTTTTTAGATAACT [1022]
Mpu_[ferret]        -------------------------TGGAAGACTAGTGATTTTGTTGTTTTTAGATAACT [1100]
Ame_[panda]         -------------------------TGGAAGACTAGTGATTTTGTTGTTTTTAGATAACT [1101]
Lwe                 -------------------------TGGAAGACTAGTGATTTTGTTGTTTTTAGATAACT [1101]
Vpa                 -------------------------TGGAAGACTAGTGATTTTGTTGTTTTTAGATAACT [1099]
Ssc                 -------------------------TGGAAGACTAGTGATTTTGTTGTTTTTAGATAACT [1098]
Ttr                 -------------------------TGGAAGACTAGTGATTTTGTTGTTTTTAGATAACT [1099]
Bta                 -------------------------TGGAAGACTAGTGATTTTGTTGTTTTTAGATAACT [1101]
Cca_[deer]          -------------------------TGGAAGACTAGTGATTTTGTTGTTTTTAGATAACT [1034]
Oar_[sheep]         -------------------------TGGAAGACTAGTGATTTTGTTGTTTTTAGATAACT [1101]
Cae_[ibex]          -------------------------TGGAAGACTAGTGATTTTGTTGTTTTTAGATAACT [1101]
Pho_[antelope]      -------------------------TGGAAGACTAGTGATTTTGTTGTTTTTAGATAAAT [1101]
Pva                 -------------------------TGGAAGACTAGTGATTTTGTTGTTTTTAGATAACT [1100]
Ehe_[fruitbat]      -------------------------TGGAAGACTAGTGATTTTGTTGTTTTTAGATAACT [953]
Rfe_[horseshoe_bat] -------------------------TGGAAGACTAGTGATTTTGTTGTTTTTAGATAACT [1100]
Mbr                 -------------------------TGGAAGACTAGTGATTTTGTTGTTTTTAGATAACT [877]
Sar                 -------------------------TGGAAGACTAGTGATTTTGTTGTTTTTAGATAACT [957]
Eeu                 -------------------------TGGAAGACTAGTGATTTTGTTGTTTTTAGATAACT [1100]
Tch                 -------------------------TGGAAGACTAGTGATTTTGTTGTTTTTAGATAACT [1099]
Ocu                 -------------------------TGGAAGACTAGTGATTTTGTTGTTTTTAGATAACT [1077]
Opr                 -------------------------TGGAAGACTAGTGATTTTGTTGTTTTTAGATAACT [1101]
Cpo                 -------------------------TGGAAGACTAGTGATTTTGTTGTTTTTAGATAACT [1099]
Hgl                 -------------------------TGGAAGACTAGTGATTTTGTTGTTTTTAGATAACT [1099]
Itr                 -------------------------TGGAAGACTAGTGATTTTGTTGTTTTTAGATAACT [1101]
Dor                 -------------------------TGGAAGACTAGTGATTTTGTTGTTTTTAGATAACT [1100]
Rno                 -------------------------TGGAAGACTAGTGATTTTGTTGTTTTTAGATAACT [1100]
Mmu                 -------------------------TGGAAGACTAGTGATTTTGTTGTTTTTAGATAACT [1100]
Laf                 -------------------------TGGAAGACTAGTGATTTTGTTGTTTTTAGATAACT [1100]
Ete                 -------------------------TGGAAGACTAGTGATTTTGTTGTTTTTAGATAACT [1101]
Pca                 -------------------------TGGAAGACTAGTGATTTTGTTGTTTTTAGATAACT [1099]
Oaf                 -------------------------TGGAAGACTAGTGATTTTGTTGTTTGTAGATAACT [1100]
Cho                 -------------------------TGGAAGACTAGTGATTTTGTTGTTTTTAGATAACT [1100]
Dno                 -------------------------TGGAAGACTAGTGATTTTGTTGTTTTTAGATAACT [1075]
Meu                 -------------------------TGGAAGACTAGTGATTTTGTTGTTTTTAGATAACT [686]
Sha_[tasmanian]     -------------------------TGGAAGACTAGTGATTTTGTTGTTTTTAGATAACT [959]
Mdo                 -------------------------TGGAAGACTAGTGATTTTGTTGTTTTTAGATAACT [892]
Oan                 ATGGAATGTTAAGAAGTGTGTGT--TGGAAGACTAGTGATTTTGTTGTTTGTAGATAACT [1095]
Aca                 ATGGAATGTTAAGAAGTATGTAT--TGGAAGACTAGTGATTTTGTTGTTTTTAGATAACT [1317]
Gja                 ATGGAATGTTAAGAAGTATGTAT--TGGAAGACTAGTGATTTTGTTGTTTTTAGATAACT [1317]
Pbi                 ATGGAATGTTAAGAAGTATGTAT--TGGAAGACTAGTGATTTTGTTGTTTTTAGATTACT [1314]
Vbe_[viper]         ATGGAATGTTAAGAAGTATGTAT--TGGAAGACTAGTGATTTTGTTGTTTTTAGATTACT [1314]
Oha_[cobra]         ATGGAATGTTAAGAAGTATGTAT--TGGAAGACTAGTGATTTTGTTGTTTTTAGATTACT [1314]
Cpi                 ATGGAATGTTAAGAAGTATGTAT--TGGAAGACTAGTGATTTTGTTGTTTTTAGATAACT [1317]
Cmy                 ATGGAATGTTAAGAAGTATGTAT--TGGAAGACTAGTGATTTTGTTGTTTTTAGATAACT [1317]
Asp                 ATGGAATGTTAAGAAGTATGTAT--TGGAAGACTAGTGATTTTGTTGTTTTTAGATAACT [1166]
Psi                 ATGGAATGTTAAGAAGTATGTAT--TGGAAGACTAGTGATTTTGTTGTTTTTAGATAACT [1166]
Cpr_[crocodile]     ATGGAATGTTAAGAAGTATGTAT--TGGAAGACTAGTGATTTTGTTGTTTTTAGATAACT [1315]
Ggn_[gavil]         ATGGAATGTTAAGAAGTATGTAT--TGGAAGACTAGTGATTTTGTTGTTTTTAGATAACT [1315]
Ami                 ATGGAATGTTAAGAAGTATGTAT--TGGAAGACTAGTGATTTTGTTGTTTTTAGATAACT [1315]
Asi                 ATGGAATGTTAAGAAGTATGTAT--TGGAAGACTAGTGATTTTGTTGTTTTTAGATAACT [1237]
Tgt_[Tinamus]       -------------------------TGGAAGACTAGTGATTTTGTTGTTTTTAGATAACT [1107]
Sca_[ostritch]      -------------------------TGGAAGACTAGTGATTTTGTTGTTTTTAGATAACT [1036]
Mga_[turkey]        ATGGAATGTTAAGAAGTATGTAT--TGGAAGACTAGTGATTTTGTTGTTTTTAGATAATT [1099]
Gga                 ATGGAATGTTAAGAAGTATGTAT--TGGAAGACTAGTGATTTTGTTGTTTTTAGATAATT [1146]
Cli                 ATGGAATGTTAAGAAGTATGTAT--TGGAAGACTAGTGATTTTGTTGTTTTTAGATAACT [1099]
Ccu_[cuckoo]        ATGGAATGTTAAGAAGTATGTAT--TGGAAGACTAGTGATTTTGTTGTTTTTAGATAACT [1099]
Cvo_[killdeer]      ATGGAATGTTAAGAAGTATGTAT--TGGAAGACTAGTGATTTTGTTGTTTTTAGATAACT [1099]
Afo_[penguin]       ATGGAATGTTAAGAAGTATGTAT--TGGAAGACTAGTGATTTTGTTGTTTTTAGATAACT [1099]
Phu_[ground_tit]    ATGGAATGTTAAGAAGTATGTAT--TGGAAGACTAGTGATTTTGTTGTTTTTAGATAACT [1098]
Tgu                 -------------------------TGGAAGACTAGTGATTTTGTTGTTTTTTGATAACT [1036]
Apl_[duck]          ATGGAATGTTAAGAAGTATGTAT--TGGAAGACTAGTGATTTTGTTGTTTTTAGATAACT [1099]
Xtr                 ATGGAATGTTAAGAAGTATGTAA--TGGAAGACTAGTGATTTTGTTGTTTTTAGATAACA [939]
Npa                 ATGGAATGTTAAGAAGTATGTAT--TGGAAGACTAGTGATTTTGTTGTTTTTAGATAACG [1101]
Lch                 ATGGAATGTTAAGAAGTATGTAT--TGGAAGACTAGTGATTTTGTTGTTTTTAGGTAACT [1172]
Dre                 -------------------------TGGAAGACTTGTGATTTTGTTGTTGTTAGTTAGAT [1185]

Hsa                 AAATCGACAACAAATCACAGTCTGCCATA--TGGAAGACTAGTGATTTTGTTGTT-GTCT [1157]
Ptr                 AAATCGACAACAAATCACAGTCTGCCATA--TGGAAGACTAGTGATTTTGTTGTT-GTCT [1157]
Ggo                 AAATCGACAACAAATCACAGTCTGCCATA--TGGAAGACTAGTGATTTTGTTGTT-GTCT [1157]
Pab                 AAATCGACAACAAATCACAGTCTGCCATA--TGGAAGACTAGTGATTTTGTTGTT-GTCT [1156]
Mml                 AAATTGACAACAAATCACAGTCTGCCATA--TGGAAGACTAGTGATTTTGTTGTT-GTCT [1157]
Cja                 AAATTGACAACAAATCACAGTCTGCCATA--TGGAAGACTTGTGATTTTGTTGTT-GTCT [1157]
Oga                 AAATTGACAACAAATCACAGTCTGCCATA--TGGAAGACTAGTGATTTTGTTGTT-GTCT [1157]
Mmr                 AAATTGACAACAAATCACAGTCTGCCATA--TGGAAGACTAGTGATTTTGTTGTT-GTCT [1156]
Csi_[rhino]         AAAGCGACAACAAATCACAGTCTGCCATA--TGGAAGACTAGTGATTTTGTTGTT-GTCT [1158]
Eca                 AAATCGACAACAAATCACAGTCTGCCATA--TGGAAGACTAGTGATTTTGTTGTT-GTCT [1080]
Fca                 AAATCGACAACAAATCACAGTCTGCCATA--TGGAAGACTAGTGATTTTGTTGTT-GTTT [1154]
Cfa                 AAATCGACAACAAATCACAGTCTGCCATA--TGGAAGACTAGTGATTTTGTTGTT-GTCT [1079]
Mpu_[ferret]        AAATCGACAACAAATCACAGTCTGCCATA--TGGAAGACTAGTGATTTTGTTGTT-GTCT [1157]
Ame_[panda]         AAATCGACAACAAATCACAGTCTGCCATA--TGGAAGACTAGTGATTTTGTTGTT-GTCT [1158]
Lwe                 AAATCGACAACAAATCACAGTCTGCCATA--TGGAAGACTAGTGATTTTGTTGTT-GTCT [1158]
Vpa                 AAATCGACAACAAATCACAGTCTGCCATA--TGGAAG-CTAGTGATTTTGTTGTT-GTCT [1155]
Ssc                 AAATCGACAACAAATCACAGTCTGCCATA--TGGAAGACTAGTGATTTTGTTGTT-GTCT [1155]
Ttr                 AAATCGACAACAAATCACAGTCTGCCATA--TGGAAGACTAGTGATTTTGTTGTT-GTCT [1156]
Bta                 GAATCGACAACAAATCACAGTCTGCCATA--TGGAAGACTAGTGATTTTGTTGTT-GTC- [1157]
Cca_[deer]          GAATCGACAACAAATCACAGTCTGCCATA--TGGAAGACTAGTGATTTTGTTGTT-GTCT [1091]
Oar_[sheep]         GAATCGACAACAAATCACAGTCTGCCATA--TGGAAGACTAGTGATTTTGTTGTT-GTCT [1158]
Cae_[ibex]          GAATCGACAACAAATCACAGTCTGCCATA--TGGAAGACTAGTGATTTTGTTGTT-GTCT [1158]
Pho_[antelope]      GAATCGACAACAAATCACAGTCTGCCATA--TGGAAGACTAGTGATTTTGTTGTT-GTCT [1158]
Pva                 AAATCGACAACAAATCACAGTCTGCCATA--TGGAAGACCGGTGATTTTGTTGTT-GTCT [1157]
Ehe_[fruitbat]      AAATCGACAACAAATCACAGTCTGCCATA--TGGAAGACCGGTGATTTTGTTGTT-GTCT [1010]
Rfe_[horseshoe_bat] AAATCGACAACAAATCACAGTCTGCCATA--TGGAAGACCGGTGATTTTGTTGTT-GTCT [1157]
Mbr                 AAATCGACAACAAATCACAGTCTGCCATA--TGGAAGACTAGTGATTTTGTTGTT-GTCT [934]
Sar                 AAAT-GACAACAAATCACAGTCTGCCATA------------------------------- [985]
Eeu                 AAATCGACAACAAATCACAGTCTGCCATA--TGGAAGACTAGTGATTTTGTTGCT-GTCT [1157]
Tch                 AAATCGACAACAAATCACAGTCTGCCATA--TGGAAGACTAGTGATTTTGTTGTT-GTGT [1156]
Ocu                 AAATCGACAACAAATCACAGTCTGCCATA--TGGAAGACTAGTGATTTTGTTGTT-GTCT [1134]
Opr                 GAATCGACAACAAATCACAGTCTACCATA--TGGAAGACTAGTGATTTTGTTGTT-GTCT [1158]
Cpo                 AAATCGACAACAAATCACAGTCTGCCATA--TGGAAGACTAGTGATTTTGTTGTT-GTCT [1156]
Hgl                 AAATCGACAACAAATCACAGTCTGCCATA--TGGAAGACTAGTGATTTTGTTGTT-GTCT [1156]
Itr                 AAATTGACAACAAATCACAGTCTGCCATA--TGGAAGACTAGTGATTTTGTTGTT-GTTT [1158]
Dor                 AAATTGACAACAAATCACAGTCTGCCATA--TGGAAGACTAGTGATTTTGTTGTT-GTGT [1157]
Rno                 AAGACGACAACAAATCACAGTCTGCCATA--TGGAAGACTAGTGATTTTGTTGTT-GTGT [1157]
Mmu                 AAAACGACAACAAATCACAGTCTGCCATA--TGGAAGACTAGTGATTTTGTTGTT-GTGT [1157]
Laf                 AAATTGACAACAAATCACAGTCTGCCATA--TGGAAGACTAGTGATTTTGTTGTT-GTCT [1157]
Ete                 AAATTGACAACAAATCACAGTCTGCCATA--TGGAAGACTAGTGATTTTGTTGTT-GTCT [1158]
Pca                 AAATTGACAACAAATCGCAGTCTGCCATA--TGGAAGACTAGTGATTTTGTTGTT-GTCT [1156]
Oaf                 AAATCGACAACAAATCACAGTCTGCCATA--TGGAAGACTAGTGATTTTGTTGTT-GTCT [1157]
Cho                 AAATTGACAACAAATCACAGTCTGCCGTA--TGGAAGACTAGTGATTTTGTTGTT-GTCT [1157]
Dno                 AAATTGACAACAAATCACAGTCTGCCATA--TGGAAGACTAGTGATTTTGTTGTT-GTCT [1132]
Meu                 AAAACGACAACAAATCACAGTCTGCCATA--TGGAAGACTAGTGATTTTGTTGTT-CTCT [743]
Sha_[tasmanian]     AAAACGACAACAAATCACAGTCTGCCATA--TGGAAGACTAGTGATTTTGTTGTT-CTCT [1016]
Mdo                 AAAACGACAACAAATCACAGTCTGCCATA--TGGAAGACTAGTGATTTTGTTGTT-CTCT [949]
Oan                 AAATCGACAACAAATCGCAGTCTGCCATA--TGGAAGACTAGTGATTTTGTTGTT-CTCT [1152]
Aca                 AAATTGACAACAAATCGCAGTCTACCATA--TGGAAGACTAGTGATTTTGTTGTT-CTGT [1374]
Gja                 AAATCGACAACAAATCGCAGTCTACCATA--TGGAAGACTAGTGATTTTGTTGTT-CTGT [1374]
Pbi                 AAAGTGACAACAAATCGCAGTCTACCATA--TGGAAGACTAGTGATTTTGTTGTTTCTGT [1372]
Vbe_[viper]         AAAGTGACAACAAATCACAGTCTACCATA--TGGAAGACTAGTGATTTTGTTGTTTCTGT [1372]
Oha_[cobra]         AAAGTGACAACAAATCGCAGTCTACCATA--TGGAAGACTAGTGATTTTGTTGTTTCTGT [1372]
Cpi                 AAATCGACAACAAATCGCAGTCTGCCATA--TGGAAGACTAGTGATTTTGTTGTT-CTAT [1374]
Cmy                 AAATCGACAACAAATCGCAGTCTGCCATA--TGGAAGACTAGTGATTTTGTTGTT-CTAT [1374]
Asp                 AAAGCGACAACAAATCGCAGTCTGCCATA--TGGAAGACTAGTGATTTTGTTGTT-CTAT [1223]
Psi                 AAATCGACAACAAATCGCAGTCTGCCATA--TGGAAGACTAGTGATTTTGTTGTT-CTAT [1223]
Cpr_[crocodile]     AAATCGACAACAAATCGCAGTCTGCCATA--TGGAAGACTAGTGATTTTGTTGTT-CTAT [1372]
Ggn_[gavil]         AAATCGACAACAAATCGCAGTCTGCCATA--TGGAAGACTAGTGATTTTGTTGTT-CTAT [1372]
Ami                 AAATCGACAACAAATCGCAGTCTGCCATA--TGGAAGACTAGTGATTTTGTTGTT-CTAT [1372]
Asi                 AAATCGACAACAAATCGCAGTCTGCCATA--TGGAAGACTAGTGATTTTGTTGTT-CTAT [1294]
Tgt_[Tinamus]       AAATTGACAACAAATCACAGTCTGCCATA------------------------------- [1136]
Sca_[ostritch]      AAATTGACAACAAATCACAGTCTGCCATA------------------------------- [1065]
Mga_[turkey]        AAATTGACAACAAATCACAGTCTGCCATA--TGGAAGACTAGTGATTTTGTTGTT-GTAT [1156]
Gga                 AAATTGACAACAAATCACAGTCTGCCATA--TGGAAGACTAGTGATTTTGTTGTT-GTAT [1203]
Cli                 AAATTGACAACAAATCGCAGTCTGCCATA--TGGAAGACTAGTGATTTTGTTGTT-GTAT [1156]
Ccu_[cuckoo]        AAATTGACAACAAATCACAGTCTGCCATA--TGGAAGACTAGTGATTTTGTTGTT-GTAT [1156]
Cvo_[killdeer]      AAATTGACAACAGATCACAGTCTGCCATA--TGGAAGACTAGTGATTTTGTTGTT-GTAT [1156]
Afo_[penguin]       AAATTGACAACAAATCACAGTCTGCCATA--TGGAAGACTAGTGATTTTGTTGTT-GTAT [1156]
Phu_[ground_tit]    AAATTGACAACAAATCACAGTCTGCCATA--TGGAAGACTAGTGATTTTGTTGTT-GTAT [1155]
Tgu                 AAATTGACAACAAATCACAGTCTGCCATA--TGGAAGACTAGTGATTTTGTTGTT-GTAT [1093]
Apl_[duck]          AAATTGACAACAAATCACAGTCTGCCATA--TGGAAGACTAGTGATTTTGTTGTT-GTAT [1156]
Xtr                 ACATTGACAACAAATCGCAGTCTGCCATA--TGGAAGACTAGTGATTTTGTTGTT-GTAA [996]
Npa                 GCAATGACAACAAATCACGGTCTGCCATA--TGGAAGACTAGTGATTTTGTTGTT-ATAA [1158]
Lch                 GCATTGACAACAAATCACAGTCTACCATA--TGGAAGACTAGTGATTTTGTTGTT-ATAC [1229]
Dre                 GAAGTGACAACAAATCACGGTCTGCCCTA--TGGAAGACTAGTGATTTTGTTGTT-GTGA [1242]

Hsa                 TACTG--CGCTC-AACAACAAATCCCAGTCTACCTAA--TGGAAGACTAGTGATTTTGTT [1212]
Ptr                 TACTG--CGCTC-AACAACAAATCCCAGTCTACCTAA--TGGAAGACTAGTGATTTTGTT [1212]
Ggo                 TACTG--CGCTC-AACAACAAATCCCAGTCTGCCTAA--TGGAAGACTAGTGATTTTGTT [1212]
Pab                 TACTG--CGCTC-AACAACAAATCCCAGTCTGCCTAA--TGGAAGACTAGTGATTTTGTT [1211]
Mml                 TACTG--CGCTC-AACAACAAATCCCAGTCTGCCGAA--TGGAAGACTAGTGATTTTGTT [1212]
Cja                 TACTG--CGCTC-AACAACAAATCCTAGTCTCCCGAA--TGGAAGACTAGTGATTTTGTT [1212]
Oga                 TACTG--TGCTC-AACAACAAGTCCCAGTCTGCCGCA--TGGAAGACTAGTGATTTTGTT [1212]
Mmr                 TGCTG--CGCTC-AACAACAAGTCCCAGTCTGCCGCA--TGGAAGACTAGTGATTTTGTT [1211]
Csi_[rhino]         CGCTG--CGCCC-AACAACAAGTCCCAGTCTGCCGCA--TGGAAGACTAGTGATTTTGTT [1213]
Eca                 TGCTG--CGCCC-AACAACAAGTCCCAGTCTGCCGCA--TGGAAGACTAGTGATTTTGTT [1135]
Fca                 CGCTG--CACCC-AACAACAAGTCCCAGTCTGCCTCA--TGGAAGACTAGTGATTTTGTT [1209]
Cfa                 CACTG--CATCC-AACAACAAGTCCCAGTCTGCCACA--TGGAAGACTAGTGATTTTGTT [1134]
Mpu_[ferret]        CACTG--AGTCC-AACAACAAGTCCCAGTCTGCCGCA--TGGAAGACTAGTGATTTTGTT [1212]
Ame_[panda]         CGCCG--TGTCC-AACAACAAGTCCCAGTCTGCCGCA--TGGAAGACTAGTGATTTTGTT [1213]
Lwe                 CACTG--CGTCC-AACAACAAGTCCCAGTCTGCCGCA--TGGAAGACTAGTGATTTTGTT [1213]
Vpa                 CACTG--CGCTC-AACAACAAGTCCCAGTCTGCCTCA--TGGAAGACTAGTGATTTTGTT [1210]
Ssc                 CACTG--CGCTC-AACAACAAGTCCCAGTCTGCCGCA--TGGAAGACTAGTGATTTTGTT [1210]
Ttr                 CCCTG--CGCTC-AACAACAAGTCCCAGTCTGCCGCA--TGGAAGACTAGTGATTTTGTT [1211]
Bta                 TCCTG--CGCTC-AACAACAAGTCCCAGTCTGCCGCA--TGGAAGACTAGTGATTTTGTT [1212]
Cca_[deer]          C-CTG--AGCTC-AACAACAAGTCCCAGTCTGCCGCA--TGGAAGACTAGTGATTTTGTT [1145]
Oar_[sheep]         C-CTG--CACTC-AACAACAAGTCCCAGTCTGCCGCA--TGGAAGACTAGTGATTTTGTT [1212]
Cae_[ibex]          C-CTG--CACTC-AACAACAAGTCCCAGTCTGCCGCA--TGGAAGACTAGTGATTTTGTT [1212]
Pho_[antelope]      C-CTG--CACTC-AACAACAAGTCCCAGTCTCCCGCA--TGGAAGACTAGTGATTTTGTT [1212]
Pva                 CTCTG--TGCTC-AACAACAAGTCCCAGTCTGCCACA--TGGAAGACTAGTGATTTTGTT [1212]
Ehe_[fruitbat]      CTCTG--TGCTC-AACAACAAGTCCCAGTCTGCCGCA--TGGAAGACTAGTGATTTTGTT [1065]
Rfe_[horseshoe_bat] CACTA--TGTTC-AACAACAAATCCCAGTCTGCCGCA--TGGAAGACTAGTGATTTTGTT [1212]
Mbr                 CGCTG--CATC--AGCAACAAGTCCCAGTCTGCCGCA--TGGAAGACTAGTGATTTTGTT [988]
Sar                 ---------------------------------------TGGAAGACTAGTGATTTTGTT [1006]
Eeu                 CACCG---GTTC-AACAACAAGTCCCAGTCTGCCCTA--TGGAAGACTAGTGATTTTGTT [1211]
Tch                 CACTA--TACTC-AACAACAAGTCCCAGTCTGCCACA--TGGAAGACTAGTGATTTTGTT [1211]
Ocu                 CGCTG--TGCTC-AACAACAAGTCCCAGTCTGCCGCA--TGGAAGACTAGTGATTTTGTT [1189]
Opr                 TACTA--TGCCC-AGCAACAAGTCCCAGTCTGCCACA--TGGAAGACTGGTGATTTTGTT [1213]
Cpo                 CACTG--TGCCC-AACAACAAGTCCCAGTCTGCCGCA--TGGAAGACTAGTGATTTTGTT [1211]
Hgl                 CGCTG--TGCCC-AACAACAAGTCCCAGTCTACCGCA--TGGAAGACTAGTGATTTTGTT [1211]
Itr                 CAC----CTCTC-AACAACAAGTCCCAGTCTGCCGCA--TGGAAGACTAGTGATTTTGTT [1211]
Dor                 CTCTC--TGTTC-AACAACAAATCCCAGTCTGCCGCA--TGGAAGACTGGTGATTTTGTT [1212]
Rno                 C--TG--TGTCC-AACAACAAGTCCCAGTCTGCCACA--TGGAAGACTTGTGATTTTGTT [1210]
Mmu                 CTCTG--TATCC-AACAACAAGTCCCAGTCTGCCACA--TGGAAGACTTGTGATTTTGTT [1212]
Laf                 CATTA-CCGTTC-AACAACAAGTCCCAGTCTGCCGTA--TGGAAGACTAGTGATTTTGTT [1213]
Ete                 CGCTA-CTGATC-AACAACAAGTCCCAGTCTGCCACA--TGGAAGACTAGTGATTTTGTT [1214]
Pca                 CACTA-CAGTTC-AACAACAAATCCCAGTCTGCCGCA--TGGAAGACTAGTGATTTTGTT [1212]
Oaf                 CACTG-CCACTC-AACAACAAGTCCCAGTCTGCCACA--TGGAAGACTAGTGATTTTGTT [1213]
Cho                 CACTGTGCGCTC-AACAACAAGTCCCAGTCTACCGCA--TGGAAGACTAGTGATTTTGTT [1214]
Dno                 CACTGTGCGCTC-AACAACAAGTCCCAGTCTGCCGCA--TGGAAGACTAGTGATTTTGTT [1189]
Meu                 AACATAAAGATT-GACAACAAATCCCAGTCTGCCTCA--TGGAAGACTAGTGATTTTGTT [800]
Sha_[tasmanian]     AACGTAAATATT-GACAACAAATCCCAGTCTGCCTTA--TGGAAGACTAGTGATTTTGTT [1073]
Mdo                 AACGTAAAGATT-GACAACAAATCCCAGTCTGCCTTA--TGGAAGACTAGTGATTTTGTT [1006]
Oan                 AGCTGACCGCAC-GACAACAAATCCCAGTCTGCCTGA----------------------- [1188]
Aca                 AGTTCATCTCAC-GACAACAAGTCACAGTCTGCCTTA--TGGAAGACTAGTGATTTTGTT [1431]
Gja                 AGCTCATCTCAT-GACAACAAGTCACAGTCTGCCTTA--TGGAAGACTAGTGATTTTGTT [1431]
Pbi                 AGCTCATCTCAT-GACAACAAGTCACAGTCTGCCTTC--TGGAAGACTAGTGATTTTGTT [1429]
Vbe_[viper]         AGCTCATCTCAT-GACAACAAGTCGCAGTCTGCCTTA--TGGAAGACTAGTGATTTTGTT [1429]
Oha_[cobra]         AGCTCATCTCAT-GACAACAAGTCGCAGTCTGCCTTA--TGGAAGACTAGTGATTTTGTT [1429]
Cpi                 AGCTCATCTCAT-GACAACAAGTCACAGTCTGCCTTA--TGGAAGACTAGTGATTTTGTT [1431]
Cmy                 AGCTCATCTCAT-GACAACAAGTCACAGTCTGCCTTA--TGGAAGACTAGTGATTTTGTT [1431]
Asp                 AGCTCATCTCAT-GACAACAAGTCACAGTCTGCCTTA--TGGAAGACTAGTGATTTTGTT [1280]
Psi                 AGCTCATCTCAC-GACAACAAGTCACAGTCTGCCTTA--TGGAAGACTAGTGATTTTGTT [1280]
Cpr_[crocodile]     GGCTCATCTCAC-GACAACAAGTCACAGTCTGCCCTA--TGGAAGACTAGTGATTTTGTT [1429]
Ggn_[gavil]         GGCTCATCCCAC-GACAACAAGTCACAGTCTGCCCTA--TGGAAGACTAGTGATTTTGTT [1429]
Ami                 GGCTCATCTCAC-GACAACAAGTCACAGTCTGCCTTA--TGGAAGACTAGTGATTTTGTT [1429]
Asi                 GGCTCATCTCAC-GACAACAAGTCACAGTCTGCCTTA--TGGAAGACTAGTGATTTTGTT [1351]
Tgt_[Tinamus]       ---------------------------------------TGGAAGACTAGTGATTTTGTT [1157]
Sca_[ostritch]      ---------------------------------------TGGAAGACTAGTGATTTTGTT [1086]
Mga_[turkey]        GGCTCATCCCAC-CACAACAAGTCACAGTCTGCCTTA--TGGAAGACTAGTGATTTTGTT [1213]
Gga                 GGCTCATCCCAC-CACAACAAGTCACAGTCTGCCTTA--TGGAAGACTAGTGATTTTGTT [1260]
Cli                 GGCTCATCCCAC-CACAACAAGTCACAGTCTGCCCTA--TGGAAGACTAGTGATTTTGTT [1213]
Ccu_[cuckoo]        GGCTCATCCCAC-CACAACAAGTCACAGTCTGCCCTA--TGGAAGACTAGTGATTTTGTT [1213]
Cvo_[killdeer]      GGCTCATCCCAC-CACAACAAGTCACAGTCTGCCCTA--TGGAAGACTAGTGATTTTGTT [1213]
Afo_[penguin]       GGCTCATCCCAC-CACAACAAGTCACAGTCTGCCCTA--TGGAAGACTAGTGATTTTGTT [1213]
Phu_[ground_tit]    GGCTCATCCCAC-CACAACAAGTCACAGTCTGCCCTA--TGGAAGACTAGTGATTTTGTT [1212]
Tgu                 GGCTCATCCCAC-CACAACAAGTCACAGTCTGCCCTA--TGGAAGACTAGTGATTTTGTT [1150]
Apl_[duck]          GGCTCATCC----CACAACAAGTCACAGTCTGCCCTA--TGGAAGACTAGTGATTTTGTT [1210]
Xtr                 GCCTTATTGCAT-GACAACAAGTCACAGTCTGCCTCA----------------------- [1032]
Npa                 GCTTATTTGCAT-GACAACAAGTCACAGTCTCCCTCA----------------------- [1194]
Lch                 CACTTA-AACAG-GACAGCAAGTCACAGTCTGCCTCA--TGGAAGACTAGTGATTTTGTT [1285]
Dre                 CGTCATCAGTACTGACAACAAGTCACAGTCTGCCTCA----------------------- [1279]

Hsa                 GTTCTGAT--GTA-CTACGACAACAAGTCACAGCCGGCCTCA------------------ [1251]
Ptr                 GTTCTGAT--GTA-CTACGACAACAAGTCACAGCCGGCCTCA------------------ [1251]
Ggo                 GTTCTGAT--GTA-CTACGACAACAAGTCACAGCCGGCCTCA------------------ [1251]
Pab                 GTTCTGAT--GTA-CTATGACAACAAGTCACAGCCGGCCTCA------------------ [1250]
Mml                 GTTCTGAT--GTG-CTACGACAACAAGTCACAGCCGGCCTCA------------------ [1251]
Cja                 GTTCTGAT--GTA-CTATGACAACAAGTCACAGCCGGCCTCA------------------ [1251]
Oga                 GTTCTGAT--GTA-CTATGACAACAAGTCACAGCCGGCCTCA------------------ [1251]
Mmr                 GTTCTGAT--ATA-CTATGACAACAAGTCACAGCCGGCCTCA------------------ [1250]
Csi_[rhino]         GTTCTGAT--GTA-CTATGACAACAAGTCACAGC-TTCCTCA------------------ [1251]
Eca                 GTTTTGAC--GTA-CTATGACAACAAATCACGGC-TTCCTCA------------------ [1173]
Fca                 GTTCTGAT--GTA-TTATGACAACAAGTCACAGC-TTCCTCA------------------ [1247]
Cfa                 GTTCTGAT--GTA-CTATGACAACAAGTCACAGC-TTCCTCA------------------ [1172]
Mpu_[ferret]        GTTGTGAT--GTA-CTATGACAACAAGTCACAGC-TTCCTCA------------------ [1250]
Ame_[panda]         GTTCTGAT--GTA-CTATGACAACAAGTCACAGC-TTCCTCA------------------ [1251]
Lwe                 GTTCTGAT--GTA-CTATGACAACAAGTCACAGC-TTCCTCA------------------ [1251]
Vpa                 GTTCTGAT--ATA-CTATGACAACAAGTCACAGC-TTCCTCA------------------ [1248]
Ssc                 GTTCTGAC--GTA-CTATGACAACAAGTCACAGC-TTCCTCA------------------ [1248]
Ttr                 GTTCTGAT--GTA-CTATGACAACAAGTCACAGC-TTCCTCA------------------ [1249]
Bta                 GTTCTGAT--GTA-CTATGACAACAAGTCACAGC-TTCCTCA------------------ [1250]
Cca_[deer]          GTTCTGAT--GTA-CTATGACAACAAGTCACAGC-TTCCTCA------------------ [1183]
Oar_[sheep]         GTTCTGAT--ATA-CTATGACAACAAGTCACAGC-TTCCTCA------------------ [1250]
Cae_[ibex]          GTTCTGAT--ATA-CTATGACAACAAGTCACAGC-TTCCTCA------------------ [1250]
Pho_[antelope]      GTTCTGAT--GTA-CTATGACAACAAGTCACAGC-TTCCTCA------------------ [1250]
Pva                 GTTCTGAT--GTA-CAATGACAACAAGTCACAGC-TTCCTCA------------------ [1250]
Ehe_[fruitbat]      GTTCTGAT--GTA-CAATGACAACAAGTCACAGC-TTCCTCA------------------ [1103]
Rfe_[horseshoe_bat] GTTCTGAT--GTA-CGATGACAACAAGTCACAGC-TTCCCCA------------------ [1250]
Mbr                 GTTCTGGT--GTA-CTATGACAACAAGTCACAGC-TTCCTCA------------------ [1026]
Sar                 GTTCTGAT--ATA-CTATGACAACAAGTCATAGC-TTCCCCA------------------ [1044]
Eeu                 GTTGTGGT--TGG-AGGCGACAACAAGTCATAGC-TTCCTCA------------------ [1249]
Tch                 GTTCTGAT--ATG-TGATGACAACAAGTCACAGCCGGCCTCA------------------ [1250]
Ocu                 GTCCTGGA--ATA-GCTCGGCAACAAGTCACAGCCAGCCTCA------------------ [1228]
Opr                 GTCTCAAT--GTA-ACAAGACAACAAGTCACAGCCGGCCTCA------------------ [1252]
Cpo                 GTTCTGAT--GTT-GGATGACAACAAGTCACAGCCGGCCACA------------------ [1250]
Hgl                 GTTCTGAT--GTA--GACGACAACAAGTCACAGCCGGCCTCA------------------ [1249]
Itr                 GTTCT-AT--GTA-CTATGACAACAAGTCACAGCCGGCCTCA------------------ [1249]
Dor                 GTTCTAAT--CAC--CATGACAACAAGTCACAGCCGGCCTCA------------------ [1250]
Rno                 GTTCTGAT--ATG-ATATGACAACAAGTCACAGCCAGCCTCA------------------ [1249]
Mmu                 GTTCTGAT--ATG-ATATGACAACAAGTCACAGCCAGCCTCA------------------ [1251]
Laf                 GTTCTGAT--GTA-CTATGACAACAAGTCACAGCCGGCCTCA------------------ [1252]
Ete                 GTTCTGAT--ATC-CATTGACAACAAGTCACAGCCGGCCTCA------------------ [1253]
Pca                 GTTCTGAT--ATA-AAATGACAACAAATCACAGCCTGCCTCA------------------ [1251]
Oaf                 GTTCTGAT--ATA-CTATGACAACAAGTCACAGCCGGCCTCA------------------ [1252]
Cho                 GTTCTAAT--ATA-CTATGACAACAAGTCACAGCCGGCCTCA------------------ [1253]
Dno                 GTTCTGAT--GTA-CTATGACAACAAATCACAGCCGGCCTCA------------------ [1228]
Meu                 GTTCTGATTTATGAAAAAGACAACAAAACACAGCCTACCTTA------------------ [842]
Sha_[tasmanian]     GTTCTAATTTATGAAAAAGACAACAAAACACAGCCTGCCTTA------------------ [1115]
Mdo                 GTTGTAAT--ATA-TAAAGACAACAAAACACAGCCTGCCTTA------------------ [1045]
Oan                 ------------------------------------------------------------ [1188]
Aca                 GTTCTGACTTATAATTTAGACAACAAATCGTAGCCTGCCGCC------------------ [1473]
Gja                 GTTTTGAC--AAAGAGGAGACAACAAATCACAGCCTGCCAT------------------- [1470]
Pbi                 GTTCTGGTTTAGAAAGCTGACAACAAATCACAGCCTACCATC------------------ [1471]
Vbe_[viper]         GTTCTGGTGTAGAAAAGCGACAACAAATCACAGCCTACCATC------------------ [1471]
Oha_[cobra]         GTTGTGGTGTAGAAAAGCGACAACAAATCACAGCCTACCATC------------------ [1471]
Cpi                 GTTCTGACTTATAAAAGTGACAACAAATCATAGCCTGCCATA--TGGAAGACTTGTGATT [1489]
Cmy                 GTTCTTACTTATAAAAGTGACAACAAATCATAGCCTGCCAAA--TGGAAGACTTGTGATT [1489]
Asp                 GTTCTGAC--ATAAAAGTGACAACAAATCATAGCCTGCCATA--TGGAAGACTTGTGATT [1336]
Psi                 GTTCTGAC--ATAAAAGTGACAACAAATCATAGCCTGCCATA--TGGAAGACTTGTGATT [1336]
Cpr_[crocodile]     GTTCTGACTTATAAAGGCGACAACAAATCATAGCCTGCCATA--TGGAAGACTTGTGATT [1487]
Ggn_[gavil]         GTTCT----TATAAAGGCGACAACAAATCATAGCCTGCCATA--TGGAAGACTTGTGATT [1483]
Ami                 GTTCTGACTTATAAAGGTGACAACAAATCATAGCCTGCCATA--TGGAAGACTTGTGATT [1487]
Asi                 GTTCTGACTTATAAAGGTGACAACAAATCATAGCCTGCCATA--TGGAAGACTTGTGATT [1409]
Tgt_[Tinamus]       GTTCTGATGTATAAAGGTGACAACAAATCACAGCCTGCCATA------------------ [1199]
Sca_[ostritch]      GTTCTGATTTATAAAGGTGACAACAAATCATAGCCTGCCTTA------------------ [1128]
Mga_[turkey]        GTTCTGATTTATAAAGGTGACAACAAATCATAGCCTGCCATA------------------ [1255]
Gga                 GTTATGATTTATAAAGGTGACAACAAATCATAGCCTGCCATA--TGGAAGACTTGTGATT [1318]
Cli                 GTTCTGATTTATAAAGGTGACAACAAATCATAGCCTGCCACC--TGGAAGACTTGTGATT [1271]
Ccu_[cuckoo]        GTTCTGATGTACAAAGGCGACAACAAATCATAGCCTGCCATA------------------ [1255]
Cvo_[killdeer]      GTTCTGATTTATAAAGGTGACAACAAATCATAGCCTGCCATA--TGGAAGACTTGTGATT [1271]
Afo_[penguin]       GTTCTGATTTCTAAAGGTGACAACAAATCATAGCCTGCCATA--TGGAAGACTTGTGATT [1271]
Phu_[ground_tit]    GTTGTG-TTTGTAAAGGTGACAACAAATCATAGCCTGCCATA------------------ [1253]
Tgu                 GTTGTG-TTTGTAAAGGTGACAACAAATCATAGCCTGCCATA------------------ [1191]
Apl_[duck]          GTTCTGACTTATAAAGGTGACAACAAATCATAGCCTGCCATA------------------ [1252]
Xtr                 --------------------------------------------TGGAAGACTAGTGATT [1048]
Npa                 --------------------------------------------TGGAAGACTAGTGATT [1210]
Lch                 GTTTTTGATGGTAAAGACAGCAACAAGTCACAGTCTGCCATA------------------ [1327]
Dre                 --------------------------------------------TGGAAGACTAGTGATT [1295]

Hsa                 -----------------------------------------------------CATCTTA [1258]
Ptr                 -----------------------------------------------------CATCTTA [1258]
Ggo                 -----------------------------------------------------CATCTTA [1258]
Pab                 -----------------------------------------------------CATCTTA [1257]
Mml                 -----------------------------------------------------CATCTTA [1258]
Cja                 -----------------------------------------------------CATCTTA [1258]
Oga                 -----------------------------------------------------CATCTTA [1258]
Mmr                 -----------------------------------------------------CATCTTA [1257]
Csi_[rhino]         -----------------------------------------------------CATCTTA [1258]
Eca                 -----------------------------------------------------CATCTTA [1180]
Fca                 -----------------------------------------------------CATCTTA [1254]
Cfa                 -----------------------------------------------------CATCTTA [1179]
Mpu_[ferret]        -----------------------------------------------------CATCTTA [1257]
Ame_[panda]         -----------------------------------------------------CATCTTA [1258]
Lwe                 -----------------------------------------------------CATCTTA [1258]
Vpa                 -----------------------------------------------------CATCTTA [1255]
Ssc                 -----------------------------------------------------CATCTTA [1255]
Ttr                 -----------------------------------------------------CATCTTA [1256]
Bta                 -----------------------------------------------------CATCTTA [1257]
Cca_[deer]          -----------------------------------------------------CATCTTA [1190]
Oar_[sheep]         -----------------------------------------------------CATCTTA [1257]
Cae_[ibex]          -----------------------------------------------------CATCTTA [1257]
Pho_[antelope]      -----------------------------------------------------CATCTTA [1257]
Pva                 -----------------------------------------------------CATCTTA [1257]
Ehe_[fruitbat]      ------------------------------------------------------------ [1103]
Rfe_[horseshoe_bat] -----------------------------------------------------CATCTTA [1257]
Mbr                 -----------------------------------------------------CATCTTA [1033]
Sar                 -----------------------------------------------------CATCTTA [1051]
Eeu                 -----------------------------------------------------CATCTTA [1256]
Tch                 -----------------------------------------------------CATCTTA [1257]
Ocu                 -----------------------------------------------------CATCTTA [1235]
Opr                 -----------------------------------------------------CATCTTA [1259]
Cpo                 -----------------------------------------------------CATCTTA [1257]
Hgl                 -----------------------------------------------------CATCTTA [1256]
Itr                 -----------------------------------------------------CATCTTA [1256]
Dor                 -----------------------------------------------------CATCTTA [1257]
Rno                 -----------------------------------------------------CATCTTA [1256]
Mmu                 -----------------------------------------------------CATCTTA [1258]
Laf                 -----------------------------------------------------CATCTTA [1259]
Ete                 -----------------------------------------------------CATCTTA [1260]
Pca                 -----------------------------------------------------CATCTTA [1258]
Oaf                 -----------------------------------------------------CATCTTA [1259]
Cho                 -----------------------------------------------------CATCTTA [1260]
Dno                 -----------------------------------------------------CATCTTA [1235]
Meu                 -----------------------------------------------------CATCTTA [849]
Sha_[tasmanian]     -----------------------------------------------------CATCTTA [1122]
Mdo                 -----------------------------------------------------CATCTTA [1052]
Oan                 -----------------------------------------------------CATCTTA [1195]
Aca                 -----------------------------------------------------CATCTTA [1480]
Gja                 -----------------------------------------------------CATCTTA [1477]
Pbi                 -----------------------------------------------------CATCTTA [1478]
Vbe_[viper]         -----------------------------------------------------CATCTTA [1478]
Oha_[cobra]         -----------------------------------------------------CATCTTA [1478]
Cpi                 TTGTTGTTTCCAGTGTCAG-GGAAGCGAACAACAAATCCCAGTC-TCCTCA--CATCTTA [1545]
Cmy                 TTGTTGTTTCCGGTGTCAG-GGAAGCGAACAACAAATCCCAGTC-TCCTCA--CATCTTA [1545]
Asp                 TTGTTGTTTCTGGTGTCAG-GGAAGCGAACAACAAATCCCAGTC-TCCTCA--CATCTTA [1392]
Psi                 TTGTTGTTTCTGGTGTCAG-GGAAGCGAACAACAAATCCCAGTC-TCCTCA--CATCTTA [1392]
Cpr_[crocodile]     TTGTTGTTTCTGGTGTCAA-GGAAGCGAACAACAAATCCCAGTC-TCCTCA--CATCTTA [1543]
Ggn_[gavil]         TTGTTGTTTCTGGTGTCAA-GGAAGTGAACAACAAATCCCAGTC-TCCTCA--CATCTTA [1539]
Ami                 TTGTTGTTTCTGGTGTCAA-GGAAGCGAACAACAAATCCCAGTC-TCCTCA--CATCTTA [1543]
Asi                 TTGTTGTTTCTGGTGTCAA-GGAAGCGAACAACAAATCCCAGTC-TCCTCA--CATCTTA [1465]
Tgt_[Tinamus]       -----------------------------------------------------CATCTTA [1206]
Sca_[ostritch]      -----------------------------------------------------CATCTTA [1135]
Mga_[turkey]        -----------------------------------------------------CATCTTA [1262]
Gga                 TTGTTGTT--------------------ACAACAAATCCCAGTC-TGCCGA--CATCTTA [1355]
Cli                 TTGTTGTTTCCAATGTCAACGGGAGCGAACAACAAATCCCAGTC-TCCTCC--CATCTTA [1328]
Ccu_[cuckoo]        -----------------------------------------------------CATCTTA [1262]
Cvo_[killdeer]      GTGTTGTTTCCAACATCAAGGGGAGCAAACAACAAATCCCAGTC-TCCGCC--CATCTTA [1328]
Afo_[penguin]       TTGTTGTTTCCAATGTCAAGGGAAGCAAACAACAAATCCCAGTC-TCCGCC--CATCTTA [1328]
Phu_[ground_tit]    -----------------------------------------------------CATCTTA [1260]
Tgu                 -----------------------------------------------------CATCTTA [1198]
Apl_[duck]          -----------------------------------------------------CATCTTA [1259]
Xtr                 TTGTTGTTTTTATAAAAGTTTGTCACAAACAGCAAATCGTAGTC-TCCACT--CATCTTA [1105]
Npa                 TTGTTGTTTCTGATATA---------AAACAGCAAATCGTAGTC-TCCGCA--CATCTTA [1258]
Lch                 -----------------------------------------------------CATCTTA [1334]
Dre                 TTGTTGTGAAAATGAACAA---AAACCAACAACAAACCGCAGTCGTCCTCT--CATCTTA [1350]

Hsa                 CCGGACAGTGCTGGATTTCCCAGCTTGACTCTAACACTGTCTGGTAACGATGTT--CATC [1316]
Ptr                 CCGGACAGTGCTGGATTTCCCAGCTTGACTCTAACACTGTCTGGTAACGATGTT--CATC [1316]
Ggo                 CCGGACAGTGCTGGATTTCCCAGCTTGACTCTAACACTGTCTGGTAACGATGTT--CATC [1316]
Pab                 CCGGACAGTGCTGGATTTCCCAGCTTGACTCTAACACTGTCTGGTAACGATGTT--CATC [1315]
Mml                 CCGGACAGTGCTGGATTTCCCAGCTTGACTCTAACACTGTCTGGTAACGATGTT--CATC [1316]
Cja                 CCAGACAGTGCTGGATTTCCCAGCTTTACTCTAACACTGTCTGGTAACGATGTT------ [1312]
Oga                 CCGGACAGTGCTGGATTTCTCCACTCAGCTCTAACACTGTCTGGTAACGATGTT--CATC [1316]
Mmr                 CCGGACAGTGCTGGATTTCTCCGCTCAACTCTAACACTGTCTGGTAACGATGTT--CATC [1315]
Csi_[rhino]         CCGGACAGTGCTGGATTTCTCCGCTCGACTCTAACACTGTCTGGTAACGATGTT--CATC [1316]
Eca                 CCGGACAGTGCTGGATTTCTCGGCTCGACTCTAACACTGTCTGGTAACGATGTT--CATC [1238]
Fca                 CCGGACAGTGCTGGATTTCTTGGCTTGACTCTAACACTGTCTGGTAACGATGTT--CATC [1312]
Cfa                 CCGGACAGTGCTGGATTTCTTGGCTTGACTCTAACACTGTCTGGTAACGATGTT--CATC [1237]
Mpu_[ferret]        CCGGACAGTGCTGGATTTCTTGGCTTGACTCTAACACTGTCTGGTAACGATGTT--CATC [1315]
Ame_[panda]         CCGGACAGTGCTGGATTTCTTGGCTTGACTCTAACACTGTCTGGTAACGATGTT--CATC [1316]
Lwe                 CCGGACAGTGCTGGATTTCTCGGCTTAACTCTAACACTGTCTGGTAACGATGTT--CATC [1316]
Vpa                 CCGGACAGTGCTGGATTCCTCAGCTCAACTCTAACACTGTCTGGTAACGATGTT--CATC [1313]
Ssc                 CCGGACAGTGCTGGATTTCTCGGCTCGACTCTAACACTGTCTGGTAACGATGTT--CATC [1313]
Ttr                 CCGGACAGTGCTGGATTTCTCGGCTCGACTCTAACACTGTCTGGTAACGATGTT--CATC [1314]
Bta                 CCGGACAGTGCTGGATTTCTCGGCTCGACTCTAACACTGTCTGGTAACGATGTT--CATC [1315]
Cca_[deer]          CCGGACAGTGCTGGATTTCTCGGCTCAACTCTAACACTGTCTGGTAACGATGTT--CATC [1248]
Oar_[sheep]         CCGGACAGTGCTGGATTTCTCGGCTCGACTCTAACACTGTCTGGTAACGATGTT--CATC [1315]
Cae_[ibex]          CCGGACAGTGCTGGATTTCTCAGCTCAACTCTAACACTGTCTGGTAACGATGTT--CATC [1315]
Pho_[antelope]      CCGGACAGTGCTGGATTTCTCGGCTCGACTCTAACACTGTCTGGTAACGATGTT--CATC [1315]
Pva                 CCGGACAGTGCTGGATTTCTCGGCTTGACTCTAACACTGTCTGGTAACGATGTT--CATC [1315]
Ehe_[fruitbat]      ------------------------------------------------------------ [1103]
Rfe_[horseshoe_bat] CCGGACAGTGCTGGATTTCTCGGCTCGACTCTAACACTGTCTGGTAACGATGTT--CATC [1315]
Mbr                 CCGGACAGTGCTGGACTTCTCGGCTCGACTCTAACACTGTCTGGTAACGATGTT--CATC [1091]
Sar                 CCGGACAGTGCTGGACTTA-CGGCTTGGCTCTAACACTGTCTGGTAACGATGTT--CATC [1108]
Eeu                 CCGGACAGTGCTGGATTTTC--GCTC-ACTCTAACACTGTCTGGTAACGATGTT--CATC [1311]
Tch                 CCGGACAGTGCTGGACTTCTCAAC--GGCTCTAACACTGTCTGGTAACGATGTT--CATC [1313]
Ocu                 CTGGACAGTGCTGGATT-CTCGGCATGGCTCTAACACTGTCTGGTAACGATGCT--CATC [1292]
Opr                 CTGGACAGTGCTGGATTTCTTGGCTCGACTCTAACACTGTCTGGTAACGATGTT--CATC [1317]
Cpo                 CCGGACAGTGCTGGATTTCTTGGCTTGACTCTAACACTGTCTGGTAACGATGTT--CATC [1315]
Hgl                 TCGGACAGTGCTGGATTTCTCGGCTTGACTCTAACACTGTCTGGTAACGATGTT--CATC [1314]
Itr                 CCAGACAGTGCTGGATTTCTTGGCTCAACTCTAACACTGTCTGGTAACGATGTT--CATC [1314]
Dor                 CCGGACAGTGCTGGATTTCTCGGCTCGACTCTAACACTGTCTGGTAACGATGTT--CATC [1315]
Rno                 CCGGACAGTGCTGGATTTCTTGGCTTGACTCTAACACTGTCTGGTAACGATGTT--CATC [1314]
Mmu                 CCGGACAGTGCTGGATTTCTTGGCTTGACTCTAACACTGTCTGGTAACGATGTT--CATC [1316]
Laf                 CCGGACAGTGCTGGATTTCTCAGCTAGACTCTAACACTGTCTGGTAACGATGTT--CATC [1317]
Ete                 CCGGACAGTGCTGGATTTCCCGGCTAGACTCTAACACTGTCTGGTAACGATGTT--CATC [1318]
Pca                 CCGGACAGTGCTGGATTTCTCAGCTAGACTCTAACACTGTCTGGTAACGATGTT--CATC [1316]
Oaf                 CCGGACAGTGCTGGATTTCTTGGCTAGACTCTAACACTGTCTGGTAACGATGTT--CATC [1317]
Cho                 CCGGACAGTGCTGGACTTC--AGCTCGGCTCTAACACTGTCTGGTAACGATGTT--CATC [1316]
Dno                 CTGGACAGTGCTGGACTTCTCAGCTCAGCTCTAACACTGTCTGGTAACGATGTT--CATC [1293]
Meu                 CTAGACAGTGCTGGATTTTT-GGATGCATTCTAACACTGTCTGGTAACGATGTT--CATC [906]
Sha_[tasmanian]     CTAGACAGTGCTGGATTTTT-GGATGTATTCTAACACTGTCTGGTAACGATGTT--CATC [1179]
Mdo                 CTAGACAGTGCTGGATTTTT-GGATGTACTCTAACACTGTCTGGTAACGATGTT--CATC [1109]
Oan                 CTAGACAGTGCTGGATTTG--GGATCTACTCTAACACTGTCTGGTAACGATGTT--CATC [1251]
Aca                 CTAGACAGTGCTGGATTGTGTGCTCTGATTCTAACACTGTCTGGTAACGATGTT--CATC [1538]
Gja                 CTAGACAGTGCTGGATTTCTCGAATCTACTCTAACACTGTCTGGTAACGATGTT--CATC [1535]
Pbi                 CTAGACAGTGCTGGATTTTGTCACTGTACTCTAACACTGTCTGGTAACGATGTT--CATC [1536]
Vbe_[viper]         CTAGACAGTGCTGGATTTTGTCAGTGTACTCTAACACTGTCTGGTAACGATGTT--CATC [1536]
Oha_[cobra]         CTAGACAGTGCTGGATTTTGTCAGTGTACTCTAACACTGTCTGGTAACGATGTT--CATC [1536]
Cpi                 CTAGACAGTGCTGGATTTTTTGGATCTACTCTAACACTGTCTGGTAACGATGTT--CATC [1603]
Cmy                 CTAGACAGTGCTGGATTTTTTGGATCTACTCTAACACTGTCTGGTAACGATGTT--CATC [1603]
Asp                 CTAGACAGTGCTGGATTTTT-GGATCTACTCTAACACTGTCTGGTAACGATGTT--CATC [1449]
Psi                 CTAGACAGTGCTGGATTTTT-GGATCTACTCTAACACTGTCTGGTAACGATGTT--CATC [1449]
Cpr_[crocodile]     CTAGACAGTGCTGGATATTTTGGATCTACTCTAACACTGTCTGGTAACGATGTT--CATC [1601]
Ggn_[gavil]         CTAGACAGTGCTGGATATTTTTGATCTACTCTAACACTGTCTGGTAACGATGTT--CATC [1597]
Ami                 CTAGACAGTGCTGGATATTTTGGATCTACTCTAACACTGTCTGGTAACGATGTT--CATC [1601]
Asi                 CTAGACAGTGCTGGATATTTTGGATCTACTCTAACACTGTCTGGTAACGATGTT--CATC [1523]
Tgt_[Tinamus]       CTAGACAGTGCTGGATTTTTTGGATCTACTCTAACACTGTCTGGTAACGATGTT--CATC [1264]
Sca_[ostritch]      CTAGACAGTGCTGGATTTTTTGGATCTACTCTAACACTGTCTGGTAACGATGTT--CATC [1193]
Mga_[turkey]        CTAGACAGTGCTGGATTTCTTGGATCTATTCTAACACTGTCTGGTAACGATGTT--CATC [1320]
Gga                 CTAGACAGTGCTGGATTTCTTGGATCTATTCTAACACTGTCTGGTAACGATGTT--CATC [1413]
Cli                 CTAGACAGTGCTGGATTTTTTGGATCTACTCTAACACTGTCTGGTAACGATGTT--CATC [1386]
Ccu_[cuckoo]        CTAGACAGTGCTGGATTTTCTGGATCTACTCTAACACTGTCTGGTAACGATGTT--CATC [1320]
Cvo_[killdeer]      CTAGACAGTGCTGGATTTTTTGGATCTACTCTAACACTGTCTGGTAACGATGTT--CATC [1386]
Afo_[penguin]       CTAGACAGTGCTGGATTTTTTGGATCTACTCTAACACTGTCTGGTAACGATGTT--CATC [1386]
Phu_[ground_tit]    CTAGACAGTGCTGGATTTTCTGCCTCTACTCTAACACTGTCTGGTAACGATGTT--CATC [1318]
Tgu                 CTAGACAGTGCTGGATTTGCTGCCTCTACTCTAACACTGTCTGGTAACGATGTT--CATC [1256]
Apl_[duck]          CTAGACAGTGCTGGATTTCTTGGATCTACTCTAACACTGTCTGGTAACGATGTT--CATC [1317]
Xtr                 CTAGACAGTGCTGGATTTATTTTATCTTTTCTAACACTGTCTGGTAACGATGTT--CATC [1163]
Npa                 CTAGACAGTGCTGGATTTATTTTACATTTTCTAACACTGTCTGGTAACGATGTT--CATC [1316]
Lch                 CTAGACAGTGCTGGATTTTACTAATCTTCTCTAACACTGTCTGGTAACGATGTT--CATC [1392]
Dre                 CCGGACAGTGCTGGACTGTATAACTGTTTTCTAACACTGTCTGGTAACGATGTT--CATC [1408]

Hsa                 TTACTGGGCAGCATTGGATGGAGTCAGGT-CTCTAATACTGCCTGGTAATGATGAC--GT [1373]
Ptr                 TTACTGGGCAGCATTGGATGGAGTCAGGT-CTCTAATACTGCCTGGTAATGATGAC--GT [1373]
Ggo                 TTACTGGGCAGCATTGGATGGAGTCAGGT-CTCTAATACTGCCTGGTAATGATGAC--GT [1373]
Pab                 TTACTGGGCAGCATTGGATGGAGTCAGGT-CTCTAATACTGCCTGGTAATGATGAC--GT [1372]
Mml                 TTACTGGGCAGCATTGGATGGAGTCAGGT-CTCTAATACTGCCTGGTAATGATGAC--GT [1373]
Cja                 ----------------------------------------------------------GT [1314]
Oga                 TTACTGGGCAGCATTGGATGGTGTCTGGT-CTCTAATACTGCCTGGTAATGATGAC--GT [1373]
Mmr                 TTACTGGGCAGCATTGGATGGTGTCTGGT-CTCTAATACTGCCTGGTAATGATGAC--GT [1372]
Csi_[rhino]         TTACTGGGCAGCATTGGATG-TGTCTGGT-CTCTAATACTGCCTGGTAATGATGAC--GT [1372]
Eca                 TTACTGGGCAGCATTGGATG-TGTCTGGT-CTCTAATACTGCCTGGTAATGATGAC--GT [1294]
Fca                 TTACTGGGCAGCATTGGATGGTGTCAGGT-CTCTAATACTGCCTGGTAATGATGAC--GT [1369]
Cfa                 TTACTGGGCAGCATTGGATGGTGTCAGGT-CTCTAATACTGCCTGGTAATGATGAC--GT [1294]
Mpu_[ferret]        TTACTGGGCAGCATTGGATGGTGTCAGGT-CTCTAATACTGCCTGGTAATGATGAC--GT [1372]
Ame_[panda]         TTACTGGGCAGCATTGGATGGTGTCAGGT-CTCTAATACTGCCTGGTAATGATGAC--GT [1373]
Lwe                 TTACTGGGCAGCATTGGATGGTGTCAGGT-TTCTAATACTGCCTGGTAATGATGAC--GT [1373]
Vpa                 TTACTGGGCAGCATTGGATGGTGTCTGGT-CTCTAATACTGCCTGGTAATGATGAC--GT [1370]
Ssc                 TTACTGGGCAGCATTGGATGGTGTCTGGT-CTCTAATACTGCCTGGTAATGATGAC--GT [1370]
Ttr                 TTACTGGGCAGCATTGGATGGTGCCTGGT-CTCTAATACTGCCTGGTAATGATGAC--GT [1371]
Bta                 TTACTGGGCAGCATTGGATGGTGTCTGGT-CTCTAATACTGCCTGGTAATGATGAC--GT [1372]
Cca_[deer]          TTACTGGGCAGCATTGGATGGTGTCTGGT-CTCTAATACTGCCTGGTAATGATGAC--GT [1305]
Oar_[sheep]         TTACTGGGCAGCATTGGATGGTGTCTGGT-CTCTAATACTGCCTGGTAATGATGAC--GT [1372]
Cae_[ibex]          TTACTGGGCAGCATTGGATGGTGTCTGGT-CTCTAATACTGCCTGGTAATGATGAC--GT [1372]
Pho_[antelope]      TTACTGGGCAGCATTGGATGGTGTCTGGT-CTCTAATACTGCCTGGTAATGATGAC--GT [1372]
Pva                 TTACTGGGCAGCATTGGATGGAGTCTGGT-CTCTAATACTGCCTGGTAATGATGAC--GT [1372]
Ehe_[fruitbat]      ------------------------------------------------------------ [1103]
Rfe_[horseshoe_bat] TTACTGGGCAGCATTGGATGGTGTCTGGT-CTCTAATACTGCCTGGTAATGATGAC--GT [1372]
Mbr                 TTACTGGGCAGCATTGGATGGTGTCAGGT-CTCTAATACTGCCTGGTAATGATGAC--GT [1148]
Sar                 TTACTGGGCAGCATTGGATGGTGTGTGGT-CTCTAATACTGCCTGGTAATGATGAC--GT [1165]
Eeu                 TTACTGGGCAGCATTGGATGGTGTCTGGT-CTCTAATACTGCCTGGTAATGATGAC--GT [1368]
Tch                 TTACTGGGCAGCATTGGATGGTGTCTGGT-CTCTAATACTGCCTGGTAATGATGAC--GT [1370]
Ocu                 TTACTGGGCAGCATTGGATGGTGACTGGT-CTCTAATACTGCCTGGTAATGATGGC--GT [1349]
Opr                 TTACTGGGCAGCATTGGATG-TATCTGAT-CTCTAATACTGCCTGGTAATGATGAC--GT [1373]
Cpo                 TTACTGGGCAGCATTGGATGGTGTCTGGT-CTCTAATACTGCCTGGTAATGATGAC--GT [1372]
Hgl                 TTACTGGGCAGCATTGGATGGTGTCTGGT-CTCTAATACTGCCTGGTAATGATGAC--GT [1371]
Itr                 TTACTGGGCAGCATTGGATGCTGTCTGAT-CTCTAATACTGCCTGGTAATGATGAC--GT [1371]
Dor                 TTACTGGGCAGCATTGGATGGTGTCCGAT-CTCTAATACTGCCTGGTAATGATGAC--GT [1372]
Rno                 TTACTGGGCAGCATTGGATAGTGTCTGAT-CTCTAATACTGCCTGGTAATGATGAC--GT [1371]
Mmu                 TTACTGGGCAGCATTGGATAGTGTCTGAT-CTCTAATACTGCCTGGTAATGATGAC--GT [1373]
Laf                 TTACTGGGCAGCATTGGATGGTGTCTGTG-TTCTAATACTGCCTGGTAATGATGAC--GT [1374]
Ete                 TTACTGGGCAGCATTGGATGGTGTCAGAG-CTCTAATACTGCCTGGTAATGATGAC--GT [1375]
Pca                 TTACTGGGCAGCATTGGATGGTGTCTGTG-CTCTAATACTGCCTGGTAATGATGAC--GT [1373]
Oaf                 TTACTGGGCAGCATTGGATGATGTCTGTG-CTCTAATACTGCCTGGTAATGATGAC--GT [1374]
Cho                 TTACTGGGCAGCATTGGATGGTGTC-GGT-CTCTAATACTGCCTGGTAACGATGAC--GT [1372]
Dno                 TTACTGGGCAGCATTGGATGGTGTCTGGT-CTCTAATACTGCCTGGTAACGATGAC--GT [1350]
Meu                 TTACTGGGCAGCATTGGATGGTGTCTGTGTTTCTAATACTGCCTGGTAATGATGAT--GT [964]
Sha_[tasmanian]     TTACTGGGCAGCATTGGATGGTGTCTGTGTTTCTAATACTGCCTGGTAATGATGAT--GT [1237]
Mdo                 TTACTGGGCAGCATTGGATGGTGTCTGTGTTTCTAATACTGCCTGGTAATGATGAT--GT [1167]
Oan                 TTACTGGGCAGCATTGGATGAGTTCTGTGTTTCTAATACTGCCTGGTAATGATGAT--GT [1309]
Aca                 TTACTGGGCAGCATTGGATGTTTTCTGTCTTTCTAATACTGCCTGGTAATGATGAT--GT [1596]
Gja                 TTACTGGGCAGCATTGGATGTATTCTGTCTTTCTAATACTGCCTGGTAATGATGAT--GT [1593]
Pbi                 TTACTGGGCAGCGTTGGACGTTTTATGAGTTTCTAATACTGCCTGGTAAAGATGTT--GT [1594]
Vbe_[viper]         TTACTGGGCAGCGTTGGATGTTTTATCTGTTTCTAATACTGCCTGGTAAAGATGTT--GT [1594]
Oha_[cobra]         TTACTGGGCAGCGTTGGATGTTTTATCTGTTTCTAATACTGCCTGGTAAAGATGTT--GT [1594]
Cpi                 TTACTGGGCAGCATTGGATGTTTTCTGTGTTTCTAATACTGCCTGGTAATGATGAT--GT [1661]
Cmy                 TTACTGGGCAGCATTGGATGTTTTCTGTGTTTCTAATACTGCCTGGTAATGATGAT--GT [1661]
Asp                 TTACTGGGCAGCATTGGATGTTTTCTGTGTTTCTAATACTGCCTGGTAATGATGAT--GT [1507]
Psi                 TTACTGGGCAGCATTGGATGTTTTCTGTGTTTCTAATACTGCCTGGTAATGATGAT--GT [1507]
Cpr_[crocodile]     TTACTGGGCAGCATTGGATGTTTTCTGTGTTTCTAATACTGCCTGGTAATGATGAT--GT [1659]
Ggn_[gavil]         TTACTGGGCAGCATTGGATGTTTTCTGTGTTTCTAATACTGCCTGGTAATGATGAT--GT [1655]
Ami                 TTACTGGGCAGCATTGGATGTTTTCTGTGTTTCTAATACTGCCTGGTAATGATGAT--GT [1659]
Asi                 TTACTGGGCAGCATTGGATGTTTTCTGTGTTTCTAATACTGCCTGGTAATGATGAT--GT [1581]
Tgt_[Tinamus]       TTACTGGGCAGCATTGGATGTTGTCTGTTTTTCTAATACTGCCTGGTAATGATGAT--GT [1322]
Sca_[ostritch]      TTACTGGGCAGCATTGGATGTTTTCTGTTTTTCTAATACTGCCTGGTAATGATGAT--GT [1251]
Mga_[turkey]        TTACTGGGCAGCATTGGATGTTCTCTGTTTTTCTAATACTGCCTGGTAATGATGAT--GT [1378]
Gga                 TTACTGGGCAGCATTGGATGTTCTCTGTTTTTCTAATACTGCCTGGTAATGATGAT--GT [1471]
Cli                 TTACTGGGCAGCATTGGATGTTTTCTGTCTTTCTAATACTGCCTGGTAATGATGAT--GT [1444]
Ccu_[cuckoo]        TTACTGGGCAGCATTGGATGTTTTCTGTTTTTCTAATACTGCCTGGTAATGATGAT--GT [1378]
Cvo_[killdeer]      TTACTGGGCAGCATTGGATGTTTTCTGTTTTTCTAATACTGCCTGGTAATGATGAT--GT [1444]
Afo_[penguin]       TTACTGGGCAGCATTGGATGTTTTCTGTTTTTCTAATACTGCCTGGTAATGATGAT--GT [1444]
Phu_[ground_tit]    TTACTGGGCAGCATTGGATGATTTCTGCCTTTCTAATACTGCCTGGTAATGATGAT--GT [1376]
Tgu                 TTACTGGGCAGCATTGGATGATCCATGCCGCTCTAATACTGCCTGGTAATGATGAT---- [1312]
Apl_[duck]          TTACTGGGCAGCATTGGATGTTTTCTGTTTTTCTAATACTGCCTGGTAATGATGAT--GT [1375]
Xtr                 TTACTGGGCAGCATTGGATTTTGTCTATGTTTCTAATACTGCCTGGTAATGATGAT--GT [1221]
Npa                 TTACTGGGCAGCATTGGATGATGTCTCTGTTTCTAATACTGCCTGGTAATGATGAT--GT [1374]
Lch                 TTACTGGGCAGCATTGGATGTACTCTGATTTTCTAATACTGCCTGGTAATGATGAT--GT [1450]
Dre                 TTACGAGGCAGCATTGGATTTCATTACTTTTTCTAATACTGCCTGGTAATGATGAT--GT [1466]

Hsa                 CTTACCAGACATGGTTAGACCTG----GCCCT-CTGTCTAATACTGTCTGGTAAAACCG- [1427]
Ptr                 CTTACCAGACATGGTTAGACCTG----GCCCT-CTGTCTAATACTGTCTGGTAAAACCG- [1427]
Ggo                 CTTACCAGACATGGTTAGACCTG----GCCCT-CTGTCTAATACTGTCTGGTAAAACCG- [1427]
Pab                 CTTACCAGACATGGTTAGACCTG----GCCGT-CTGTCTAATACTGTCTGGTAAAACCG- [1426]
Mml                 CTTACCAGACACGGTTAGACCTG----GCTCT-CTGTCTAATACTGTCTGGTAAAACCG- [1427]
Cja                 CTTACCAGACACGGTTAGACCTG-----CCCT-CTGTCTAATACTGTCTGGTAAAACCG- [1367]
Oga                 CTTACCAGACATGGTTAGATCTG---GACCCT-CTGTCTAATACTGTCTGGTAATACCG- [1428]
Mmr                 CTTACCAGACACGGTTAGATCTG---GACCCTTCTGTCTAATACTGTCTGGTAATACCG- [1428]
Csi_[rhino]         CTTACCAGACATGGTTAGATCTG--GGTCTTT-CTGTCTAATACTGTCTGGTAATGCCG- [1428]
Eca                 CTTACCAGACACGGTTAGATCTG--CGTCCTT-CTGTCTAATACTGTCTGGTAATGCCG- [1350]
Fca                 CTTACCAGACACGGTTAGATCTG--GGTTCCA-TTGTCTAATACTGTCTGGTAATGCCG- [1425]
Cfa                 CTTACCAGACACGGTTAGATCTG--GGTTCTG-GTGTCTAATACTGTCTGGTAATGCCG- [1350]
Mpu_[ferret]        CTTACCAGGCACGGTTAGATCTG--GGTTCTG-TTGTCTAATACTGTCTGGTAATGCCG- [1428]
Ame_[panda]         CTTACCAGACACGGTTAGATCTG--GGTTCTG-TTGTCTAATACTGTCTGGTAATGCCG- [1429]
Lwe                 CTTACCAGACACGGTTAGATCTG--GGTTCTG-TTGTCTAATACTGTCTGGTAATGCCG- [1429]
Vpa                 CTTACCAGACAAGGTTAGATCTG---GTCCT--CTGTCTAATACTGTCTGGTAATGCCG- [1424]
Ssc                 CTTACCAGGCACGGTTAGATCTG---GTTCTT-CTGTCTAATACTGTCTGGTAATGCCG- [1425]
Ttr                 CTTACCAGACACGGTTAGATCTG---CTCCTT-CTGTCTAATACTGTCTGGTAATGCCG- [1426]
Bta                 CTTACCAGACACGGTTAGATCTG---GTCCTT-CTGTCTAATACTGTCTGGTAATGCCG- [1427]
Cca_[deer]          CTTACCAGACACGGTTAGATCTG---GTCCTT-CTGTCTAATACTGTCTGGTAATGCCG- [1360]
Oar_[sheep]         CTTACCAGACACGGTTAGATCTG---GTCCTT-CTGTCTAATACTGTCTGGTAATGCCG- [1427]
Cae_[ibex]          CTTACCAGACACGGTTAGATCTG---GTCCTT-CTGTCTAATACTGTCTGGTAATGCCG- [1427]
Pho_[antelope]      CTTACCAGACACGGTTAGATCTG---GTCCTT-CTGTCTAATACTGTCTGGTAATGCCG- [1427]
Pva                 CTTACCAGACACGGTTAGACCTG--GGTCCTT-CTGTCTAATACTGTCTGGTAATGCCG- [1428]
Ehe_[fruitbat]      ------------------------------------------------------------ [1103]
Rfe_[horseshoe_bat] CTTACCAGACACGGTTAGACCTG--GGTCCTT-CTGTCTAATACTGTCTGGTAATGCCG- [1428]
Mbr                 CTTACCAGACACGGTTAGACCTG---GTCC-T-CTGTCTAATACTGTCTGGTAATGCCG- [1202]
Sar                 CTTACCAGACACGGTTAGATCTG--CGTCCTT-CTGTCTAATACTGTCTGGTAATGCCA- [1221]
Eeu                 CTTACCAGACATGGTTAGATCT---CGTCCTG-CTGTCTAATACTGTCTGGTAATGCCG- [1423]
Tch                 CTTACCAGACACGGTTAGATCTG--GATCATT-CTGTCTAATACTGTCTGGTAATGCCG- [1426]
Ocu                 CTTACCAGACACGGTTAGATCTG--GGTCCTG-CCGTCTAATACTGTCTGGTAACCCGT- [1405]
Opr                 CTTACCAGGCATGGTTAGATGTG--CGTGCTG--TGTCTAATACTGTCTGGTAACCCAT- [1428]
Cpo                 CTTACCAGACACGGTTAGATCTG--GATGCTT-CTGTCTAATACTGTCTGGTAATGCCG- [1428]
Hgl                 CTTACCAGACACGGTTAGATCTG--GATGCTT-CTGTCTAATACTGTCTGGTAATGCCG- [1427]
Itr                 CTTACCAGACACGGTTAGATCTC--GATGCCT-CTGTCTAATACTGTCTGGTAATGCCG- [1427]
Dor                 CTTACCAGACACGGTTAGATCTG--GATGCCT-CTGTCTAATACTGTCTGGTAATGCCG- [1428]
Rno                 CTTACCAGACATGGTTAGATCTG--GATGTAT-CTGTCTAATACTGTCTGGTAATGCCG- [1427]
Mmu                 CTTACCAGACATGGTTAGATCTG--GATGCAT-CTGTCTAATACTGTCTGGTAATGCCG- [1429]
Laf                 CTTACCAGGCAAAGTTAGATCTG--GATCGTT-CTGTCTAATACTGTCTGGTAATGCCG- [1430]
Ete                 CTTACCAGGCAAAGTTAGATCTG--GGTCCTT-CTGTCTAATACTGTCTGGTAATGCCG- [1431]
Pca                 CTTACCAGGCAAAGTTAGATCTG--CATCCTT-CTGTCTAATACTGTCTGGTAATGCCG- [1429]
Oaf                 CTTACCAGGCAAAGTTAGATCTG--GATTCTT-CTGTCTAATACTGTCTGGTAATGCCG- [1430]
Cho                 CTTACCAGGCAAAGTTAGATTGT--GATCACT-CCATCTAATACTGTCTGGTAATGCCA- [1428]
Dno                 CTTACCAGGCAAAGTTAGATTGC--GATCACT-CTGTCTAATACTGTCTGGTAATGCCG- [1406]
Meu                 CTTACCAGACAAAGTTAGATCTC--GCTATTT-CCGTCTAATACTGTCTGGTAATGCCA- [1020]
Sha_[tasmanian]     CTTACCAGACAAAGTTAGATCTC--GCTATTT-CTGTCTAATACTGTCTGGTAATGCCA- [1293]
Mdo                 CTTACCAGACAAAGTTAGATCTC--GCTATTT-CTGTCTAATACTGTCTGGTAATGCCA- [1223]
Oan                 CTTACCAGACAAAGTTAGATCTG--ACTATTT-TCGTCTAATACTGTCTGGTAATGCCG- [1365]
Aca                 CTTACCAGACAAAGTTAGATCTT-AGCTATCC-CCGTCTAATACTGTCTGGTAATGCCG- [1653]
Gja                 CTTACCAGACACAGTTAGATCTT-AGCTATTC-CTGTCTAATACTGTCTGGTAATGCCG- [1650]
Pbi                 CTTACCAGACAAATTTAGATCTTAATCTATTC-CTGTCTAATACTGTCTGGTAATGCCG- [1652]
Vbe_[viper]         CTTACCAGACAAATTTAGATCTTAATCTATCG-TTGTCTAATACTGTCTGGTAATGCCG- [1652]
Oha_[cobra]         CTTACCAGACAAATTTAGATCTTAATCTATCG-CTGTCTAATACTGTCTGGTAATGCCG- [1652]
Cpi                 CTTACCAGACAAAGTTAGATCTA--GCTATTT-TCGTCTAATACTGTCTGGTAATGCCG- [1717]
Cmy                 CTTACCAGACAAAGTTAGATCTA--GCTATTT--CGTCTAATACTGTCTGGTAATGCCG- [1716]
Asp                 CTTACCAGACAAAGTTAGATCTA--GCTATTT-TCGTCTAATACTGTCTGGTAATGCCG- [1563]
Psi                 CTTACCAGACAAAGTTAGATCTA--GCTATTT-TCGTCTAATACTGTCTGGTAATGCCG- [1563]
Cpr_[crocodile]     CTTACCAGACAAAGTTAGATCTA--GCTATTT-TCGTCTAATACTGTCTGGTAATGCCG- [1715]
Ggn_[gavil]         CTTACCAGACAAAGTTAGATCTA--GCTATTT-TCGTCTAATACTGTCTGGTAATGCCG- [1711]
Ami                 CTTACCAGACAAAGTTAGATCTA--GCTATTT-TCGTCTAATACTGTCTGGTAATGCCG- [1715]
Asi                 CTTACCAGACAAAGTTAGATCTA--GCTATTT-TCGTCTAATACTGTCTGGTAATGCCG- [1637]
Tgt_[Tinamus]       CTTACCAGGCAAAGTTAGATCTA--GCTATTT-TTGTCTAATACTGTCTGGTAATGCCG- [1378]
Sca_[ostritch]      CTTACCAGGCAAAGTTAGATCTA--GCTATTT--TGTCTAATACTGTCTGGTAATGCCG- [1306]
Mga_[turkey]        CTTACCAGGCAAAGTTAGATCTA--GCTATTT-CTGTCTAATACTGTCTGGTAATGCCG- [1434]
Gga                 CTTACCAGGCAAAGTTAGATCTA--GCTATTT-CTGTCTAATACTGTCTGGTAATGCCG- [1527]
Cli                 CTTACCAGGCAAAGTTAGATCTA--GCTATTT-TTGTCTAATACTGTCTGGTAATGCCG- [1500]
Ccu_[cuckoo]        CTTACCAGGCAAAGTTAGATCTA--GCTATTT-TTGTCTAATACTGTCTGGTAATGCCG- [1434]
Cvo_[killdeer]      CTTACCAGGCAAAGTTAGATCTA--CCTATTT-TTGTCTAATACTGTCTGGTAATGCCG- [1500]
Afo_[penguin]       CTTACCAGGCAAAGTTAGATCTA--GCTATTT-TTGTCTAATACTGTCTGGTAATGCCG- [1500]
Phu_[ground_tit]    CTTACCAGGCAAAGTTAGATCTG--GATATTT-CTGTCTAATACTGTCTGGTAATGCCG- [1432]
Tgu                 ------------------------------------------------------------ [1312]
Apl_[duck]          CTTACCAGGCAAAGTTAGATCTA--GCTAGTT-TTGTCTAATACTGTCTGGTAATGCCG- [1431]
Xtr                 CTTACCAGACAAGGTTAGATCTA--GTTACTC-TCGTCTAATACTGTCTGGTAATGCCG- [1277]
Npa                 CTTACCAGACAAGGTTAGATCTA--TGTACTA-TTGTCTAATACTGTCTGGTAATGCCG- [1430]
Lch                 CTTACCAGACAAGGTTAGATCTA--GCTATTT-CTGTCTAATACTGTCTGGTAATGCCG- [1506]
Dre                 CTTACCAGACATGGTTAGATGTA--ATAACTT-GTGTCTAATACTGTCTGGTAATGCCG- [1522]

Hsa                 -CGTCTTACCCAGCAGTGTTTGGGTGC-GGTTGGGA-GTCTCTAATACTGCCGGGTAATG [1484]
Ptr                 -CGTCTTACCCAGCAGTGTTTGGGTGC-GGTTGGGA-GTCTCTAATACTGCCGGGTAATG [1484]
Ggo                 -CGTCTTACCCAGCAGTGTTTGGGTGC-GGTTGGGA-GTCTCTAATACTGCCGGGTAATG [1484]
Pab                 -CGTCTTACCCAGCAGTGTTTGGGTGC-GGTTGGGA-GTCTCTAATACTGCCGGGTAATG [1483]
Mml                 -CGTCTTACCCAGCAGTGTTTGGGTGC-GGTTGGGA-GTCTCTAATACTGCCGGGTAATG [1484]
Cja                 -CGTCTTACCCAGCAGTGTTTGGGTGC-GGTTGGGA-GTCTCTAATACTGCCGGGTAATG [1424]
Oga                 -CGTCTTACCCAGCAGTGTTTGGGTGCCTGTTGGGA-GTCTCTAATACTGCCGGGTAATG [1486]
Mmr                 -CGTCTTACCCAGCAGTGTTTGGGTGCTGGTCGGGA-GTCTCTAATACTGCCGGGTAATG [1486]
Csi_[rhino]         -CGTCTTACCCAGCAGTGTTTGGGTGCTGCTTGGGA-GTCTCTAATACTGCCGGGTAATG [1486]
Eca                 -CGTCTTACCCAGCAGTGTTTGGGTGCTGGTTGGGA-GTCTCTAATACTGCCGGGTAATG [1408]
Fca                 -CGTCTTACCCAGCAGTGTTTGGGTGCTGGTTGGGA-GTCTCTAATACTGCCGGGTAATG [1483]
Cfa                 -CGTCTTACCCAGCAGTGTTTGGGTGCTGGTTGGGA-GTCTCTAATACTGCCGGGTAATG [1408]
Mpu_[ferret]        -CGTCTTACCCAGCAGTGTTTGGGTGCTGGTTGGGA-GTCTCTAATACTGCCGGGTAATG [1486]
Ame_[panda]         -CGTCTTACCCAGCAGTGTTTGGGTGCTGGTTGGGA-GTCTCTAATACTGCCGGGTAATG [1487]
Lwe                 -CGTCTTACCCAGCAGTGTTTGGGTGCTGGTTGGGA-GTCTCTAATACTGCCGGGTAATG [1487]
Vpa                 -CGTCTTACCCAGCAGTGTTTGGGTGCTGGTTGGGA-GTCTCTAATACTGCCGGGTAATG [1482]
Ssc                 -CGTCTTACCCAGCAGTGTTTGGGTGCTGCTTGCGA-GTCTCTAATACTGCCGGGTAATG [1483]
Ttr                 ------------------------------------------------------------ [1426]
Bta                 -CGTCTTACCCAGCAGTGTTTGGGTGCTGGTTGGGA-GTCTCTAATACTGCCGGGTAATG [1485]
Cca_[deer]          -CGTCTTACCCAGCAGTGTTTGGGTGCTGGTTGGGA-GTCTCTAATACTGCCGGGTAATG [1418]
Oar_[sheep]         -CGTCTTACCCAGCAGTGTTTGGGTGCTGGTTGGGA-GTCTCTAATACTGCCGGGTAATG [1485]
Cae_[ibex]          -CGTCTTACCCAGCAGTGTTTGGGTGCTGGTTGGGA-GTCTCTAATACTGCCGGGTAATG [1485]
Pho_[antelope]      -CGTCTTACCCAGCAGTGTTTGGGTGCTGGTTGGGA-GTCTCTAATACTGCCGGGTAATG [1485]
Pva                 -CGTCTTACCCAGCAGTGTTTGGGTGCTGGTTGGGA-GTCTCTAATACTGCCGGGTAATG [1486]
Ehe_[fruitbat]      -CGTCTTACCCAGCAGTGTTTGGGTGCTGGTTGGGA-GTCTCTAATACTGCCGGGTAATG [1161]
Rfe_[horseshoe_bat] -CGTCTTACCCAGCAGTGTTTGGGTGCTGGTTGGGA-GTCTCTAATACTGCCGGGTAATG [1486]
Mbr                 -CGTCTTACCCAGCAGTGTTTGGGTGCTGGTTGGGA-GTCTCTAATACTGCCGGGTAATG [1260]
Sar                 ------------------------------------------------------------ [1221]
Eeu                 -CGTCTTACCCAGCAGTGTTTGGGTGCTGGTTGGGA-GTCTCTAATACTGCCGGGTAATG [1481]
Tch                 -CGTCTTACCCAGCAGTGTTTGGGTGTTGCTTGGCA-TTCTCTAATACTGCCGGGTAATG [1484]
Ocu                 -CGTCTTACCCAGCAGTGTTTGGGTGCTGGTTGGGA-GTCTCTAATACTGCCGGGTAATG [1463]
Opr                 -CGTCTTACCCAGCAGTGTTTGGGTGCTGGATGGGA-GTCTCTAATACTGCCGGGTAATG [1486]
Cpo                 -CGTCTTACCCTGCAGTGTTTGGGTGCTGGTTTGG---TCTCTAATACTGCCGGGTAATG [1484]
Hgl                 -CGTCTTACCCCGCAGTGTTTGGGTGCTGGCTGGG---TCTCTAATACTGCCGGGTAATG [1483]
Itr                 -CGTCTTACCCAGCAGTGTTTGGGTG---GTTGGGA-GTCTCTAATACTGCCGGGTAATG [1482]
Dor                 ------------------------------------------------------------ [1428]
Rno                 -CGTCTTACCCAGCAGTGTTTGGGTGCTGGTTGGGA-GTCTCTAATACTGCCGGGTAATG [1485]
Mmu                 -CGTCTTACCCAGCAGTGTTTGGGTGCTGGTTGGGA-GTCTCTAATACTGCCGGGTAATG [1487]
Laf                 -CGTCTTACCCAGCAGTGTTTGGGTGCTGGATGGGA-GTCTCTAATACTGCCGGGTAATG [1488]
Ete                 -CGTCTTACCCAGCAGTGTTTGGGTGCTGGTTGGGA-GTCTCTAATACTGCCGGGTAATG [1489]
Pca                 -CATCTTACCTAGCAGTGTTTGGGTGCTGGTTGGGA-GTCTCTAATACTGCCGGGTAATG [1487]
Oaf                 -CGTCTTACCCAGCAGTGTTTGGGTGCTGGTTGGGAAGTCTCTAATACTGCCGGGTAATG [1489]
Cho                 -CGTCTTACCCAGCAGTGTTTGGGTGCTGGTTGGGA-GTCTCTAATACTGCCGGGTAATG [1486]
Dno                 ------------------------------------------------------------ [1406]
Meu                 -CGTCTTACCCAGTAGTGTTTGGGTGCTGGTTGGGA-GTCTCTAATACTGCCGGGTAACG [1078]
Sha_[tasmanian]     -CATCTTACCCAGCAGTGTTTGGGTGCTGCTTGGAC-GTCTCTAATACTGCCGGGTAACG [1351]
Mdo                 -CATCTTACCCAGCAGTGTTTGGGTGCCGCTCGGGA-GTCTCTAATACTGCCGGGTAATG [1281]
Oan                 ------------------------------------------------------------ [1365]
Aca                 ------------------------------------------------------------ [1653]
Gja                 ------------------------------------------------------------ [1650]
Pbi                 ------------------------------------------------------------ [1652]
Vbe_[viper]         ------------------------------------------------------------ [1652]
Oha_[cobra]         ------------------------------------------------------------ [1652]
Cpi                 ------------------------------------------------------------ [1717]
Cmy                 ------------------------------------------------------------ [1716]
Asp                 ------------------------------------------------------------ [1563]
Psi                 ------------------------------------------------------------ [1563]
Cpr_[crocodile]     ------------------------------------------------------------ [1715]
Ggn_[gavil]         ------------------------------------------------------------ [1711]
Ami                 ------------------------------------------------------------ [1715]
Asi                 ------------------------------------------------------------ [1637]
Tgt_[Tinamus]       ------------------------------------------------------------ [1378]
Sca_[ostritch]      ------------------------------------------------------------ [1306]
Mga_[turkey]        ------------------------------------------------------------ [1434]
Gga                 ------------------------------------------------------------ [1527]
Cli                 ------------------------------------------------------------ [1500]
Ccu_[cuckoo]        ------------------------------------------------------------ [1434]
Cvo_[killdeer]      ------------------------------------------------------------ [1500]
Afo_[penguin]       ------------------------------------------------------------ [1500]
Phu_[ground_tit]    ------------------------------------------------------------ [1432]
Tgu                 ------------------------------------------------------------ [1312]
Apl_[duck]          ------------------------------------------------------------ [1431]
Xtr                 ------------------------------------------------------------ [1277]
Npa                 ------------------------------------------------------------ [1430]
Lch                 -CATCTTACCGAGCAGCATTTGA-TGT-GAGTCTCA-GTGTCTAATACTGCCTGGTAATG [1562]
Dre                 -CATCTTACAAGGCAGT-TTTGGATGTTATATCT----TCTCTAATACTGCCTGGTAATG [1576]

Hsa                 ATGGA--CATCTTCCAGTACAGTG-TTGGATGGTCTAATTGTGAAGCTCCTAACACTGTC [1541]
Ptr                 ATGGA--CATCTTCCAGTACAGTG-TTGGATGGTCTAATTGTGAAGCTCCTAACACTGTC [1541]
Ggo                 ATGGA--CATCTTCCAGTACAGTG-TTGGATGGTCTAATTGTGAAGCTCCTAACACTGTC [1541]
Pab                 ATGGA--CATCTTCCAGTACAGTG-TTGGATGGTCTAATTGTGAAGCTCCTAACACTGTC [1540]
Mml                 ATGGA--CATCTTCCAGTACAGTG-TTGGATGGTCTAATTGTGAAGCTCCTAACACTGTC [1541]
Cja                 ATGGA--CATCTTCCAGTACAGTG-TTGGATGGTCTAATTGTGAAGCTCCTAACACTGTC [1481]
Oga                 ATGGA--CATCTTCCAGTACAGTG-TTGGATGGTCTAATTGTGAAGCTCCTAACACTGTC [1543]
Mmr                 ATGGA--CATCTTCCAGTACAGTG-TTGGATGGTCTAATTGTGAAGCTCCTAACACTGTC [1543]
Csi_[rhino]         ATGGA--CATCTTCCAGTACAGTG-TTGGATGGTCTAATTGTGAAGCTCCTAACACTGTC [1543]
Eca                 ATGGA--CATCTTCCAGTACAGTG-TTGGATGGTCTAATTGTGAAGCTCCTAACACTGTC [1465]
Fca                 ATGGA--CATCTTCCAGTACAGTG-TTGGATGGTCTAATTGTGAAGCTCCTAACACTGTC [1540]
Cfa                 ATGGA--CATCTTCCAGTACAGTG-TTGGATGGTCTAGTCACGAAGCTCCTAACACTGTC [1465]
Mpu_[ferret]        ATGGA--CGTCTTCCAGCACAGTG-TTGGATGGTCTAATTGTGAAGCTCCTAACACTGTC [1543]
Ame_[panda]         ATGGA--CATCTTCCAGCACAGTG-TTGGATGGTCTAATCATGAAGCTCCTAACACTGTC [1544]
Lwe                 ATGGA--CATCTTCCAGTGCAGTG-TTGGATGGTCTAATCGTGAAGCTCCTAACACTGTC [1544]
Vpa                 ATGGA--CATCTTCCAGCACAGTG-TTGGGTGGTCTAATCAGGAAGCTCCTAACACTGTC [1539]
Ssc                 ATGGA--CATCTTCCAGCACAGTG-TTGGATGGTCTAATAGTGAAGCTCCTAACACTGTC [1540]
Ttr                 -------CATCTTCCAGCACAGTG-TTGGATGGTCTAATGCTGAAGCTCCTAACACTGTC [1478]
Bta                 ATGGA--CATCTTCCAGCACAGTG-TTGGATGGTCTAATGGTGAAGCTCCTAACACTGTC [1542]
Cca_[deer]          ATGGA--CATCTTCCAGCACAGTG-TTGGATGGTCTAATGGTGAAGCTCCTAACACTGTC [1475]
Oar_[sheep]         ATGGA--CATCTTCCAGCACAGTG-TTGGATGGTCTAATGGTGAAGCTCCTAACACTGTC [1542]
Cae_[ibex]          ATGGA--CATCTTCCAGCACAGTG-TTGGATGGTCTAATGGTGAAGCTCCTAACACTGTC [1542]
Pho_[antelope]      ATGGA--CATCTTCCAGCACAGTG-TTGGATGGTCTAATGGTGAAGCTCCTAACACTGTC [1542]
Pva                 ATGGA--CATCTTCCAGTACAGTG-TTGGATGGTCTAATTGTGAAGCTCCTAACACTGTC [1543]
Ehe_[fruitbat]      ATGGA--CATCTTCCAGTACAGTG-TTGGATGGTCTAATTGTGAAGCTCCTAACACTGTC [1218]
Rfe_[horseshoe_bat] ATGGA--CATCTTCCAGTACAGTG-TTGGATGGTCTAATTGTGAAGCTCCTAACACTGTC [1543]
Mbr                 ATGGA--CATCTTCCAGTACAGTG-TTGGATGGTCTAATCGCGAAGCTCCTAACACTGTC [1317]
Sar                 ------------------------------------------------------------ [1221]
Eeu                 ATGGA--CATCTTCCAGCACAGTG-TTGGATGGTCTGATTGTGAAGCTCCTAACACTGTC [1538]
Tch                 ATGGA--CATCTTCCAGTACAGTG-TTGGATGGTCTGATCGTGAAGCTCCTAACACTGTC [1541]
Ocu                 ATGGA--CATCTTCCAGCACAGTG-TTGGATGGTCTACTTGTGAAGCTCCTAACACTGTC [1520]
Opr                 ATGGA--CATCTTCCAGCACAGTG-TTGGATGGTCTGATTGGAAAGCTCCTAACACTGTC [1543]
Cpo                 ATGGA--CATCTTCCAGCACAGTG-TTGGTTGGTCTAATTGTGAAGCTCCTAACACTGTC [1541]
Hgl                 ATGGA--CATCTTCCAGCACAGTG-TTGGATGGTCTGACTGTGAAGCTCCTAACACTGTC [1540]
Itr                 ATGGA--CATCTTCCAGTACAGTG-TTGGATGGTCT--TTGTGAAGCTCCTAACACTGTC [1537]
Dor                 ------------------------------------------------------------ [1428]
Rno                 ATGGA--CATCTTCCAGTGCAGTG-TTGGATGGTTGAAGTACGAAGCTCCTAACACTGTC [1542]
Mmu                 ATGGA--CATCTTCCAGTGCAGTG-TTGGATGGTTGAAGTATGAAGCTCCTAACACTGTC [1544]
Laf                 ATGGA--CATCTTCCAGTACAGTG-TTGGATGGTCTAATGGTGAAGCTCCTAACACTGTC [1545]
Ete                 ATGGA--CATCTTCCAGCACAGTG-TTGGGTGGTCTAACCGGGAAGCTCCTAACACTGTC [1546]
Pca                 ATGGA--CATCTTCCAGCACAGTG-TTGGATGGTCTAATTGTGAAGCTCCTAACACTGTC [1544]
Oaf                 ATGGA--CATCTTCCAGTACAGTG-TTGGATGGTCTAATTGTGAAACTCCTAACACTGTC [1546]
Cho                 ATGGA--CATCTTCCAGTACAGTG-TTGGATGTTTTAATAGTGAAGCTCCTAACACTGTC [1543]
Dno                 -------CATCTTCCAGTACAGTG-TTGGATGGTCTAATAGCGAAGCTCCTAACACTGTC [1458]
Meu                 ATGGA------------------------------------------------------- [1083]
Sha_[tasmanian]     ATGGA--CATCTTCCAGTGCAGTG-TTGGATCGTGTAATCGTGAAGCTTCTAACACTGTC [1408]
Mdo                 ATGGA--CATCTTCCAGTACAGTG-GTGGATGGT--------GAAGCTTCTAACACTGTC [1330]
Oan                 ------------------------------------------------------------ [1365]
Aca                 ------------------------------------------------------------ [1653]
Gja                 ------------------------------------------------------------ [1650]
Pbi                 ------------------------------------------------------------ [1652]
Vbe_[viper]         ------------------------------------------------------------ [1652]
Oha_[cobra]         ------------------------------------------------------------ [1652]
Cpi                 ------------------------------------------------------------ [1717]
Cmy                 ------------------------------------------------------------ [1716]
Asp                 ------------------------------------------------------------ [1563]
Psi                 ------------------------------------------------------------ [1563]
Cpr_[crocodile]     ------------------------------------------------------------ [1715]
Ggn_[gavil]         ------------------------------------------------------------ [1711]
Ami                 ------------------------------------------------------------ [1715]
Asi                 ------------------------------------------------------------ [1637]
Tgt_[Tinamus]       ------------------------------------------------------------ [1378]
Sca_[ostritch]      ------------------------------------------------------------ [1306]
Mga_[turkey]        ------------------------------------------------------------ [1434]
Gga                 ------------------------------------------------------------ [1527]
Cli                 ------------------------------------------------------------ [1500]
Ccu_[cuckoo]        ------------------------------------------------------------ [1434]
Cvo_[killdeer]      ------------------------------------------------------------ [1500]
Afo_[penguin]       ------------------------------------------------------------ [1500]
Phu_[ground_tit]    ------------------------------------------------------------ [1432]
Tgu                 ------------------------------------------------------------ [1312]
Apl_[duck]          ------------------------------------------------------------ [1431]
Xtr                 ------------------------------------------------------------ [1277]
Npa                 ------------------------------------------------------------ [1430]
Lch                 ATGGA------------------------------------------------------- [1567]
Dre                 ATGCA--CATCTTACCTGACAGTGCTTGGCTGTTC-----ACTGATGTTCTAACACTGTC [1629]

Hsa                 TGGTAAAGATGGC--TCTTTGGTTATCTAGCTGTATGAGTGGTGTGGAGTCTTCATAAAG [1599]
Ptr                 TGGTAAAGATGGC--TCTTTGGTTATCTAGCTGTATGAGTGGTGTGGAGTCTTCATAAAG [1599]
Ggo                 TGGTAAAGATGGC--TCTTTGGTTATCTAGCTGTATGAGTGGTGTGGAGTCTTCATAAAG [1599]
Pab                 TGGTAAAGATGGC--TCTTTGGTTATCTAGCTGTATGAGTGGTGTGGAGTCTTCATAAAG [1598]
Mml                 TGGTAAAGATGGC--TCTTTGGTTATCTAGCTGTATGAGTGGTGTGGAGTCTTCATAAAG [1599]
Cja                 TGGTAAAGATGGC--TCTTTGGTTATCTAGCTGTATGAGTGGTGTGGAGTCTTCATAAAG [1539]
Oga                 TGGTAAAGATGGC--TCTTTGGTTATCTAGCTGTATGAGTGGTGTGGAGTCTTCATAAAG [1601]
Mmr                 TGGTAAAGATGGC--TCTTTGGTTATCTAGCTGTATGAGTGGTGTGGAGTCTTCATAAAG [1601]
Csi_[rhino]         TGGTAAAGATGGC--TCTTTGGTTATCTAGCTGTATGAGTGGTGTGGAGTCTTCATAAAG [1601]
Eca                 TGGTAAAGATGGC--TCTTTGGTTATCTAGCTGTATGAGTGGTGTGGAGTCTTCATAAAG [1523]
Fca                 TGGTAAAGATGGC--TCTTTGGTTATCTAGCTGTATGAGTGGTGTGGAGTCTTCATAAAG [1598]
Cfa                 TGGTAAAGATGGC--TCTTTGGTTATCTAGCTGTATGAGTGGTGTGGAGTCTTCATAAAG [1523]
Mpu_[ferret]        TGGTAAAGATGGC--TCTTTGGTTATCTAGCTGTATGAGTGGTGTGGAGTCTTCATAAAG [1601]
Ame_[panda]         TGGTAAAGATGGC--TCTTTGGTTATCTAGCTGTATGAGTGGTGTGGAGTCTTCATAAAG [1602]
Lwe                 TGGTAAAGATGGC--TCTTTGGTTATCTAGCTGTATGAGTGGTGTGGAGTCTTCATAAAG [1602]
Vpa                 TGGTAAAGATGGC--TCTTTGGTTATCTAGCTGTATGAGTGGTGTGGAGTCTTCATAAAG [1597]
Ssc                 TGGTAAAGATGGC--TCTTTGGTTATCTAGCTGTATGAGTGGTGTGGAGTCTTCATAAAG [1598]
Ttr                 TGGTAAAGATGGC--TCTTTGGTTATCTAGCTGTATGAGTGGTGTGGAGTCTTCATAAAG [1536]
Bta                 TGGTAAAGATGGC--TCTTTGGTTATCTAGCTGTATGAGTGGTGTGGAGTCTTCATAAAG [1600]
Cca_[deer]          TGGTAAAGATGGC--TCTTTGGTTATCTAGCTGTATGAGTGGTGTGGAGTCTTCATAAAG [1533]
Oar_[sheep]         TGGTAAAGATGGC--TCTTTGGTTATCTAGCTGTATGAGTGGTGTGGAGTCTTCATAAAG [1600]
Cae_[ibex]          TGGTAAAGATGGC--TCTTTGGTTATCTAGCTGTATGAGTGGTGTGGAGTCTTCATAAAG [1600]
Pho_[antelope]      TGGTAAAGATGGC--TCTTTGGTTATCTAGCTGTATGAGTGGTGTGGAGTCTTCATAAAG [1600]
Pva                 TGGTAAAGATGGC--TCTTTGGTTATCTAGCTGTATGAGTGGTGTGGAGTCTTCATAAAG [1601]
Ehe_[fruitbat]      TGGTAAAGATGGC----------------------------------------------- [1231]
Rfe_[horseshoe_bat] TGGTAAAGATGGC--TCTTTGGTTATCTAGCTGTATGAGTGGTGTGGAGTCTTCATAAAG [1601]
Mbr                 TGGTAAAGATGGC----------------------------------------------- [1330]
Sar                 ---------------TCTTTGGTTATCTAGCTGTATGAGTGGTGTGGAGTCTTCATAAAG [1266]
Eeu                 TGGTAAAGATGGC--TCTTTGGTTATCTAGCTGTATGAGTGGTGTGGAGTCTTCATAAAG [1596]
Tch                 TGGTAAAGATGGC--TCTTTGGTTATCTAGCTGTATGAGTGGTGTGGAGTCTTCATAAAG [1599]
Ocu                 TGGTAAAGATGGC--TCTTTGGTTATCTAGCTGTATGAGTGGTGTGGAGTCTTCATAAAG [1578]
Opr                 TGGTAAAGATGGC--TCTTTGGTTATCTAGCTGTATGAGTGGTGTGAAGTCTTCATAAAG [1601]
Cpo                 TGGTAAAGATGGC--TCTTTGGTTATCTAGCTGTATGAGTGGTGTGGAGTTTTCATAAAG [1599]
Hgl                 TGGTAAAGATGGC--TCTTTGGTTATCTAGCTGTATGAGTGGTGTGGAGTCTTCATAAAG [1598]
Itr                 TGGTAAAGATGGC--TCTTTGGTTATCTAGCTGTATGAGTGGTGTGGAGTCTTCATAAAG [1595]
Dor                 ---------------TCTTTGGTTATCTAGCTGTATGAGTGGTGTGGAGTCTTCATAAAG [1473]
Rno                 TGGTAAAGATGGC--TCTTTGGTTATCTAGCTGTATGAGTGGTGTGGAGTCTTCATAAAG [1600]
Mmu                 TGGTAAAGATGGC--TCTTTGGTTATCTAGCTGTATGAGTGGTGTGGAGTCTTCATAAAG [1602]
Laf                 TGGTAAAGATGGC--TCTTTGGTTATCTAGCTGTATGAGTGGTGTGGAGTCTTCATAAAG [1603]
Ete                 TGGTAAAGATGGC--TCTTTGGTTATCTAGCTGTATGAGTGGTGTGGAGTCTTCATAAAG [1604]
Pca                 TGGTAAAGATGGC--TCTTTGGTTATCTAGCTGTATGAGTGGTGTGGAGTCTTCATAAAG [1602]
Oaf                 TGGTAAAGATGGC--TCTTTGGTTATCTAGCTGTATGAGTGGTGTGGAGTCTTCATAAAG [1604]
Cho                 TGGTAAAGATGGC--TCTTTGGTTATCTAGCTGTATGAGTGGTGTGGAGTC-TCATAAAG [1600]
Dno                 TGGTAAAGATGGC--TCTTTGGTTATCTAGCTGTATGAGTGGTGTGGAGTCTTCATAAAG [1516]
Meu                 ---------------TCTTTGGTTATCTAGCTGTATGAGTGGTGTCGAGTCTTCATAAAG [1128]
Sha_[tasmanian]     TGGTAAAGATGCC--TCTTTGGTTATCTAGCTGTATGAGTGGTGTCGAGTCTTCATAAAG [1466]
Mdo                 TGGTAAAGATGCC--TCTTTGGTTATCTAGCTGTATGAGTGGTGTCGAGTCTTCATAAAG [1388]
Oan                 ------------------------------------------------------------ [1365]
Aca                 ------------------------------------------------------------ [1653]
Gja                 ---------------TCTTTGGTTATCTAGCTGTATGAGTGGGGTCAAGTCTTCATAAAG [1695]
Pbi                 ---------------TCTTTGGTTATCTAGCTGTATGAGTGGGGTCAAGTCTTCATAAAG [1697]
Vbe_[viper]         ---------------TCTTTGGTTATCTAGCTGTATGAGTGGGGTCAAGTCTTCATAAAG [1697]
Oha_[cobra]         ---------------TCTTTGGTTATCTAGCTGTATGAGTGGGCTCAAGTCTTCATAAAG [1697]
Cpi                 ---------------TCTTTGGTTATCTAGCTGTATGAGTGGTGTCAATTCTTCATAAAG [1762]
Cmy                 ---------------TCTTTGGTTATCTAGCTGTATGAGTGGTGTCAATTCTTCATAAAG [1761]
Asp                 ---------------TCTTTGGTTATCTAGCTGTATGAGTGGTGTCAATTCTTCATAAAG [1608]
Psi                 ---------------TCTTTGGTTATCTAGCTGTATGAGTGGTGTCAATTCTTCATAAAG [1608]
Cpr_[crocodile]     ---------------TCTTTGGTTATCTAGCTGTATGAGTGGTGTCAATTCTTCATAAAG [1760]
Ggn_[gavil]         ---------------TCTTTGGTTATCTAGCTGTATGAGTGGTGTCAATTCTTCATAAAG [1756]
Ami                 ---------------TCTTTGGTTATCTAGCTGTATGAGTGGTGTCAATTCTTCATAAAG [1760]
Asi                 ---------------TCTTTGGTTATCTAGCTGTATGAGTGGTGTCAATTCTTCATAAAG [1682]
Tgt_[Tinamus]       ---------------TCTTTGGTTATCTAGCTGTATGAGTGGTGTCAATTCTTCATAAAG [1423]
Sca_[ostritch]      ---------------TCTTTGGTTATCTAGCTGTATGAGTGGTGTCAATTCTTCATAAAG [1351]
Mga_[turkey]        ---------------TCTTTGGTTATCTAGCTGTATGAGTGGTGTCGATTCTTCATAAAG [1479]
Gga                 ---------------TCTTTGGTTATCTAGCTGTATGAGTGGTGTCGATTCTTCATAAAG [1572]
Cli                 ---------------TCTTTGGTTATCTAGCTGTATGAGTGGTGTCGATTCTTCATAAAG [1545]
Ccu_[cuckoo]        ---------------TCTTTGGTTATCTAGCTGTATGAGTGGTGTCAATTCTTCATAAAG [1479]
Cvo_[killdeer]      ---------------TCTTTGGTTATCTAGCTGTATGAGTGGTGTCAATTCTTCATAAAG [1545]
Afo_[penguin]       ---------------TCTTTGGTTATCTAGCTGTATGAGTGGTGTCAATTCTTCATAAAG [1545]
Phu_[ground_tit]    ---------------TCTTTGGTTATCTAGCTGTATGAGTGGTGTCGATTCTTCATAAAG [1477]
Tgu                 ------------------------------------------------------------ [1312]
Apl_[duck]          ---------------TCTTTGGTTATCTAGCTGTATGAGTGGTGTCAATTCTTCATAAAG [1476]
Xtr                 ---------------TCTTTGGTTATCTAGCTGTATGAGTGTTGTCAATCCTTCATAAAG [1322]
Npa                 ---------------TCTTTGGTTATCTAGCTGTATGAGTGTTGTCAATTCTTCATAAAG [1475]
Lch                 ---------------TCTTTGGTTATCTAGCTGTATGAGTGTTGTCAATTCTTCATAAAG [1612]
Dre                 TGGTAACGATG-C--TCTTTGGTTATCTAGCTGTATGAGTGTTATTCATTCTTCATAAAG [1686]

Hsa                 CTAGATAACCGAAAGTA--TCTTTGGTTATCTAGCTGTATGAGTGTATTGGTCTTCATAA [1657]
Ptr                 CTAGATAACCGAAAGTA--TCTTTGGTTATCTAGCTGTATGAGTGTATTGGTCTTCATAA [1657]
Ggo                 CTAGATAACCGAAAGTA--TCTTTGGTTATCTAGCTGTATGAGTGTATTGGTCTTCATAA [1657]
Pab                 CTAGATAACCGAAAGTA--TCTTTGGTTATCTAGCTGTATGAGTGTATTGGTCTTCATAA [1656]
Mml                 CTAGATAACCGAAAGTA--TCTTTGGTTATCTAGCTGTATGAGTGTATTGGTCTTCATAA [1657]
Cja                 CTAGATAACCGAAAGTA--TCTTTGGTTATCTAGCTGTATGAGTGTATTGGTCTTCATAA [1597]
Oga                 CTAGATAACCGAAAGTA--TCTTTGGTTATCTAGCTGTATGAGTGTATTGGTCTTCATAA [1659]
Mmr                 CTAGATAACCGAAAGTA--TCTTTGGTTATCTAGCTGTATGAGTGTATTGGTCTTCATAA [1659]
Csi_[rhino]         CTAGATAACCGAAAGTA--TCTTTGGTTATCTAGCTGTATGAGTGTATTGGTCTTCATAA [1659]
Eca                 CTAGATAACCGAAAGTA--TCTTTGGTTATCTAGCTGTATGAGTGTATTGGTCTTCATAA [1581]
Fca                 CTAGATAACCGAAAGTA--TCTTTGGTTATCTAGCTGTATGAGTGTATTGGTCTTCATAA [1656]
Cfa                 CTAGATAACCGAAAGTA--TCTTTGGTTATCTAGCTGTATGAGTGTATTGGTCTTCATAA [1581]
Mpu_[ferret]        CTAGATAACCGAAAGTA--TCTTTGGTTATCTAGCTGTATGAGTGTATTGGTCTTCATAA [1659]
Ame_[panda]         CTAGATAACCGAAAGTA--TCTTTGGTTATCTAGCTGTATGAGTGTATTGGTCTTCATAA [1660]
Lwe                 CTAGATAACCGAAAGTA--TCTTTGGTTATCTAGCTGTATGAGTGTATTGGTCTTCATAA [1660]
Vpa                 CTAGATAACCGAAAGTA--TCTTTGGTTATCTAGCTGTATGAGTGTATTGGTCTTCATAA [1655]
Ssc                 CTAGATAACCGAAAGTA--TCTTTGGTTATCTAGCTGTATGAGTGTATTGGTCTTCATAA [1656]
Ttr                 CTAGATAACCGAAAGTA--TCTTTGGTTATCTAGCTGTATGAGTGTATTGGTCTTCATAA [1594]
Bta                 CTAGATAACCGAAAGTA--TCTTTGGTTATCTAGCTGTATGAGTGTATTGGTCTTCATAA [1658]
Cca_[deer]          CTAGATAACCGAAAGTA--TCTTTGGTTATCTAGCTGTATGAGTGTATTGGTCTTCATAA [1591]
Oar_[sheep]         CTAGATAACCGAAAGTA--TCTTTGGTTATCTAGCTGTATGAGTGTATTGGTCTTCATAA [1658]
Cae_[ibex]          CTAGATAACCGAAAGTA--TCTTTGGTTATCTAGCTGTATGAGTGTATTGGTCTTCATAA [1658]
Pho_[antelope]      CTAGATAACCGAAAGTA--TCTTTGGTTATCTAGCTGTATGAGTGTATTGGTCTTCATAA [1658]
Pva                 CTAGATAACCGAAAGTA--TCTTTGGTTATCTAGCTGTATGAGTGTATTGGTCTTCATAA [1659]
Ehe_[fruitbat]      -------------------TCTTTGGTTATCTAGCTGTATGAGTGTATTGGTCTTCATAA [1272]
Rfe_[horseshoe_bat] CTAGATAACCGAAAGTA--TCTTTGGTTATCTAGCTGTATGAGTGTATTGGTCTTCATAA [1659]
Mbr                 -------------------TCTTTGGTTATCTAGCTGTATGAGTGTATTGGTCTTCATAA [1371]
Sar                 CTAGATAACCGAAAGTA--TCTTTGGTTATCTAGCTGTATGAGTGTATTGGTCTTCATAA [1324]
Eeu                 CTAGATAACCGAAAGTA--TCTTTGGTTATCTAGCTGTATGAGTGTATTGGTCTTCATAA [1654]
Tch                 CTAGATAACCGAAAGTA--TCTTTGGTTATCTAGCTGTATGAGTGTATTGGTCTTCATAA [1657]
Ocu                 CTAGATAACCGAAAGTA--TCTTTGGTTATCTAGCTGTATGAGTGTATTGGCCTTCATAA [1636]
Opr                 CTAGATAACCGAAAGTA--TCTTTGGTTATCTAGCTGTATGAGTGTATTGGCCTTCATAA [1659]
Cpo                 CTAGATAACCGAAAGTA--TCTTTGGTTATCTAGCTGTATGAGTGTATTGGTCTTCATAA [1657]
Hgl                 CTAGATAACCGAAAGTA--TCTTTGGTTATCTAGCTGTATGAGTGTATTGGTCTTCATAA [1656]
Itr                 CTAGATAACCGAAAGTA--TCTTTGGTTATCTAGCTGTATGAGTGTATTGGTCTTCATAA [1653]
Dor                 CTAGATAACCGAAAGTA--TCTTTGGTTATCTAGCTGTATGAGTGTATTGGTCTTCATAA [1531]
Rno                 CTAGATAACCGAAAGTA--TCTTTGGTTATCTAGCTGTATGAGTGTATTGGTCTTCATAA [1658]
Mmu                 CTAGATAACCGAAAGTA--TCTTTGGTTATCTAGCTGTATGAGTGTATTGGTCTTCATAA [1660]
Laf                 CTAGATAGGCGAAAATA--TCTTTGGTTATCTAGCTGTATGAGTGTATTGGTCTTCATAA [1661]
Ete                 CTAGATAACCGAAAGTA--TCTTTGGTTATCTAGCTGTATGAGTGTATTGGTCTTCATAA [1662]
Pca                 CTAGATAACCGAAAGTA--TCTTTGGTTATCTAGCTGTATGAGTGTATTGGTCTTCATAA [1660]
Oaf                 CTAGATAACCGAAAGTA--TCTTTGGTTATCTAGCTGTATGAGTGTATTGGTCTTCATAA [1662]
Cho                 CTAGATAACCGAAAGTA--TCTTTGGTTATCTAGCTGTATGAGTGTATTGGTCTTCATAA [1658]
Dno                 CTAGATAACCGAAAGTA--TCTTTGGTTATCTAGCTGTATGAGTGTATTGGTCTTCATAA [1574]
Meu                 CTAGATAACCGAAAGTA--TCTTTGGTTATCTAGCTGTATGAGTGTATTGGTCTTCATAA [1186]
Sha_[tasmanian]     CTAGATAACCGAAAGTA--TCTTTGGTTATCTAGCTGTATGAGTGTATTGGTCTTCATAA [1524]
Mdo                 CTAGATAACCGAAAGTA--TCTTTGGTTATCTAGCTGTATGAGTGTATTGGTCTTCATAA [1446]
Oan                 -------------------TCTTTGGTTATCTAGCTGTATGAGTGTATTGGTCTTCATAA [1406]
Aca                 -------------------TCTTTGGTTATCTAGCTGTATGAGTGTGTTGGTCTTCATAA [1694]
Gja                 CTAGATAACCGAAAGTA--TCTTTGGTTATCTAGCTGTATGAGTGTGTTGGTCTTCATAA [1753]
Pbi                 CTAGATAACCGAAAGTA--TCTTTGGTTATCTAGCTGTATGAGTGTGTTGGCCTTCATAA [1755]
Vbe_[viper]         CTAGATAACCGAAAGTA--TCTTTGGTTATCTAGCTGTATGAGTGTGTTGGTCTTCATAA [1755]
Oha_[cobra]         CTAGATAACCGAAAGTA--TCTTTGGTTATCTAGCTGTATGAGTGTGTTGGTCTTCATAA [1755]
Cpi                 CTAGATAACCGAAAGTA--TCTTTGGTTATCTAGCTGTATGAGTGTGTTGGTCTTCATAA [1820]
Cmy                 CTAGATAACCGAAAGTA--TCTTTGGTTATCTAGCTGTATGAGTGTGTTGGTCTTCATAA [1819]
Asp                 CTAGATAACCGAAAGTA--TCTTTGGTTATCTAGCTGTATGAGTGTGTTGGTCTTCATAA [1666]
Psi                 CTAGATAACCGAAAGTA--TCTTTGGTTATCTAGCTGTATGAGTGTGTTGGTCTTCATAA [1666]
Cpr_[crocodile]     CTAGATAACCGAAAGTA--TCTTTGGTTATCTAGCTGTATGAGTGTTTTGGTCTTCATAA [1818]
Ggn_[gavil]         CTAGATAACCGAAAGTA--TCTTTGGTTATCTAGCTGTATGAGTGTTTTGGTCTTCATAA [1814]
Ami                 CTAGATAACCGAAAGTA--TCTTTGGTTATCTAGCTGTATGAGTGTTTTGGTCTTCATAA [1818]
Asi                 CTAGATAACCGAAAGTA--TCTTTGGTTATCTAGCTGTATGAGTGTTTTGGTCTTCATAA [1740]
Tgt_[Tinamus]       CTAGATAACCGAAAGTA--TCTTTGGTTATCTAGCTGTATGAGTGTTTTGGTCTTCATAA [1481]
Sca_[ostritch]      CTAGATAACCGAAAGTA--TCTTTGGTTATCTAGCTGTATGAGTGTTTTGGTCTTCATAA [1409]
Mga_[turkey]        CTAGATAACCGAAAGTA--TCTTTGGTTATCTAGCTGTATGAGTGTTTTGGTCTTCATAA [1537]
Gga                 CTAGATAACCGAAAGTA--TCTTTGGTTATCTAGCTGTATGAGTGTTTTGGTCTTCATAA [1630]
Cli                 CTAGATAACCGAAAGTA--TCTTTGGTTATCTAGCTGTATGAGTGTTTTGGTCTTCATAA [1603]
Ccu_[cuckoo]        CTAGATAACCGAAAGTA--TCTTTGGTTATCTAGCTGTATGAGTGTTTTGGTCTTCATAA [1537]
Cvo_[killdeer]      CTAGATAACCGAAAGTA--TCTTTGGTTATCTAGCTGTATGAGTGTTTTGGTCTTCATAA [1603]
Afo_[penguin]       CTAGATAACCGAAAGTA--TCTTTGGTTATCTAGCTGTATGAGTGTTTTGGTCTTCATAA [1603]
Phu_[ground_tit]    CTAGATAACCGAAAGTA--TCTTTGGTTATCTAGCTGAATGAGTGTTTTGGTCTTCATAA [1535]
Tgu                 -------------------TCTTTGGTTATCTAGCTGTATGAGTGTTTTGGTCTTCATAA [1353]
Apl_[duck]          CTAGATAACCGAAAGTA--TCTTTGGTTATCTAGCTGTATGAGTGTTTTGGTCTTCATAA [1534]
Xtr                 CTAGATAACCGAAAGTA--TCTTTGGTTATCTAGCTGTATGAGTGTATTGGTTTTCATAA [1380]
Npa                 CTAGATAACCGAAAGTA--TCTTTGGTTATCTAGCTGTATGAGTTTATCGCTTTTCATAA [1533]
Lch                 CTAGATAACCGAAAGTA--TCTTTGGTTATCTAGCTGTATGAGTGTGTTGGTCTTCATAA [1670]
Dre                 CTAGATAACCGAAAGTA--TCTTTGGTTATCTAGCTGTATGAGTGTGCTGGCCGTCATAA [1744]

Hsa                 AGCTAGATAACCGAAAGTA--TCTTTGGTTATCTAGCTGTATGAGTGCCACAGAGCCGTC [1715]
Ptr                 AGCTAGATAACCGAAAGTA--TCTTTGGTTATCTAGCTGTATGAGTGCCACAGAGCCGTC [1715]
Ggo                 AGCTAGATAACCGAAAGTA--TCTTTGGTTATCTAGCTGTATGAGTGCCACAGAGCCGTC [1715]
Pab                 AGCTAGATAACCGAAAGTA--TCTTTGGTTATCTAGCTGTATGAGTGCCACAGAGCCGTC [1714]
Mml                 AGCTAGATAACCGAAAGTA--TCTTTGGTTATCTAGCTGTATGAGTGCCACAGAGCCGCT [1715]
Cja                 AGCTAGATAACCGAAAGTA--TCTTTGGTTATCTAGCTGTATGAGTGCCACAGAGCCGTC [1655]
Oga                 AGCTAGATAACCGAAAGTA--TCTTTGGTTATCTAGCTGTATGAGTGCCACAGAGCCGTC [1717]
Mmr                 AGCTAGATAACCGAAAGTA--TCTTTGGTTATCTAGCTGTATGAGTGCCACAGAGCCGTC [1717]
Csi_[rhino]         AGCTAGATAACCGAAAGTA--TCTTTGGTTATCTAGCTGTATGAGTGCCACAGAGCCGTC [1717]
Eca                 AGCTAGATAACCGAAAGTA--TCTTTGGTTATCTAGCTGTATGAGTGCCACAGAGCCGTC [1639]
Fca                 AGCTAGATAACCGAAAGTA--TCTTTGGTTATCTAGCTGTATGAGTGCCACAGAGCCGTC [1714]
Cfa                 AGCTAGATAACCGAAAGTA--TCTTTGGTTATCTAGCTGTATGAGTGCCACAGAGCCGTC [1639]
Mpu_[ferret]        AGCTAGATAACCGAAAGTA--TCTTTGGTTATCTAGCTGTATGAGTGCCACAGAGCCGTC [1717]
Ame_[panda]         AGCTAGATAACCGAAAGTA--TCTTTGGTTATCTAGCTGTATGAGTGCCACAGAGCCGTC [1718]
Lwe                 AGCTAGATAACCGAAAGTA--TCTTTGGTTATCTAGCTGTATGAGTGCCACAGAGCCGTC [1718]
Vpa                 AGCTAGATAACCGAAAGTA--TCTTTGGTTATCTAGCTGTATGAGTGCCACAGAGCCGTC [1713]
Ssc                 AGCTAGATAACCGAAAGTA--TCTTTGGTTATCTAGCTGTATGAGTGCCACAGAGCCGTC [1714]
Ttr                 AGCTAGATAACCGAAAGTA--TCTTTGGTTATCTAGCTGTATGAGTGCCACAGAGCCGTC [1652]
Bta                 AGCTAGATAACCGAAAGTA--TCTTTGGTTATCTAGCTGTATGAGTGCCACAGAGCCGTC [1716]
Cca_[deer]          AGCTAGATAACCGAAAGTA--TCTTTGGTTATCTAGCTGTATGAGTGCCACAGAGCCGTC [1649]
Oar_[sheep]         AGCTAGATAACCGAAAGTA--TCTTTGGTTATCTAGCTGTATGAGTGCCACAGAGCCGTC [1716]
Cae_[ibex]          AGCTAGATAACCGAAAGTA--TCTTTGGTTATCTAGCTGTATGAGTGCCACAGAGCCGTC [1716]
Pho_[antelope]      AGCTAGATAACCGAAAGTA--TCTTTGGTTATCTAGCTGTATGAGTGCCACAGAGCCGTC [1716]
Pva                 AGCTAGATAACCGAAAGTA--TCTTTGGTTATCTAGCTGTATGAGTGCCACAGAGCCGTC [1717]
Ehe_[fruitbat]      AGCTAGATAACCGAAAGTA----------------------------------------- [1291]
Rfe_[horseshoe_bat] AGCTAGATAACCGAAAGTA----------------------------------------- [1678]
Mbr                 AGCTAGATAACCGAAAGTA--TCTTTGGTTATCTAGCTGTATGAGTGCCACAGAGCCGTC [1429]
Sar                 AGCTAGATAACCGAAAGTA--TCTTTGGTTATCTAGCTGTATGAGTGCCACAGAGCCGTC [1382]
Eeu                 AGCTAGATAACCGAAAGTA--TCTTTGGTTATCTAGCTGTATGAGTGCCGCAGAGCCGTC [1712]
Tch                 AGCTAGATAACCGAAAGTA--TCTTTGGTTATCTAGCTGTATGAGTGCCACAGAGCCGTC [1715]
Ocu                 AGCTAGATAACCGAAAGTA--TCTTTGGTTATCTAGCTGTATGAGTGCCGCAGAGCCGTC [1694]
Opr                 AGCTAGATAACCGAAAGTA--TCTTTGGTTATCTAGCTGTATGAGTGCCGCAGAGCCGTC [1717]
Cpo                 AGCTAGATAACCGAAAGTA--TCTTTGGTTATCTAGCTGTATGAGTGCCACAGAGCCGTC [1715]
Hgl                 AGCTAGATAACCGAAAGTA--TCTTTGGTTATCTAGCTGTATGAGTGCCACAGAGCCGTC [1714]
Itr                 AGCTAGATAACCGAAAGTA--TCTTTGGTTATCTAGCTGTATGAGTGCCACAGAGCCGTC [1711]
Dor                 AGCTAGATAACCGAAAGTA----------------------------------------- [1550]
Rno                 AGCTAGATAACCGAAAGTA--TCTTTGGTTATCTAGCTGTATGAGTGCCACAGAGCCGTC [1716]
Mmu                 AGCTAGATAACCGAAAGTA--TCTTTGGTTATCTAGCTGTATGAGTGCCACAGAGCCGTC [1718]
Laf                 AGCTAGATAACCGAAAGTA--TCTTTGGTTATCTAGCTGTATGAGTGCCACAGAGCCGTC [1719]
Ete                 AGCTAGATAACCGAAAGTA--TCTTTGGTTATCTAGCTGTATGAGTGCCACAGAGCCGTC [1720]
Pca                 AGCTAGATAACCGAAAGTA--TCTTTGGTTATCTAGCTGTATGAGTGCCACAGAGCCGTC [1718]
Oaf                 AGCTAGATAACCGAAAGTA--TCTTTGGTTATCTAGCTGTATGAGTGCCACAGAGCCGTC [1720]
Cho                 AGCTAGATAACCGAAAGTA--TCTTTGGTTATCTAGCTGTATGAGTGCCACAGAGCCGTC [1716]
Dno                 AGCTAGATAACCGAAAGTA--TCTTTGGTTATCTAGCTGTATGAGTGCCACAGAGCCGTC [1632]
Meu                 AGCTAGATAACCGAAAGTA----------------------------------------- [1205]
Sha_[tasmanian]     AGCTAGATAACCGAAAGTA--TCTTTGGTTATCTAGCTGTATGAGTGTTATTGAGCTATC [1582]
Mdo                 AGCTAGATAACCGAAAGTA--TCTTTGGTTATCTAGCTGTATGAGTGTTATTGAGCTATC [1504]
Oan                 AGCTAGATAACCGAAAGTA----------------------------------------- [1425]
Aca                 AGCTAGATAACCGAAAGTA--TCTTTGGTTATCTAGCTGTATGAGTGTAATCGACCCATC [1752]
Gja                 AGCTAGATAACCGAAAGTA--TCTTTGGTTATCTAGCTGTATGAGTGTTATCAAGCCATC [1811]
Pbi                 AGCTAGATAACCGAAAGTA--TCTTTGGTTATCTAGCTGTATGAGTGTTATCAAGCCATC [1813]
Vbe_[viper]         AGCTAGATAACCGAAAGTA----------------------------------------- [1774]
Oha_[cobra]         AGCTAGATAACCGAAAGTA--TCTTTGGTTATCTAGCTGTATGAGTGTTATCAAGCCATC [1813]
Cpi                 AGCTAGATAACCGAAAGTA--TCTTTGGTTATCTAGCTGTATGAGTGTTATTAAGCCATC [1878]
Cmy                 AGCTAGATAACCGAAAGTA--TCTTTGGTTATCTAGCTGTATGAGTGTTATTAAGCCATC [1877]
Asp                 AGCTAGATAACCGAAAGTA--TCTTTGGTTATCTAGCTGTATGAGTGTTATTAAGCCATC [1724]
Psi                 AGCTAGATAACCGAAAGTA--TCTTTGGTTATCTAGCTGTATGAGTGTTATTAAGCCATC [1724]
Cpr_[crocodile]     AGCTAGATAACCGAAAGTA----------------------------------------- [1837]
Ggn_[gavil]         AGCTAGATAACCGAAAGTA--TCTTTGGTTATCTAGCTGTATGAGTGTTCTCGAGCCGTC [1872]
Ami                 AGCTAGATAACCGAAAGTA--TCTTTGGTTATCTAGCTGTATGAGTGTTCTCGAGCCGTC [1876]
Asi                 AGCTAGATAACCGAAAGTA--TCTTTGGTTATCTAGCTGTATGAGTGTTCTCGAGCCGTC [1798]
Tgt_[Tinamus]       AGCTAGATAACCGAAAGTA----------------------------------------- [1500]
Sca_[ostritch]      AGCTAGATAACCGAAAGTA----------------------------------------- [1428]
Mga_[turkey]        AGCTAGATAACCGAAAGTA--TCTTTGGTTATCTAGCTGTATGAGTGTTGTGGAGCCATC [1595]
Gga                 AGCTAGATAACCGAAAGTA--TCTTTGGTTATCTAGCTGTATGAGTGTTGTGGAGCCATC [1688]
Cli                 AGCTAGATAACCGAAAGTA--TCTTTGGTTATCTAGCTGTATGA---------------- [1645]
Ccu_[cuckoo]        AGCTAGATAACCGAAAGTA----------------------------------------- [1556]
Cvo_[killdeer]      AGCTAGATAACCGAAAGTA----------------------------------------- [1622]
Afo_[penguin]       AGCTAGATAACCGAAAGTA----------------------------------------- [1622]
Phu_[ground_tit]    AGCTAGATAACCGAAAGTA--TCTTTGGTTATCTAGCTGTATGAGTGTTGTGGAGCCATC [1593]
Tgu                 AGCTAGATAACCGAAAGTA--TCTTTGGTTATCTAGCTGTATGAGTGTTGTGGAGCCATC [1411]
Apl_[duck]          AGCTAGATAACCGAAAGTA----------------------------------------- [1553]
Xtr                 AGCTAGATAACCGAAAGTA--TCTTTGGTTATCTAGCTGTATGAGTGTAAATAAGCCGTC [1438]
Npa                 AGCTAGATAACCGAAAGTA--TCTTTGGTTATCTAGCTGTATGAGTGTAAATCAGCCGTC [1591]
Lch                 AGCTAGATAACCGAAAGTA--TCTTTGGTTATCTAGCTGTATGAGTGTTATTAAGCCATC [1728]
Dre                 AGCTAGATAACCGAAAGTA--TCTTTGGTTATCTAGCTGTATGAGTGTTTATCTGCCTTC [1802]

Hsa                 ATAAAGCTAGATAACCGAAAGT-------------------------------------- [1737]
Ptr                 ATAAAGCTAGATAACCGAAAGT-------------------------------------- [1737]
Ggo                 ATAAAGCTAGATAACCGAAAGT-------------------------------------- [1737]
Pab                 ATAAAGCTAGATAACCGAAAGT-------------------------------------- [1736]
Mml                 CTCAAGCTAGATAACCGAAAGT-------------------------------------- [1737]
Cja                 ATAAAGCTAGATAACCGAAAGT-------------------------------------- [1677]
Oga                 ATAAAGCTAGATAACCGAAAGT-------------------------------------- [1739]
Mmr                 ATAAAGCTAGATAACCGAAAGT-------------------------------------- [1739]
Csi_[rhino]         ATAAAGCTAGATAACCGAAAGT-------------------------------------- [1739]
Eca                 ATAAAGCTAGATAACCGAAAGT-------------------------------------- [1661]
Fca                 ATAAAGCTAGATAACCGAAAGT-------------------------------------- [1736]
Cfa                 ATAAAGCTAGATAACCGAAAGT-------------------------------------- [1661]
Mpu_[ferret]        ATAAAGCTAGATAACCGAAAGT-------------------------------------- [1739]
Ame_[panda]         ATAAAGCTAGATAACCGAAAGT-------------------------------------- [1740]
Lwe                 ATAAAGCTAGATAACCGAAAGT-------------------------------------- [1740]
Vpa                 ATAAAGCTAGATAACCGAAAGT-------------------------------------- [1735]
Ssc                 ATAAAGCTAGATAACCGAAAGT-------------------------------------- [1736]
Ttr                 ATAAAGCTAGATAACCGAAAGT-------------------------------------- [1674]
Bta                 ATAAAGCTAGATAACCGAAAGT-------------------------------------- [1738]
Cca_[deer]          ATAAAGCTAGATAACCGAAAGT-------------------------------------- [1671]
Oar_[sheep]         ATAAAGCTAGATAACCGAAAGT-------------------------------------- [1738]
Cae_[ibex]          ATAAAGCTAGATAACCGAAAGT-------------------------------------- [1738]
Pho_[antelope]      ATAAAGCTAGATAACCGAAAGT-------------------------------------- [1738]
Pva                 ATAAAGCTAGATAACCGAAAGT-------------------------------------- [1739]
Ehe_[fruitbat]      ------------------------------------------------------------ [1291]
Rfe_[horseshoe_bat] ------------------------------------------------------------ [1678]
Mbr                 ATAAAGCTAGATAACCGAAAGT-------------------------------------- [1451]
Sar                 ATAAAGCTAGATAACCGAAAGT-------------------------------------- [1404]
Eeu                 ATAAAGCTAGATAACCGAAAGT-------------------------------------- [1734]
Tch                 ATAAAGCTAGATAACCGAAAGT-------------------------------------- [1737]
Ocu                 ATAAAGCTAGATAACCGAAAGT-------------------------------------- [1716]
Opr                 ATAAAGCTAGATAACCGAAAGT-------------------------------------- [1739]
Cpo                 ATAAAGCTAGATAACCGAAAGT-------------------------------------- [1737]
Hgl                 ATAAAGCTAGATAACCGAAAGT-------------------------------------- [1736]
Itr                 ATAAAGCTAGATAACCGAAAGT-------------------------------------- [1733]
Dor                 ------------------------------------------------------------ [1550]
Rno                 ATAAAGCTAGATAACCGAAAGT-------------------------------------- [1738]
Mmu                 ATAAAGCTAGATAACCGAAAGT-------------------------------------- [1740]
Laf                 ATAAAGCTAGATAACCGAAAGT-------------------------------------- [1741]
Ete                 ATAAAGCTAGATAACCGAAAGT-------------------------------------- [1742]
Pca                 ATAAAGCTAGATAACCGAAAGT-------------------------------------- [1740]
Oaf                 ATAAAGCTAGATAACCGAAAGT-------------------------------------- [1742]
Cho                 ATAAAGCTAGATAACCGAAAGT-------------------------------------- [1738]
Dno                 ATAAAGCTAGATAACCGAAAGT-------------------------------------- [1654]
Meu                 ------------------------TCTTTGGTTTCCTAGCTGTGTGAGTATTTCTGA-AT [1240]
Sha_[tasmanian]     ATAAAGCTAGATAACCGAAAGT--TCTTTGGTTTCCTAGCTGTGTGAGTGTCTCTGA-AT [1639]
Mdo                 ATAAAGCTAGATAACCGAAAGT--TCTTTGGTTTCCTAGCTGTGTGAGTGTCTCTGA-AT [1561]
Oan                 ------------------------TCTTTGGTTATCTAGCTGTATGAGTGTATGTGATGT [1461]
Aca                 ATAAAGCTAGATAACCGAAAGT--TCTTTGGTTATCTAGCTGTATGAGTGCGCCTGGTTT [1810]
Gja                 ATAAAGCTAGATAACCGAAAGT--TCTTTGGTTATCTAGCTGTATGAGTGTCTATAATAT [1869]
Pbi                 ATAAAGCTAGATAACCGAAAGT--TCTTTGGTTATCTAGCTGTATGAGTGTATCTGATGT [1871]
Vbe_[viper]         ------------------------TCTTTGGTTATCTAGCTGTATGAGTGTATCTGATAT [1810]
Oha_[cobra]         ATAAAGCTAGATAACCGAAAGT--TCTTTGGTTATCTAGCTGTATGAGTGTATCTGATAT [1871]
Cpi                 ATAAAGCTAGATAACCGAAAGT--TCTTTGGTTATCTAGCTGTATGAGTGTATGTGATAT [1936]
Cmy                 ATAAAGCTAGATAACCGAAAGT--TCTTTGGTTATCTAGCTGTATGAGTGTATGTGATAT [1935]
Asp                 ATAAAGCTAGATAACCGAAAGT--TCTTTGGTTATCTAGCTGTATGAGTGTATGTGATAT [1782]
Psi                 ATAAAGCTAGATAACCGAAAGT--TCTTTGGTTATCTAGCTGTATGAGTGTATGTGATAT [1782]
Cpr_[crocodile]     ------------------------TCTTTGGTTATCTAGCTGTATGAGTGTATGTGATAT [1873]
Ggn_[gavil]         ATAAAGCTAGATAACCGAAAGT--TCTTTGGTTATCTAGCTGTATGAGTGTATGTGATAT [1930]
Ami                 ATAAAGCTAGATAACCGAAAGT--TCTTTGGTTATCTAGCTGTATGAGTGTATGTGATAT [1934]
Asi                 ATAAAGCTAGATAACCGAAAGT--TCTTTGGTTATCTAGCTGTATGAGTGTATGTGATAT [1856]
Tgt_[Tinamus]       ------------------------TCTTTGGTTATCTAGCTGTATGAGTGTATGTGATAT [1536]
Sca_[ostritch]      ------------------------TCTTTGGTTATCTAGCTGTATGAGTGTATGTGATAT [1464]
Mga_[turkey]        ATAAAGCTAGATAACCGAAAGT--TCTTTGGTTATCTAGCTGTATGAGTGTATGTGATAT [1653]
Gga                 ATAAAGCTAGATAACCGAAAGT--TCTTTGGTTATCTAGCTGTATGAGTGTATGTGATAT [1746]
Cli                 ATAAAGCTAGATAACCGAAAGT--TCTTTGGTTATCTAGCTGTATGAGTGTATGTGATAT [1703]
Ccu_[cuckoo]        ------------------------TCTTTGGTTATCTAGCTGTATGAGTGTATGTGATAT [1592]
Cvo_[killdeer]      ------------------------TCTTTGGTTATCTAGCTGTATGAGTGTATGTGATAT [1658]
Afo_[penguin]       ------------------------TCTTTGGTTATCTAGCTGTATGAGTGTATGTGATAT [1658]
Phu_[ground_tit]    ATAAAGCTAGATAACCGAAAGT--TCTTTGGTTATCTAGCTGTATGAGTGTATGTGATAT [1651]
Tgu                 ATAAAGCTAGATAACCGAAAGT-------------------------------------- [1433]
Apl_[duck]          ------------------------TCTTTGGTTATCTAGCTGTATGAGTGTATGTGATAT [1589]
Xtr                 ATAAAGCTAGATAACCGAAAGT--TCTTTGGTTACCTAGCTGTATGAGTATAACTAATGT [1496]
Npa                 ATAAAGCTAGATAACCGAAAGT--TCTTTGGTTACCTAGCTGTATGAGTATA-CTAATTT [1648]
Lch                 ATAAAGCTAGATAACCGAAAGT--TCTTTGGTTATCTAGCTGTATGAGTGTATCTGATAT [1786]
Dre                 ATAAAGCTAGATAACCGAAAGT--TCTTTGGTTATCTAGCTGTATGAGTTTATGTGATAT [1860]

Hsa                 --------------------------TACCCTGTAGATCCGAATTTGTGT-AAGGAATTT [1770]
Ptr                 --------------------------TACCCTGTAGATCCGAATTTGTGT-AAGGAATTT [1770]
Ggo                 --------------------------TACCCTGTAGATCCGAATTTGTGT-AAGGAATTT [1770]
Pab                 --------------------------TACCCTGTAGATCCGAATTTGTGT-AAGGAATTT [1769]
Mml                 --------------------------TACCCTGTAGATCCGAATTTGTGT-AAGGAATTT [1770]
Cja                 --------------------------TACCCTGTAGATCCGAATTTGTGT-AAGGAATTT [1710]
Oga                 --------------------------TACCCTGTAGATCCGAATTTGTGT-AAGGAATTT [1772]
Mmr                 --------------------------TACCCTGTAGATCCGAATTTGTGT-AAGGAATTT [1772]
Csi_[rhino]         --------------------------TACCCTGTAGATCCGAATTTGTGT-AAGGAATTT [1772]
Eca                 --------------------------TACCCTGTAGATCCGAATTTGTGT-AAGGAATTT [1694]
Fca                 --------------------------TACCCTGTAGATCCGAATTTGTGT-AAGGAATTT [1769]
Cfa                 --------------------------TACCCTGTAGATCCGAATTTGTGT-AAGGAATTT [1694]
Mpu_[ferret]        --------------------------TACCCTGTAGATCCGAATTTGTGT-AAGGAATTT [1772]
Ame_[panda]         --------------------------TACCCTGTAGATCCGAATTTGTGT-AAGGAATTT [1773]
Lwe                 --------------------------TACCCTGTAGATCCGAATTTGTGT-AAGGAATTT [1773]
Vpa                 --------------------------TACCCTGTAGATCCGAATCTGTGT-AAGGAATTT [1768]
Ssc                 --------------------------TACCCTGTAGATCCGAATTTGTGT-AAGGAATTT [1769]
Ttr                 --------------------------TACCCTGTAGATCCGAATTTGTGT-AAGGAATTT [1707]
Bta                 --------------------------TACCCTGTAGATCCGAATTTGTGT-AAGGAATTT [1771]
Cca_[deer]          --------------------------TACCCTGTAGATCCGAATTTGTGT-AAGGAATTT [1704]
Oar_[sheep]         --------------------------TACCCTGTAGATCCGAATTTGTGT-AAGGAATTT [1771]
Cae_[ibex]          --------------------------TACCCTGTAGATCCGAATTTGTGT-AAGGAATTT [1771]
Pho_[antelope]      --------------------------TACCCTGTAGATCCGAATTTGTGT-AAGGAATTT [1771]
Pva                 --------------------------TACCCTGTAGATCCGAATTTGTGT-AAGGAATTT [1772]
Ehe_[fruitbat]      --------------------------TACCCTGTAGATCCGAATTTGTGT-AAGGAATTT [1324]
Rfe_[horseshoe_bat] --------------------------TACCCTGTAGATCCGAATTTGTGT-AAGGAATTT [1711]
Mbr                 --------------------------TACCCTGTAGATCCGAATTTGTGT-AAGAAATTT [1484]
Sar                 --------------------------TACCCTGTAGATCCGAATTTGTGT-AAGGAATTT [1437]
Eeu                 --------------------------TACCCTGTAGATCCGAATTTGTGTTAAGAAATTT [1768]
Tch                 --------------------------TACCCTGTAGATCCGAATTTGTGT-AAGGAATTT [1770]
Ocu                 --------------------------TACCCTGTAGATCCGAATTTGTGT-AAGGAATTT [1749]
Opr                 --------------------------TACCCTGTAGATCCGAATTTGTGT-AAGGAATTT [1772]
Cpo                 --------------------------TACCCTGTAGGTCCGAATTTGTGT-AAGGAATTT [1770]
Hgl                 --------------------------TACCCTGTAGGTCCGAATTTGTGT-AAGGAATTT [1769]
Itr                 --------------------------TACCCTGTAGATCCGAATTTGTGT-AAGGAATTT [1766]
Dor                 --------------------------TACCCTGTAGATCCGAATTTGTGT-AAGGAATTT [1583]
Rno                 --------------------------TACCCTGTAGATCCGAATTTGTGT-AAGGAATTT [1771]
Mmu                 --------------------------TACCCTGTAGATCCGAATTTGTGT-AAGGAATTT [1773]
Laf                 --------------------------TACCCTGTAGATCCGAATTTGTGT-AAGGAATTT [1774]
Ete                 --------------------------TACCCTGTAGATCCGAATTTGTGT-AAGGAGTTT [1775]
Pca                 --------------------------TACCCTGTAGATCCGAATTTGTGT-AAGGAATTT [1773]
Oaf                 --------------------------TACCCTGTAGATCCGAATTTGTGT-AAGGAATTT [1775]
Cho                 --------------------------TACCCTGTAGATCCGAATTTGTGT--AGGAATTT [1770]
Dno                 --------------------------TACCCTGTAGATCCGAATTTGTGT-AAGGAATTT [1687]
Meu                 CATAAAGCTGGAGAACCGAATGTG--TACCCTGTAGATCCGAATTTGTGT-AAGGAATTT [1297]
Sha_[tasmanian]     CATAAAGCTGGAGAACCGAATGTG--TACCCTGTAGATCCGAATTTGTGT-AAGGAATTT [1696]
Mdo                 CATAAAGCTGGAGAACCGAATGTG--TACCCTGTAGATCCGAATTTGTGT-AAGGAATTT [1618]
Oan                 CATAAAGCTAGAGAACCGAATGTA--TACCCTGTAGATCCGAATTTGTGT-AAGGAGTTT [1518]
Aca                 CATAAAGCTAGAGAACCGAACGTA--TACCCTGTAGATCCGAATTTGTGT-AAAAGAAAC [1867]
Gja                 CATAAAGCTAGCGAACCGAATGTA--TACCCTGTAGATCCGAATTTGTGT-AAAAGAAGC [1926]
Pbi                 CATAAAGCTAGAGAACCGAATGTA--TACCCTGTAGATCCGAATTTGTGT-AAAAGAAGC [1928]
Vbe_[viper]         CATAAAGCTAGAGAACCGAATGTA--TACCCTGTAGATCCGAATTTGTGT-AAAAGAAGC [1867]
Oha_[cobra]         CATAAAGCTAGAGAACCGAATGTA--TACCCTGTAGATCCGAATTTGTGT-AAAAGAAGC [1928]
Cpi                 CATAAAGCTAGAGAACCGAATGTA--TACCCTGTAGATCCGAATTTGTGT-AAAGGAAAT [1993]
Cmy                 CATAAAGCTAGAGAACCGAATGTA--TACCCTGTAGATCCGAATTTGTGT-AAAGGAAGT [1992]
Asp                 CATAAAGCTAGAGAACCGAATGTA--TACCCTGTAGATCCGAATTTGTGT-AAAGGAAGT [1839]
Psi                 CATAAAGCTAGAGAACCGAATGTA--TACCCTGTAGATCCGAATTTGTGT-AAAGGAAGT [1839]
Cpr_[crocodile]     CATAAAGCTAGACAACCGAATGTA--TACCCTGTAGATCCGAATTTGTGT-AAAGGAAGT [1930]
Ggn_[gavil]         CATAAAGCTAGACAACCGAATGTA--TACCCTGTAGATCCGAATTTGTGT-AAAGGAAGT [1987]
Ami                 CATAAAGCTAGACAACCGAATGTA--TACCCTGTAGATCCGAATTTGTGT-AAAGGAAGT [1991]
Asi                 CATAAAGCTAGACAACCGAATGTA--TACCCTGTAGATCCGAATTTGTGT-AAAGGAAGT [1913]
Tgt_[Tinamus]       CATAAAGCTAGAGAACCGAATGTA--TACCCTGTAGATCCGAATTTGTGT-AAAGGAAGT [1593]
Sca_[ostritch]      CATAAAGCTAGAGAACCGAATGTA--TACCCTGTAGATCCGAATTTGTGT-AAAGGAAGT [1521]
Mga_[turkey]        CATAAAGCTAGAGAACCGAATGTA--TACCCTGTAGATCCGAATTTGTGT-AAAGGAAGT [1710]
Gga                 CATAAAGCTAGAGAACCGAATGTA--TACCCTGTAGATCCGAATTTGTGT-AAAGGAAGT [1803]
Cli                 CATAAAGCTAGAGAACCGAATGTA--TACCCTGTAGATCCGAATTTGTGT-AAAGGAAGT [1760]
Ccu_[cuckoo]        CATAAAGCTAGAGAACCGAATGTA--TACCCTGTAGATCCGAATTTGTGT-AAAGGAAGT [1649]
Cvo_[killdeer]      CATAAAGCTAGAGAACCGAATGTA--TACCCTGTAGATCCGAATTTGTGT-AAAGGAAGT [1715]
Afo_[penguin]       CATAAAGCTAGAGAACCGAATGTA--TACCCTGTAGATCCGAATTTGTGT-AAAGGAAGT [1715]
Phu_[ground_tit]    CATAAAGCTAGAGAACCGAATGTA--TACCCTGTAGATCCGAATTTGTGT-AAAGGAAGT [1708]
Tgu                 ------------------------------------------------------------ [1433]
Apl_[duck]          CATAAAGCTAGAGAACCGAATGTA--TACCCTGTAGATCCGAATTTGTGT-AAAGGAAGT [1646]
Xtr                 CATAAAGCTAGACAACCGAACGTA--TACCCTGTAGATCCGAATTTGTGT-GAGCGCAAT [1553]
Npa                 CATAAAGCTAGACAACCGAACGTA--TACCCTGTAGATCCGAATTTGTGT-GATGACAAT [1705]
Lch                 CATAAAGCTAGAGAACCGAATGTA--TACCCTGTAGATCCGAATTTGTGT-GAACAGATT [1843]
Dre                 CATAAAGCTAGAGAACCGAATGTA--TACCCTGTAGATCCGAATTTGTGT-GAA----TA [1913]

Hsa                 TGTGGTCACAAATTCGTATCTAGGGGAATA--TACCCTGTAGAACCGAATTTGTGTGGTA [1828]
Ptr                 TGTGGTCACAAATTCGTATCTAGGGGAATA--TACCCTGTAGAACCGAATTTGTGTGGTA [1828]
Ggo                 TGTGGTCACAAATTCGTATCTAGGGGAATA--TACCCTGTAGAACCGAATTTGTGTGGTA [1828]
Pab                 TGTGGTCACAAATTCGTATCTAGGGGAATA--TACCCTGTAGAACCGAATTTGTGTGGTA [1827]
Mml                 TGTGGTCACAAATTCGTATCTAGGGGAATA--TACCCTGTAGAACCGAATTTGTGTGGTA [1828]
Cja                 TGTGGTCACAAATTCGTATCTAGGGGAATA--TACCCTGTAGAACCGAATTTGTGTGGTA [1768]
Oga                 TGTGGTCACAAATTCGTATCTAGGGGAATA--TACCCTGTAGAACCGAATTTGTGTGATA [1830]
Mmr                 TGTGGTCACAAATTCGTATCTAGGGGAATA--TACCCTGTAGAACCGAATTTGTGTGGTA [1830]
Csi_[rhino]         TGTGGTCACAAATTCGTATCTAGGGGAATA--TACCCTGTAGAACCGAATTTGTGTGGTA [1830]
Eca                 TGTGGTCACAAATTCGTATCTAGGGGAATA--TACCCTGTAGAACCGAATTTGTGTGGTA [1752]
Fca                 TGTGGTCACAAATTCGTATCTAGGGGAATA--TACCCTGTAGAACCGAATTTGTGTGGTA [1827]
Cfa                 TGTGGTCACAAATTCGTATCTAGGGGAATA--TACCCTGTAGAACCGAATTTGTGTGGTA [1752]
Mpu_[ferret]        TGTGGTCACAAATTCGTATCTAGGGGAATA--TACCCTGTAGAACCGAATTTGTGTGGTA [1830]
Ame_[panda]         TGTGGTCACAAATTCGTATCTAGGGGAATA--TACCCTGTAGAACCGAATTTGTGTGGTA [1831]
Lwe                 TGTGGTCACAAATTCGTATCTAGGGGAATA--TACCCTGTAGAACCGAATTTGTGTGGTA [1831]
Vpa                 TGTGGTCACAAATTCGTATCTAGGGGAATA--TACCCTGTAGAACCGAATTTGTGTGGTA [1826]
Ssc                 TGTGGTCACAAATTCGTATCTAGGGGAATA--TACCCTGTAGAACCGAATTTGTGTGGTA [1827]
Ttr                 TGTGGTCACAAATTCGTATCTAGGGGAATA--TACCCTGTAGAACCGAATTTGTGTGGTA [1765]
Bta                 TGTGATCACAAATTCGTATCTAGGGGAATA--TACCCTGTAGAACCGAATTTGTGTGGTA [1829]
Cca_[deer]          TGTGATCACAAATTCGTATCTAGGGGAATA--TACCCTGTAGAACCGAATTTGTGTGGTA [1762]
Oar_[sheep]         TGTGATCACAAATTCGTATCTAGGGGAATA--TACCCTGTAGAACCGAATTTGTGTGGTA [1829]
Cae_[ibex]          TGTGATCACAAATTCGTATCTAGGGGAATA--TACCCTGTAGAACCGAATTTGTGTGGTA [1829]
Pho_[antelope]      TGTGATCACAAATTCGTATCTAGGGGAATA--TACCCTGTAGAACCGAATTTGTGTGGTA [1829]
Pva                 TGTGGTCACAAATTCGTATCTAGGGGAATA--TACCCTGTAGAACCGAATTTGTGTGGTA [1830]
Ehe_[fruitbat]      TGTGGTCACAAATTCGTATCTAGGGGAATA--TACCCTGTAGAACCGAATTTGTGTGGTA [1382]
Rfe_[horseshoe_bat] TGTGGTCACAAATTCGTATCTAGGGGAATA--TACCCTGTAGAACCGAATTTGTGTGGTA [1769]
Mbr                 TGTGGTCACAAATTCGTATCTAGGGGAATA--TACCCTGTAGAACCGAATTTGTGTGGTA [1542]
Sar                 TGTGGTCACAAATTCGTATCTAGGGGAATA--TACCCTGTAGAACCGAATTTGTGTGGTG [1495]
Eeu                 TGTGGTCACAAATTCGTATCTAGGGGAATA--TACCCTGTAGAACCGAATTTGTGTGGTC [1826]
Tch                 TGTGGTCACAAATTCGTATCTAGGGGAATA--TACCCTGTAGAACCGAATTTGTGTGGTA [1828]
Ocu                 TGTGGTCACAAATTCGTATCTAGGGGAATA--TACCCTGTAGAACCGAATTTGTGTGGTA [1807]
Opr                 TGTGGTCACAAATTCGTATCTAGGGGAATA--TACCCTGTAGAACCGAATTTGTGTGGTG [1830]
Cpo                 TATGGTCACAAATTCGTATCTAGGGGAATA--TACCCTGTAGAACCGAATTTGTGTGGTA [1828]
Hgl                 TGTGGTCACAAATTCGTATCTAGGGGAATA--TACCCTGTAGAACCGAATTTGTGTGGTA [1827]
Itr                 TGTGGTCACAAATTCGTATCTAGGGGAATA--TACCCTGTAGAACCGAATTTGTGTGGTA [1824]
Dor                 TGTGGTCACAAATTCGTATCTAGGGGAATA--TACCCTGTAGAACCGAATTTGTGTGGTA [1641]
Rno                 TGTGGTCACAAATTCGTATCTAGGGGAATA--TACCCTGTAGAACCGAATTTGTGTGGTA [1829]
Mmu                 TGTGGTCACAAATTCGTATCTAGGGGAATA--TACCCTGTAGAACCGAATTTGTGTGGTA [1831]
Laf                 TGTGATCACAAATTCGTATCTAGGGGAATA--TACCCTGTAGAACCGAATTTGTGTGGTA [1832]
Ete                 TGTGATCACAAATTCGTATCTAGGGGAATA--TACCCTGTAGAACCGAATTTGTGTGGTA [1833]
Pca                 TGTGATCACAAATTCGTATCTAGGGGAATA--TACCCTGTAGAACCGAATTTGTGTGGTA [1831]
Oaf                 TGTGATCACAAATTCGTATCTAGGGGAATA--TACCCTGTAGAACCGAATTTGTGTGGTA [1833]
Cho                 TGT-GTCACAAA-TCGTATCTAGGGGAATA--TACCCTGTAGAACCGAATTTGTGTGGTA [1826]
Dno                 TGTGGTCACAAATTCGTATCTAGGGGAATA--TACCCTGTAGAACCGAATTTGTGTGGTA [1745]
Meu                 TGTGGTCACAAATTCGTATCTAGGGGAATA--TACCCTGTAGAACCGAATTTGTGTGGTA [1355]
Sha_[tasmanian]     TGTGGTCACAAATTCGTATCTAGGGGAATA--TACCCTGTAGAACCGAATTTGTGTGGTA [1754]
Mdo                 TGTGGTCACAAATTCGTATCTAGGGGAATA--TACCCTGTAGAACCGAATTTGTGTGGTA [1676]
Oan                 CGTGGTCACAAATTCGTATCTAGGGGAATA--TACCCTGTAGAACCGAATTTGTGTGGTA [1576]
Aca                 TGCG-TCACAAATTCGCGTCTAGGGGAATA--TACCCTGTAGAACCGAATTTGTGTGGTA [1924]
Gja                 GGCC-TCACAAATTCGCATCTAGGGGAATA--TACCCTGTAGAACCGAATTTGTGTGGTG [1983]
Pbi                 TGCC-TCACAAATTCGCATCTAGGGGAATA--TACCCTGTAGAACCGAATTTGTGTGGTA [1985]
Vbe_[viper]         TGTC-TCACAAATTCGCATCTAGGGGAATA--TACCCTGTAGAACCGAATTTGTGTGGTA [1924]
Oha_[cobra]         TGTC-TCACAAATTCGCATCTAGGGGAATA--TACCCTGTAGAACCGAATTTGTGTGGTG [1985]
Cpi                 TGTG-TCACAAATTCGTATCTAGGGGAATA--TACCCTGTAGAACCGAATTTGTGTGGTA [2050]
Cmy                 TGTG-TCACAAATTCGTATCTAGGGGAATA--TACCCTGTAGAACCGAATTTGTGTGGTA [2049]
Asp                 TGTG-TCACAAATTCGTATCTAGGGGAATA--TACCCTGTAGAACCGAATTTGTGTGGTA [1896]
Psi                 TGTG-TCACAAATTCGTATCTAGGGGAATA--TACCCTGTAGAACCGAATTTGTGTGGTA [1896]
Cpr_[crocodile]     TGCG-TCACAAATTCGTATCTAGGGGAATA--TACCCTGTAGAACCGAATTTGTGTGGTA [1987]
Ggn_[gavil]         TGCG-TCACAAATTCGTATCTAGGGGAATA--TACCCTGTAGAACCGAATTTGTGTGGTA [2044]
Ami                 TGCG-TCACAAATTCGTATCTAGGGGAATA--TACCCTGTAGAACCGAATTTGTGTGGTA [2048]
Asi                 TGCG-TCACAAATTCGTATCTAGGGGAATA--TACCCTGTAGAACCGAATTTGTGTGGTA [1970]
Tgt_[Tinamus]       TGGG-TCACAAATTCGTATCTAGGGGAATA--TACCCTGTAGAACCGAATTTGTGTGATA [1650]
Sca_[ostritch]      TGGG-TCACAAATTCGTATCTAGGGGAATA--TACCCTGTAGAACCGAATTTGTGTGGTA [1578]
Mga_[turkey]        TGGG-TCACAAATTCGTATCTAGGGGAATA--TACCCTGTAGAACCGAATTTGTGTGATA [1767]
Gga                 TGGG-TCACAAATTCGTATCTAGGGGAATA--TACCCTGTAGAACCGAATTTGTGTGATA [1860]
Cli                 TGGG-TCACAAATTCGTATCTAGGGGAATA--TACCCTGTAGAACCGAATTTGTGTGATA [1817]
Ccu_[cuckoo]        TGGG-TCACAAATTCGTATCTAGGGGAATA--TACCCTGTAGAACCGAATTTGTGTGATA [1706]
Cvo_[killdeer]      TGGG-TCACAAATTCGTATCTAGGGGAATA--TACCCTGTAGAACCGAATTTGTGTGATA [1772]
Afo_[penguin]       TGGG-TCACAAATTCGTATCTAGGGGAATA--TACCCTGTAGAACCGAATTTGTGTGATA [1772]
Phu_[ground_tit]    TGGG-TCACAAATTCGTATCTAGGGGAATA--TACCCTGTAGAACCGAATTTGTGTGATA [1765]
Tgu                 --------------------------------TACCCTGTAGAACCGAATTTGTGTGATA [1461]
Apl_[duck]          TGGG-TCACAAATTCGTATCTAGGGGAATA--TACCCTGTAGAACCGAATTTGTGTGATA [1703]
Xtr                 CATA-TCACAAATTCGTGTCTGGGGGGATA--TACCCTGTAGAACCGAATTTGTGTGGT- [1609]
Npa                 GGTG-TCACAAATTCGTGTCTGGGGGGATA--TACCCTGTAGAACCGAATTTGTGTGGTG [1762]
Lch                 TGTGGTCACAAATTCGTGTCTAGGGGAGTA--TACCCTGTAGAACCGAATTTGTGTGATG [1901]
Dre                 TACAGTCGCAAATTCGTGTCTTGGGGAATA--TACCCTGTAGAACCGAATTTGTGTGAAA [1971]

Hsa                 TCCGTATAGTCACAGATTCGATTCTAGGGGAATA-------------------------- [1862]
Ptr                 TCCGTATAGTCACAGATTCGATTCTAGGGGAATA-------------------------- [1862]
Ggo                 TCCATATAGTCACAGATTCGATTCTAGGGGAATA-------------------------- [1862]
Pab                 TCCATATAGTCACAGATTCGATTCTAGGGGAATA-------------------------- [1861]
Mml                 TCCATATAGTCACAGATTCGATTCTAGGGGAATA-------------------------- [1862]
Cja                 TCCATATAGTCACAGATTCGATTCTAGGGGAATA-------------------------- [1802]
Oga                 TCCACATAGTCACAGATTCGATTCTAGGGGAATA-------------------------- [1864]
Mmr                 TCCACGTAGTCACAGATTCGATTCTAGGGGAATA-------------------------- [1864]
Csi_[rhino]         TCCACATAGTCACAGATTCGATTCTAGGGGAATA-------------------------- [1864]
Eca                 TCCACATAGTCACAGATTCGATTCTAGGGGAATA-------------------------- [1786]
Fca                 TCCACATAGTCACAGATTCGATTCTAGGGGAATA-------------------------- [1861]
Cfa                 TCCACATAGTCACAGATTCGATTCTAGGGGAATA-------------------------- [1786]
Mpu_[ferret]        TCCACATAGTCACAGATTCGATTCTAGGGGAATA-------------------------- [1864]
Ame_[panda]         TCCACATAGTCACAGATTCGATTCTAGGGGAATA-------------------------- [1865]
Lwe                 TCCACATAGTCACAGATTCGATTCTAGGGGAATA-------------------------- [1865]
Vpa                 TCCACATAGTCACAGATTCGATTCTAGGGGAATA-------------------------- [1860]
Ssc                 TCCACATAGTCACAGATTCGATTCTAGGGGAATA-------------------------- [1861]
Ttr                 TCCACGTAGTCACAGATTCGATTCTAGGGGAATA-------------------------- [1799]
Bta                 TCCATGTAGTCACAGATTCGATTCTAGGGGAATA-------------------------- [1863]
Cca_[deer]          TCCACGTAGTCACAGATTCGATTCTAGGGGAATA-------------------------- [1796]
Oar_[sheep]         TCCATGTAGTCACAGATTCGATTCTAGGGGAATA-------------------------- [1863]
Cae_[ibex]          TCCTCGTAGTCACAGATTCGATTCTAGGGGAATA-------------------------- [1863]
Pho_[antelope]      TCCACGTAGTCACAGATTCGATTCTAGGGGAATA-------------------------- [1863]
Pva                 TCCACATAGTCACAGATTCGATTCTAGGGGAATA-------------------------- [1864]
Ehe_[fruitbat]      TCCACATAGTCACAGATTCGATTCTAGGGGAATA-------------------------- [1416]
Rfe_[horseshoe_bat] TCCACATAGTCACAGATTCGATTCTAGGGGAATA-------------------------- [1803]
Mbr                 TCCACATAGTCACAGATTCGATTCTAGGGGAATA-------------------------- [1576]
Sar                 TCCACATAGTCACAGATTCGATTCTAGGGGAATA-------------------------- [1529]
Eeu                 TCCTCATAGTCACAGATTCGATTCTAGGGGAATA-------------------------- [1860]
Tch                 TCCGCATAGTCACAGATTCGATTCTAGGGGAATA-------------------------- [1862]
Ocu                 TCTACATAGTCACAGATTCGATTCTAGGGGAATA-------------------------- [1841]
Opr                 TCCACATAGTCACAGATTCGATTCTAGGGGAATA-------------------------- [1864]
Cpo                 TCCACATAGTCACAGATTCGATTCTAGGGGAATA-------------------------- [1862]
Hgl                 TCCACATAGTCACAGATTCGATTCTAGGGGAATA-------------------------- [1861]
Itr                 TCCACATAGTCACAGATTCGATTCTAGGGGAATA-------------------------- [1858]
Dor                 TCCACAT-GTCACAGATTCGATTCTAGGGGAATA-------------------------- [1674]
Rno                 CCCACATAGTCACAGATTCGATTCTAGGGGAATA-------------------------- [1863]
Mmu                 CCCACATAGTCACAGATTCGATTCTAGGGGAATA-------------------------- [1865]
Laf                 TCCACGTAGTCACAGATTCGATTCTAGGGGAATA-------------------------- [1866]
Ete                 TCCGCATAGTCACAGATTCGATTCTAGGGGAATA-------------------------- [1867]
Pca                 TCCACGTAGTCACAGATTCGATTCTAGGGGAATA-------------------------- [1865]
Oaf                 TCCACATAGTCACAGATTCGATTCTAGGGGAATA-------------------------- [1867]
Cho                 TTCACATAGTCACAGATTCGATTCTAGGGGAATA-------------------------- [1860]
Dno                 GTCACACAGTCACAGATTCGATTCTAGGGGAATA-------------------------- [1779]
Meu                 TTCACATAGTCACAGATTCGATTCTAGGGGAATA-------------------------- [1389]
Sha_[tasmanian]     TTTACATAGTCACAGATTCGATTCTAGGGGAATA-------------------------- [1788]
Mdo                 TTTACATAGTCACAGATTCGATTCTAGGGGAATA-------------------------- [1710]
Oan                 TTCACATAGTCACAGATTCGATTCTAGGGGAATA-------------------------- [1610]
Aca                 TTTACACAGTCACAGATTCGATTCTAGGGGAATA--TACCCTGTAGAATCGAATTTGTGT [1982]
Gja                 TTTACATAGTCACAGATTCGATTCTAGGGGAATA--TACCCTGTAGAATCGAATTTGTGT [2041]
Pbi                 TTTACGTAGTCACAGATTCGATTCTAGGGGAATA--TACCCTGTAGAACCGAATTTGTGT [2043]
Vbe_[viper]         TTTACGTAGTCACAGATTCGATTCTAGGGGAATA--TACCCTGTAGAATCGAATTTGTGT [1982]
Oha_[cobra]         TTTACGTAGTCACAGATTCGATTCTAGGGGAATA--TACCCTGTAGAATCGAATTTGTGT [2043]
Cpi                 TTCACATAGTCACAGATTCGATTCTAGGGGAATA--TACCCTGTAGAATCGAATTTGTGT [2108]
Cmy                 TTCACATAGTCACAGATTCGATTCTAGGGGAATA--TACCCTGTAGAATCGAATTTGTGT [2107]
Asp                 TTCACATAGTCACAGATTCGATTCTAGGGGAATA--GACCCTGTAGAATCGAATTTGTGT [1954]
Psi                 TTCACATAGTCACAGATTCGATTCTAGGGGAATA--GACCCTGTAGAATCGAATTTGTGT [1954]
Cpr_[crocodile]     TTCACATAGTCACAGATTCGATTCTAGGGGAATA--TACCCTGTAGAATCGAATTTGTGT [2045]
Ggn_[gavil]         TTCACATAGTCACAGATTCGATTCTAGGGGAATA--TACCCTGTAGAATCGAATTTGTGT [2102]
Ami                 TTCACATAGTCACAGATTCGATTCTAGGGGAATA--TACCCTGTAGAATCGAATTTGTGT [2106]
Asi                 TTCACATAGTCACAGATTCGATTCTAGGGGAATA--TACCCTGTAGAATCGAATTTGTGT [2028]
Tgt_[Tinamus]       TTCATATAGTCACAGATTCGATTCTAGGGGAATA--TACCCTGTAGGCTCGAATTTGTGT [1708]
Sca_[ostritch]      TTCATATAGTCACAGATTCGATTCTAGGGGAATA--TACCCTGTAGACTCGAATTTGTGT [1636]
Mga_[turkey]        TTCATATAGTCACAGATTCGATTCTAGGGGAATA-------------------------- [1801]
Gga                 TTCATATAGTCACAGATTCGATTCTAGGGGAATA--TACCCTGTAGACTCGAATTTGTG- [1917]
Cli                 TTCATATAGTCACAGATTCGATTCTAGGGGAATA--TACCCTGTAGACTCGAATTTGTGT [1875]
Ccu_[cuckoo]        TTCATATAGTCACAGATTCGATTCTAGGGGAATA--TACCCTGTAGACTCGAATTTGTGT [1764]
Cvo_[killdeer]      TTCATATAGTCACAGATTCGATTCTAGGGGAATA--TACCCTGTAGACTCGAATTTGTGT [1830]
Afo_[penguin]       TTCATATAGTCACAGATTCGATTCTAGGGGAATA--TACCCTGTAGACTCGAATTTGTGT [1830]
Phu_[ground_tit]    TTCATATAGTCACAGATTCGATTCTAGGGGAATA-------------------------- [1799]
Tgu                 TTCATATAGTCACAGATTCGATTCTAGGGGAATA-------------------------- [1495]
Apl_[duck]          TTCATATAGTCACAGATTCGATTCTAGGGGAATA--TACCCTGTAGGCTCGAATTTGTGT [1761]
Xtr                 -TCGTACAGTCACAGATTCGATTCTAGGGGGATA--CACCCTGTAGAATCGAATTTGTGT [1666]
Npa                 TTCACATAGTCACAGATTCGATTCTAGGGGAATA--CACCCTGTAGAATCGAATTTGTGT [1820]
Lch                 TTATCAGAATCACAGATTCAATTCTAGGGGAGTA--TACCCTGTAGAACCGAATTTGTGT [1959]
Dre                 AAATAACATTCACAGATTCGATTCTAGGGGAGTA--TACCCTGTAGAACCGAATTTGTGT [2029]

Hsa                 ----------------------------------------AACCCGTAGATCCGAACTTG [1882]
Ptr                 ----------------------------------------AACCCGTAGATCCGAACTTG [1882]
Ggo                 ----------------------------------------AACCCGTAGATCCGAACTTG [1882]
Pab                 ----------------------------------------AACCCGTAGATCCGAACTTG [1881]
Mml                 ----------------------------------------AACCCGTAGATCCGAACTTG [1882]
Cja                 ----------------------------------------AACCCGTAGATCCGAACTTG [1822]
Oga                 ----------------------------------------AACCCGTAGATCCGAACTTG [1884]
Mmr                 ----------------------------------------AACCCGTAGATCCGAACTTG [1884]
Csi_[rhino]         ----------------------------------------AACCCGTAGATCCGAACTTG [1884]
Eca                 ----------------------------------------AACCCGTAGATCCGAACTTG [1806]
Fca                 ----------------------------------------AACCCGTAGATCCGAACTTG [1881]
Cfa                 ----------------------------------------AACCCGTAGATCCGATCTTG [1806]
Mpu_[ferret]        ----------------------------------------AACCCGTAGATCCGAACTTG [1884]
Ame_[panda]         ----------------------------------------AACCCGTAGATCCGAACTTG [1885]
Lwe                 ----------------------------------------AACCCGTAGATCCGAACTTG [1885]
Vpa                 ----------------------------------------AACCCGTAGATCCGAACTTG [1880]
Ssc                 ----------------------------------------AACCCGTAGATCCGAACTTG [1881]
Ttr                 ----------------------------------------AACCCGTAGATCCGAACTTG [1819]
Bta                 ----------------------------------------AACCCGTAGATCCGAACTTG [1883]
Cca_[deer]          ----------------------------------------AACCCGTAGATCCGAACTTG [1816]
Oar_[sheep]         ----------------------------------------AACCCGTAGATCCGAACTTG [1883]
Cae_[ibex]          ----------------------------------------AACCCGTAGATCCGAACTTG [1883]
Pho_[antelope]      ----------------------------------------AACCCGTAGATCCGAACTTG [1883]
Pva                 ----------------------------------------AACCCGTAGATCCGAACTTG [1884]
Ehe_[fruitbat]      ----------------------------------------AACCCGTAGATCCGAACTTG [1436]
Rfe_[horseshoe_bat] ----------------------------------------AACCCGTAGATCCGAACTTG [1823]
Mbr                 ----------------------------------------AACCCGTAGATCCGAACTTG [1596]
Sar                 ----------------------------------------AACCCGTAGATCCGAACTTG [1549]
Eeu                 ----------------------------------------AACCCGTAGATCCGAACTTG [1880]
Tch                 ----------------------------------------AACCCGTAGATCCGAACTTG [1882]
Ocu                 ----------------------------------------AACCCGTAGATCCGAACTTG [1861]
Opr                 ----------------------------------------AACCCGTAGATCCGAACTTG [1884]
Cpo                 ----------------------------------------AACCCGTAGATCCGAACTTG [1882]
Hgl                 ----------------------------------------AACCCGTAGATCCGAACTTG [1881]
Itr                 ----------------------------------------AACCCGTAGATCCGAACTTG [1878]
Dor                 ----------------------------------------AACCCGTAGATCCGAACTTG [1694]
Rno                 ----------------------------------------AACCCGTAGATCCGAACTTG [1883]
Mmu                 ----------------------------------------AACCCGTAGATCCGAACTTG [1885]
Laf                 ----------------------------------------AACCCGTAGATCCGAACTTG [1886]
Ete                 ----------------------------------------AACCCGTAGATCCGAACTTG [1887]
Pca                 ----------------------------------------AACCCGTAGATCCGAACTTG [1885]
Oaf                 ----------------------------------------AACCCGTAGATCCGAACTTG [1887]
Cho                 ----------------------------------------AACCCGTAGATCCGAACTTG [1880]
Dno                 ----------------------------------------AACCCGTAGATCCGAACTTG [1799]
Meu                 ----------------------------------------AACCCGTAGATCCGAACTTG [1409]
Sha_[tasmanian]     ----------------------------------------AACCCGTAGATCCGAACTTG [1808]
Mdo                 ----------------------------------------AACCCGTAGATCCGAACTTG [1730]
Oan                 ----------------------------------------AACCCGTAGATCCGAACTTG [1630]
Aca                 GAGCACCTCAA---TCACAAATTCGTCTCTAGGGGAGT--AACCCGTAGATCCGAACTTG [2037]
Gja                 GCCCGCCTCAA---TCACAGATTCGTCTCTAGGGGAGT--AACCCGTAGATCCGAACTTG [2096]
Pbi                 GAGCACCTCTA---TTGCAAATTCGTCTCTAGGGGGAT--AACCCGTAGATCCGAACTTG [2098]
Vbe_[viper]         GAGCACCTCTA---TTGCAAATTCGTCTCTAGGGGGAT--AACCCGTAGATCCGAACTTG [2037]
Oha_[cobra]         GAGCACCTCTA---TTGCAAATTCGTCTCTAGGGGGAT--AACCCGTAGATCCGAACTTG [2098]
Cpi                 GAATATTTGAG-AGTCACAAATTCGTCTCTAGGGGAGT--AACCCGTAGATCCGAACTTG [2165]
Cmy                 GAATATTTGAG-AGTCACAAATTCGTCTCTAGGGGAGT--AACCCGTAGATCCGAACTTG [2164]
Asp                 GAATATCT--G-AGTCACAAATTCGTCTCTAGGGGAGT--AACCCGTAGATCCGAACTTG [2009]
Psi                 GAATATCT--G-AGTCACAAATTCGTCTCTAGGGGAGT--AACCCGTAGATCCGAACTTG [2009]
Cpr_[crocodile]     GAACATTTCAG-AGTCACAAATTCGTCTCTAGGGGAAT--AACCCGTAGATCCGAACTTG [2102]
Ggn_[gavil]         GAACATTTCAG-AGTCACAAATTCGTCTCTAGGGGAAT--AACCCGTAGATCCGAACTTG [2159]
Ami                 GAACATTTCAG-AGTCACAAATTCGTCTCTAGGGGAAT--AACCCGTAGATCCGAACTTG [2163]
Asi                 GAACATTTCAG-AGTCACAAATTCGTCTCTAGGGGAAT--AACCCGTAGATCCGAACTTG [2085]
Tgt_[Tinamus]       AAGCGTCGCAAAAGTCACAAATTCGTCTCTAGGGGAAT--AACCCGTAGATCCGAACTTG [1766]
Sca_[ostritch]      GAGCGTCGCAA-AGTCACAAATTCGTCTCTAGGGGAAT--AACCCGTAGATCCGAACTTG [1693]
Mga_[turkey]        ----------------------------------------AACCCGTAGATCCGAACTTG [1821]
Gga                 -----------------CAAATTCGTCTCTAGGGGAAT--AACCCGTAGATCCGAACTTG [1958]
Cli                 GAGCGTCTCCC-AGTCACAAATTCGTCTCTAGGGGAAT--AACCCGTAGATCCGAACTTG [1932]
Ccu_[cuckoo]        GAGCATCTCCA-AGTCACAAATTCGTCTCTAGGGGAAT--AACCCGTAGATCCGAACTTG [1821]
Cvo_[killdeer]      GAGCGTCTCCC-AGTCACAAATTCGTCTCTAGGGGAAT--AACCCGTAGATCCGAACTTG [1887]
Afo_[penguin]       GAGCGTCTCCC-AGTCACAAATTCGTCTCTAGGGGAAT--AACCCGTAGATCCGAACTTG [1887]
Phu_[ground_tit]    ----------------------------------------AACCCGTAGATCCGAACTTG [1819]
Tgu                 ----------------------------------------AACCCGTAGATCCGAACTTG [1515]
Apl_[duck]          GAGCGTCTCCA-AGTCACAAATTCGTCTCTAGGGGAAT--AACCCGTAGATCCGAACTTG [1818]
Xtr                 GAG---TTCTG-AACCACAGATTCGTCTCTAGGGGGGT---------------------- [1700]
Npa                 GGA--GACAGC-AGTCACAGATTCGTCTCTAGGGGGGT---------------------- [1855]
Lch                 GAGCTCTCGAT-AATCACAAATTCGTCTCTAGGGGAGT--AACCCGTAGATCCGAACTTG [2016]
Dre                 CCAAAACATCAAAATCGCAAATACGTCTCTACAGGAAT--AACCCGTAGATCCGAACTTG [2087]

Hsa                 TGGTATTAGTCCGCACAAGCTTGTATCTATAGGTATG--AACCCGTAGA-TCCGATCTTG [1939]
Ptr                 TGGTATTAGTCCGCACAAGCTTGTATCTATAGGTATG--AACCCGTAGA-TCCGATCTTG [1939]
Ggo                 TGGTATTAGTCCGCACAAGCTTGTATCTATAGGTATG--AACCCGTAGA-TCCGATCTTG [1939]
Pab                 TGGTATTAGTCCGCACAAGCTTGTATCTACAGGTATG--AACCCGTAGA-TCCGATCTTG [1938]
Mml                 TGGTATTAGTCCGCACAAGCTTGTGTCTATAGGTATG--AACCCGTAGA-TCCGATCTTG [1939]
Cja                 TGGTGTTAATGTGCACAAGCTTGTGTCTATAGGTATG--AACCCGTAGA-TCCGATCTTG [1879]
Oga                 TGATGATAGTCCACACAAGCTTGTGTCTATAGGTATG--AACCCGTAGA-TCCGATCTTG [1941]
Mmr                 TGGTGATAGTCCGCACAAGCTTGTGTCTATAGGTATG--AACCCGTAGA-TCCGATCTTG [1941]
Csi_[rhino]         TGGTGATAGTCCACACAAGCTTGTGTCTATAGGTCTG--AACCCGTAGA-TCCGATCTTG [1941]
Eca                 TGGTGATAGTCCACACAAGCTTGTGTCTATAGGTATG--AACCCGTAGA-TCCGATCTTG [1863]
Fca                 TGGTGATAGTCCACACAAGCTTGTGTCTATAGGTATG--AACCCGTAGA-TCCGATCTTG [1938]
Cfa                 TGGTGATAGTCCACACAAGCTTGTGTCTATAGGTATG--AACCCGTAGA-TCCGATCTTG [1863]
Mpu_[ferret]        TGGTGATAGTCCACACAAGCTTGTGTCTATAGGTATG--AACCCGTAGA-TCCGATCTTG [1941]
Ame_[panda]         TGGTGATAGTCCACACAAGCTTGTGTCTATAGGTATG--AACCCGTAGA-TCCGATCTTG [1942]
Lwe                 TGGTGATAGTCCACACAAGCTTGTGTCTACAGGTATG--AACCCGTAGA-TCCGATCTTG [1942]
Vpa                 TGGTGATCGTCTGCACAAGCTTGTGTCTATAGGTATG--AACCCGTAGA-TCCGATCTTG [1937]
Ssc                 TGCTGATAGTGCACACAAGCTTGTGTCTATAGGTATG--AACCCGTAGA-TCCGATCTTG [1938]
Ttr                 TGATGATAGCCCACACAAGCTTGTGTCTATAGGTATG--AACCCGTAGAATCCGATCTTG [1877]
Bta                 TGGTGGTAGTGCACACAAGCTTGTGTCTATAGGTATG--AACCCGTAGA-TCCGATCTTG [1940]
Cca_[deer]          TGGTGATAGTCCACACAAGCTTGTGTCTATAGGTATG--AACCCGTAGA-TCCGATCTTG [1873]
Oar_[sheep]         TGGTGATAGTGCACACAAGCTTGTGTCTATAGGTATG--AACCCGTAGA-TCCGATCTTG [1940]
Cae_[ibex]          TGGTGATAGTGTACACAAGCTTGTGTCTATAGGTATG--AACCCGTAGA-TCCGATCTTG [1940]
Pho_[antelope]      TGGTGATAGTGCACACAAGCTTGTGTCTATAGGTATG--AACCCGTAGA-TCCGATCTTG [1940]
Pva                 TGGTGTTAGTCCACACAAGCTTGTGTCTATAGGTATG--AACCCGTAGA-TCCGATCTTG [1941]
Ehe_[fruitbat]      TGGTGTTAGTCCACACAAGCTTGTGTCTATAGGTATG--AACCCGTAGA-TCCGATCTTG [1493]
Rfe_[horseshoe_bat] TGATGATAGTCTGCACAAGCTTGTGTCTACAGGTATG--AACCCGTAGA-TCCGATCTTG [1880]
Mbr                 TGGTGACAGT-CACACAAGTTTGCATCTATAGGTATG--AACCCGTAGA-TCCGATCTTG [1652]
Sar                 TGGTGCTCTTCCGCACAAGCTTGTGTCTATAGGTCTG--AACCCGTAGA-TCCGATCTTG [1606]
Eeu                 TGGTGATAGTCCACACAAGCTTGTGTCTATAGGTATG--AACCCGTAGA-TCCGATCTTG [1937]
Tch                 TGGTGATAGTCCACACAAGCTTGTGTCTATAGGTCTG--AACCCGTAGA-TCCGATCTTG [1939]
Ocu                 TGGTGATAGTCCACACAAGCTTGCGTCTATAGGTCTG--AACCCGTAGA-TCCGATCTTG [1918]
Opr                 TGGTGATAGTCCACACAAGCTTGTGTCTATGGGTCTG--AACCCGTAGA-TCCGATCTTG [1941]
Cpo                 TGGTGATTGTCCACACAAGCTTGTGTCTACAGGTCTG--AACCCGTAGA-TCCGATCTTG [1939]
Hgl                 TGGTGATAGTGCACACAAGCTTGTGTCTATCGGTCTG--AACCCGTAGA-TCCGATCTTG [1938]
Itr                 TGGTGATAGTCCACACAAGCTTGTGTCTATAGGTCTG--AACCCGTAGA-TCCGATCTTG [1935]
Dor                 TGTTGATAGAACACACAAGCTTGTGTCTATAGGTATG--AACCCGTAGA-TCCGATCTTG [1751]
Rno                 TGCTGACCATGCACACAAGCTTGTGTCTATAGGTATG--AACCCGTAGA-TCCGATCTTG [1940]
Mmu                 TGCTGATTCTGCACACAAGCTTGTGTCTATAGGTATG--AACCCGTAGA-TCCGATCTTG [1942]
Laf                 TGGTAATAGTTCTCACAAGCTTGTGTCTATAGGTATG--AACCCGTAGA-TCCGATCTTG [1943]
Ete                 TGGTGGTAGTCTGCACAAGCTTGTGTCTACAGGTATG--AACCCGTAGA-TCCGATCTTG [1944]
Pca                 TGGTGGTAGTTCACACAAGCTTGTGTCTGTGGGTATG--AACCCGTAGA-TCCGATCTTG [1942]
Oaf                 TGGTGATAGTCTGCACAAGCTTGTGTCTATAGGTATG--AACCCGTAGA-TCCGATCTTG [1944]
Cho                 TGGTGACAGTCCACACAAGCTCGTGTCTATAGGTATG--AACCCGTAGA-TCCGATCTTG [1937]
Dno                 TGGTGACAGTGCACACAAGCTCGTGTCTATAGGTATG--AACCCGTAGA-TCCGATCTTG [1856]
Meu                 TGGTGATATTCCACACAAGCTTGTGTCTATAGGTATG--AACCCGTAGA-TCCGATCTTG [1466]
Sha_[tasmanian]     TGGTGATATTCCACACAAGCTTGTGTCTATAGGTATG--AACCCGTAGA-TCCGATCTTG [1865]
Mdo                 TGGTGATATTCCACACAAGCTTGTGTCTATAGGTATG----------------------- [1767]
Oan                 TGGTGATATTCCACACAAGCTTGTGTCTATAGGTATG--AACCCGTAGA-TCCGATCTTG [1687]
Aca                 TGCTTCTATGTTACACAAGCTTGTGTCTATAGGTATG--AACCCGTAGA-TCCGATCTTG [2094]
Gja                 TGCTTCTATTCTTCACAAGCTTGTATCTATAGGTATG--AACCCGTAGA-TCCGATCTTG [2153]
Pbi                 TGCTCCTATCCTACACAAGCTTGTATCTATAGGTATG--AACCCGTAGA-TCCGATCTTG [2155]
Vbe_[viper]         TGCTCCTATCCTACACAAGCTTGTGTCTATAGGTATG--AACCCGTAGA-TCCGATCTTG [2094]
Oha_[cobra]         TGCTCCTATCCTACACAAGCTTGTATCTATAGGTATG--AACCCGTAGA-TCCGATCTTG [2155]
Cpi                 TGGTCATATTCCACACAAGCTTGTATCTATAGGTATG--AACCCGTAGA-TCCGATCTTG [2222]
Cmy                 TGGTCATATTCCACACAAGCTTGTATCTATAGGTATG--AACCCGTAGA-TCCGATCTTG [2221]
Asp                 TGGTCATATTCCACACAAGCTTGTATCTATAGGTATG--AACCCGTAGA-TCCGATCTTG [2066]
Psi                 TGGTCATATTCCACACAAGCTTGTATCTATAGGTATG--AACCCGTAGA-TCCGATCTTG [2066]
Cpr_[crocodile]     TGGTGATATTCCACACAAGCTTGTATCTATAGGTATG--AACCCGTAGA-TCCGATCTTG [2159]
Ggn_[gavil]         TGGTGATATTCCACACAAGCTTGTATCTATAGGTATG--AACCCGTAGA-TCCGATCTTG [2216]
Ami                 TGGTGATATTCCACACAAGCTTGTATCTATAGGTATG--AACCCGTAGA-TCCGATCTTG [2220]
Asi                 TGGTGATATTCCACACAAGCTTGTATCTATAGGTATG--AACCCGTAGA-TCCGATCTTG [2142]
Tgt_[Tinamus]       TGGTCATATTCCACACAAGCTTGTATCTATAGGTATG--AACCCGTAGA-TCCGATCTTG [1823]
Sca_[ostritch]      TGGTCATATTCCACACAAGCTTGTATCTATAGGTATG--AACCCGTAGA-TCCGATCTTG [1750]
Mga_[turkey]        TGGTCATATTCCACACAAGCTTGTATCTATAGGTATG--AACCCGTAGA-TCCGATCTTG [1878]
Gga                 TGGTCATATTCCACACAAGCTTGTATCTATAGGTATG--AACCCGTAGA-TCCGATCTTG [2015]
Cli                 TGGTCATATTCCACACAAGCTTGTATCTATAGGTATG--AACCCGTAGA-TCCGATCTTG [1989]
Ccu_[cuckoo]        TGGTCATATTCCACACAAGCTTGTATCTATAGGTATG--AACCCGTAGA-TCCGATCTTG [1878]
Cvo_[killdeer]      TGGTCATATTCCACACAAGCTTGTATCTATAGGTATG--AACCCGTAGA-TCCGATCTTG [1944]
Afo_[penguin]       TGGTCATATTCCACACAAGCTTGTATCTATAGGTATG--AACCCGTAGA-TCCGATCTTG [1944]
Phu_[ground_tit]    TGCTCATATTCCACACAAGCTTGTATCTATAGGTCTG--AACCCGTAGA-TCCGATCTTG [1876]
Tgu                 TGCTCATATTCCACACAAGCTTGTATCTATAGGTCTG--AACCCGTAGA-TCCGATCTTG [1572]
Apl_[duck]          TGGTCATATTCCACACAAGCTTGTATCTATAGGTATG--AACCCGTAGA-TCCGATCTTG [1875]
Xtr                 ---------------------------------------AACCCGTAGA-TCCGATCTTG [1720]
Npa                 ---------------------------------------AACCCGTAGA-TCCGATCTTG [1875]
Lch                 TGATCAGATCCCACACAAGCTCGTATCTATAGGTATG--AACCCGTAGA-TCCGATCTTG [2073]
Dre                 TGGTGACTGTCCACACAAGCTTGTATCTATAGGTATC--AACCCGTAGA-TCCGATCTTG [2144]

Hsa                 TGGTGAAGTGGACCGCACAAGCTCGCTTCTATGGGTCTG--CACCCGTAGAACCGACCTT [1997]
Ptr                 TGGTGAAGTGGACCGCACAAGCTCGCTTCTATGGGTCTG--CACCCGTAGAACCGACCTT [1997]
Ggo                 TGGTGAAGTGGACCGCACAAGCTCGCTTCTATGGGTCTG--CACCCGTAGAACCGACCTT [1997]
Pab                 TGGTAAAGTGGACCGCACAAGCTCGCTTCTATGGGTCTG--------------------- [1977]
Mml                 TGGTGAAGTGGACCGCACAAGCTCGCTTCTATGGGTCTG--CACCCGTAGAACCGACCTT [1997]
Cja                 TGGTGAAGTGGACCGCACAAGCTCGCTTCTATGGGTCTG--CACCCGTAGAACCGACCTT [1937]
Oga                 TGGTGAAGTGGACCGCACAAGCTCGCTTCTATGGGTCTG--CACCCGTAGAACCGACCTT [1999]
Mmr                 TGGTAAAGTGGACCGCACAAGCTCGCTTCTATGGGTCTG--CACCCGTAGAACCGACCTT [1999]
Csi_[rhino]         TGGTGAAGTGGACCGCACAAGCTCGCTTCTATGGGTCTG--CACCCGTAGAACCGACCTT [1999]
Eca                 TGGTGAAGTGGACCTCACAAGCTCGCTTCTATGGGTCTG--CACCCGTAGAACCGACCTT [1921]
Fca                 TGGTGAAGTGGACTGCACAAGCTCGCTTCTATGGGTCTT--CACCCGTAGAACCGACCTT [1996]
Cfa                 TGGTGAAGTGGACGGCACAAGCTCGCTTCTATGGGTCTG--CACCCGTAGAACCGACCTT [1921]
Mpu_[ferret]        TGGTGAAATGGACTGCGCAAGCTCGCTTCTATGGGTCTG--CACCCGTAGAACCGACCTT [1999]
Ame_[panda]         TGGTGAAATGGACTGCGCAAGCTCGCTTCTATGGGTCTG--CACCCGTAGAACCGACCTT [2000]
Lwe                 TGGTGAAATGGACTACACAAGCTCGCTTCTATGGGTCTG--CACCCGTAGAACCGACCTT [2000]
Vpa                 TGGTGAAGTGGACCGCACAAGCTCGCTTCTATGGGTCTG--CACCCGTAGAACCGACCTT [1995]
Ssc                 TGGTGAAGTGGACCGCACAAGCTCGCTTCTATGGGTCTG--CACCCGTAGAACCGACCTT [1996]
Ttr                 TGGTGAAGTGGACCGCACAAGCTCGCTTCTATGGGTCTG--CACCCGTAGAACCGACCTT [1935]
Bta                 TGGTGAAGTGGACCGCACAAGCTCGCTTCTATGGGTCTG--CACCCGTAGAACCGACCTT [1998]
Cca_[deer]          TGGTGAAGTGGACCGCACAAGCTCGCTTCTATGGGTCTG--CACCCGTAGAACCGACCTT [1931]
Oar_[sheep]         TGGTGAAGTGGACCGCACAAGCTCGCTTCTATGGGTCTG--CACCCGTAGAACCGACCTT [1998]
Cae_[ibex]          TGGTGAAGTGGACCGCACAAGCTCGCTTCTATGGGTCTG--CACCCGTAGAACCGACCTT [1998]
Pho_[antelope]      TGGTGAAGTGGACCGCACAAGCTCGCTTCTATGGGTCTG--CACCCGTAGAACCGACCTT [1998]
Pva                 TGGTGAAGTGGACCGCACAAGCTCGCTTCTATGGGTCTG--CACCCGTAGAACCGACCTT [1999]
Ehe_[fruitbat]      TGGTGAAGTGGACCGCACAAGCTCGCTTCTATGGGTCTG--CACCCGTAGAACCGACCTT [1551]
Rfe_[horseshoe_bat] TGGTGAAGTGGACCGCACAAGCTCGCTTCTATGGGTCTG--CACCCGTAGAACCGACCTT [1938]
Mbr                 TGGTGAAGTGGACCGCACAAGCTCGCTTCTATGGGTCTG--CACCCGTAGAACCGACCTT [1710]
Sar                 TGGTAAAGTGGACAGCACAAGCTCGCTTCTATGGGTCTG--CACCCGTAGAACCGACCTT [1664]
Eeu                 TGGTGAAGTGGACGGCACAAGCTCGCTTCTATGGGTCTG--------------------- [1976]
Tch                 TGGTGAAGTGGACCGCACAAGCTCGCTTCTATGGGTCTG--CACCCGTAGAACCGACCTT [1997]
Ocu                 TGGTGAAGTGGACCGCACAAGCTCGCTTCTATGGGTCTG--CACCCGTAGAACCGACCTT [1976]
Opr                 TGGTGAAGTGGACCGCACAAGCTCGCTTCTATGGGTCTG--CACCCGTAGAACCGACCTT [1999]
Cpo                 TGGTAAAGTGGACGGCACAAGCTCGCTTCTATGGGTCTG--CACCCGTAGAACCGACCTT [1997]
Hgl                 TGGTGAAGTGGACGACACAAGCTCGCTTCTATGGGTCTG--CACCCGTAGAACCGACCTT [1996]
Itr                 TGGTGAAATGGACCGCACAAGCTCGCTTCTATGGGTCTG--CACCCGTAGAACCGACCTT [1993]
Dor                 TGGTGAGGTGAACCTCACAAGCTCGCTTCTATGGGTCTG--CACCCGTAGAACCGACCTT [1809]
Rno                 TGGTGAAGTGGACCGCACAAGCTCGTTTCTATGGGTCTG--CACCCGTAGAACCGACCTT [1998]
Mmu                 TGGTGAAGTGGACCGCGCAAGCTCGTTTCTATGGGTCTG--CACCCGTAGAACCGACCTT [2000]
Laf                 TGGTGAAGTGAACCGCACAAGCTCGCTTCTATGGGTCTG--CACCCGTAGAACCGACCTT [2001]
Ete                 TGGTGAAGTGGACGGCGCAAGCTCGCTTCTATGGGTCTG--CACCCGTAGAACCGACCTT [2002]
Pca                 TGGTAAAGTGGACGGCACAAGCTCGCTTCTATGGGTCTG--CACCCGTAGAACCGACCTT [2000]
Oaf                 TGGTGAAGTGGACTGCACAAGCTCGCTTCTATGGGTCTG--CACCCGTAGAACCGACCTT [2002]
Cho                 TGGTGAAGTGAACCGCACAAGCTCGCTTCTATGGGTCCG--CACCCGTAGAACCGACCTT [1995]
Dno                 TGGTGAAGTGGACCGCACAAGCTCGCTTCTATGGGTCTG--CACCCGTAGAACCGACCTT [1914]
Meu                 TGGTGAAATTGACTTCACAAGCTCGCCTCTTTGGGTCTG--CACCCGTAGATCCGACCTT [1524]
Sha_[tasmanian]     TGGTGAAATGGATTTCACAAGCTCGTCTCTTTGGGTCTG--CACCCGTAGATCCGACCTT [1923]
Mdo                 ------------------------------------------------------------ [1767]
Oan                 TGGTGAAGTGAAATACACAAGCTCGCCTCTCTGGGTCTG--------------------- [1726]
Aca                 TGGTGAAGTATAATGCACAAGCTCGCTTCTATGGGTCTG--AACCCGTAGATCCGAACTT [2152]
Gja                 TGGTGAAGTATACTGCACAAGCTCGCTTCTATGGGTCTG--AACCCGTAGATCCGAACTT [2211]
Pbi                 TGGTGAAATATAGTGCACAAGCTCGTTTCTATGGGTCAG--AACCCGTAGATCCGAACTT [2213]
Vbe_[viper]         TGGTGAAATACTATGTACAAGCTCGTTTCTATGGGTCAG--AACCCGTAGATCCGAACTT [2152]
Oha_[cobra]         TGGTGAAATACTGTGCACAAGCTCGTTTCTATGGGTCAG--AACCCGTAGATCCGAACTT [2213]
Cpi                 TGGTAAAGTATACTGCACAAGCTCGCTTCTATGGGTCTG--AACCCGTAGATCCGAACTT [2280]
Cmy                 TGGTAAAGTATACTGCACAAGCTCGCTTCTATGGGTCTG--AACCCGTAGATCCGAACTT [2279]
Asp                 TGGTAAAGTACATTGCACAAGCTCGCTTCTATGGGTCTG--AACCCGTAGATCCGAACTT [2124]
Psi                 TGGTAAAGTACATTGCACAAGCTCGCTTCTATGGGTCTG--AACCCGTAGATCCGAACTT [2124]
Cpr_[crocodile]     TGGTAAAGTACACCGCACAAGCTCGCTTCTATGGGTCTG--AACCCGTAGATCCGAACTT [2217]
Ggn_[gavil]         TGGTAAAGTACACTGCACAAGCTCGCTTCTATGGGTCTG--AACCCGTAGATCCGAACTT [2274]
Ami                 TGGTAAAATACACCACACAAGCTCGCTTCTATGGGTCTG--AACCCGTAGATCCGAACTT [2278]
Asi                 TGGTAAAATACACCGCACAAGCTCGCTTCTATGGGTCTG--AACCCGTAGATCCGAACTT [2200]
Tgt_[Tinamus]       TGGTGAAAGGCGCCGCACAAGCTCGCTTCTATGGGTCTG--------------------- [1862]
Sca_[ostritch]      TGTTGAAACATACTGCACAAGCTCGCTTCTATGGGTCTG--------------------- [1789]
Mga_[turkey]        TGTTGAAACGCACTGCACAAGCTCGCTTCTATGGGTCTG--------------------- [1917]
Gga                 TGTTGAAATGCACTGCACAAGCTCGCTTCTATGGGTCTG--------------------- [2054]
Cli                 TGTTGAAACGCACTGCACAAGCTCGCTTCTATGGGTCTG--------------------- [2028]
Ccu_[cuckoo]        TGTTGAAACGTACTGCACAAGCTCGCTTCTATGGGTCTG--------------------- [1917]
Cvo_[killdeer]      TGTTGAAACGTACTGCACAAGCTCGCTTCTATGGGTCTG--------------------- [1983]
Afo_[penguin]       TGTTGAAACGTACTGCACAAGCTCGCTTCTATGGGTCTG--------------------- [1983]
Phu_[ground_tit]    TGTTGAAACGCACTGCACAAGCTCGCTTCTATGGGTCTG--------------------- [1915]
Tgu                 TGTTGAAACGCACTGCACAAGCTCGCTTCTATGGGTCTG--------------------- [1611]
Apl_[duck]          TGTTGAAACGTACTGCACAAGCTCGCTTCTATGGGTCTG--------------------- [1914]
Xtr                 TGGTGAATTCCTTTGCTCAAGCTCGTTTCTATGGGTCTG--AACCCGTAGATCCGAACTT [1778]
Npa                 TGGTGAATTGTTCTGCTCAAGCTCGTTTCTGTGGGTCTG--AACCCGTAGATCCGAACTT [1933]
Lch                 TGATAAA-TGTACTGCACAAGCTCGCTTCTATGGGTCTG--AACCCGTAGAGCCGAACTT [2130]
Dre                 TGATAAGTTTGATGGCACAAGCTCGATTCTATGGGTCTC--------------------- [2183]

Hsa                 GCGGGGCCTTCGCCGCACACAAGCTCGTGTCTGTGGGTCCG--TCCCTGAGACCCTTTAA [2055]
Ptr                 GCGGGGCCTTCGCCGCACACAAGCTCGTGTCTGTGGGTCCG--TCCCTGAGACCCTTTAA [2055]
Ggo                 GCGGGGCCTTCGCCGCACACAAGCTCGTGTCTGTGGGTCCG--TCCCTGAGACCCTTTAA [2055]
Pab                 -------------------------------------------TCCCTGAGACCCTTTAA [1994]
Mml                 GCGGGGCCTTCGCCGCACACAAGCTCGTGTCTGTGGGTCCG--TCCCTGAGACCCTTTAA [2055]
Cja                 GCGGGGCCTTCGCCGCACACAAGCTCGTGTCTGTGGGTCCG--TCCCTGAGACCCTTTAA [1995]
Oga                 GCGGGGCCTTCGCCGCACACAAGCTCGTGTCTGTGGGTCCG--TCCCTGAGACCCTTTAA [2057]
Mmr                 GCGGGGCCTTCGCCGCACACAAGCTCGTGTCTGTGGGTCCG--TCCCTGAGACCCTTTAA [2057]
Csi_[rhino]         GCGAGGCCTTCGCCGCACACAAGCTCGTGTCTGTGGGTCCG--TCCCTGAGACCCTTTAA [2057]
Eca                 GCGGGGCCTTCGCCGCACACAAGCTCGTGTCTGTGGGTCCG--TCCCTGAGACCCTTTAA [1979]
Fca                 GCGGGGCCTTCGCCGCACACAAGCTCGAGTCTGTGGGTCCG--TCCCTGAGACCCTTTAA [2054]
Cfa                 GCGGGGCCTTCGCCGCACACAAGCTCGAGTCTGTGGGTCTG--TCCCTGAGACCCTTTAA [1979]
Mpu_[ferret]        GCGGGGCCTTCGCCGCACACAAGCTCGAGTCTGTGGGTCCG--TCCCTGAGACCCTTTAA [2057]
Ame_[panda]         GCGGGGCCTTCGCCGCACACAAGCTCGAGTCTGTGGGTCCG--TCCCTGAGACCCTTTAA [2058]
Lwe                 GCGGGGCCTTCGCCGCACACAAGCTCGAGTCTGTGGGTCCG--TCCCTGAGACCCTTTAA [2058]
Vpa                 GCGGGGCCTTCGCCGCACACAAGCTCGTGTCTGTGGGTCCG--TCCCTGAGACCCTTTAA [2053]
Ssc                 GCGGGGCCTTCGCCGCACACAAGCTCGTGTCTGTGGGTCCG--TCCCTGAGACCCTTTAA [2054]
Ttr                 GCGGGGCCTTCGCCGCACACAAGCTCGTGTCTGTGGGTCCG--TCCCTGAGACCCTTTAA [1993]
Bta                 GCGGGGCCTTCGCCGCACACAAGCTCGTGTCTGTGGGTCCG--TCCCTGAGACCCTTTAA [2056]
Cca_[deer]          GCGGGGCCTTCGCCGCACACAAGCTCGTGTCTGTGGGTCCG--TCCCTGAGACCCTTTAA [1989]
Oar_[sheep]         GCGGGGCCTTCGCCGCACACAAGCTCGTGTCTGTGGGTCCG--TCCCTGAGACCCTTTAA [2056]
Cae_[ibex]          GCGGGGCCTTCGCCGCACACAAGCTCGTGTCTGTGGGTCCG--TCCCTGAGACCCTTTAA [2056]
Pho_[antelope]      GCGGGGCCTTCGCCGCACACAAGCTCGTGTCTGTGGGTCCG--TCCCTGAGACCCTTTAA [2056]
Pva                 GCGGGGCCTTCGCCGCACACAAGCTCGTGTCTGTGGGTCCG--TCCCTGAGACCCTTTAA [2057]
Ehe_[fruitbat]      GCGGGGCCTTCGCCGCACACAAGCTCGTGTCTGTGGGTCCG--TCCCTGAGACCCTTTAA [1609]
Rfe_[horseshoe_bat] GCGGGGCCTTCGCCGCACACAAGCTCGTGTCTGTGGGTCCG--TCCCTGAGACCCTTTAA [1996]
Mbr                 GCGGGGCCTTCGCCGCACACAAGCTCGTGTCTGTGGGTCCG--TCCCTGAGACCCTTTAA [1768]
Sar                 GCGGGGCCTTCGCCGCACACAAGCTCGTGTCTGTGGGTCCG--TCCCTGAGACCCTTTAA [1722]
Eeu                 -------------------------------------------TCCCTGAGACCCTTTAA [1993]
Tch                 GCGGGGCCTTCGCCGCACACAAGCTCGTGTCTGTGGGTCCG--TCCCTGAGACCCTTTAA [2055]
Ocu                 GCGGGGCCTTCGCCGCACACAAGCTCGTGTCTGTGGGTCCG--TCCCTGAGACCCTTTAA [2034]
Opr                 GCGGGGCCTTCGCCGCACACAAGCTCGTGTCTGTGGGTCTG--TCCCTGAGACCCTTTAA [2057]
Cpo                 GCGGGGCCTTCGCCACACACAAGCTCGTGTCTGTGGGTCCG--TCCCTGAGACCCTTTAA [2055]
Hgl                 GCGGGGCCTTCGCCACACACAAGCTCGTGTCTGTGGGTCCG--TCCCTGAGACCCTTTAA [2054]
Itr                 GCGGGGCCTTCGCCGCACACAAGCTCGTGTCTGTGGGTCTG--TCCCTGAGACCCTTTAA [2051]
Dor                 GCGGGGCCTTCGCCGCACACAAGCTCGTGTCTGTGGGTCCG--TCCCTGAGACCCTTTAA [1867]
Rno                 GCGGGGCCTTCGCCGCACACAAGCTCGTGTCTGTGGGTCCG--TCCCTGAGACCCTTTAA [2056]
Mmu                 GCGGGGCCTTCGCCGCACACAAGCTCGTGTCTGTGGGTCCG--TCCCTGAGACCCTTTAA [2058]
Laf                 GCGGGGCCTTCGCCGCACACAAGCTCGTGTCTGTGGGTCCG--TCCCTGAGACCCTTTAA [2059]
Ete                 GCGGGGCCTTCGCCGCACACAAGCTCGTGTCTGTGGGTCGG--TCCCTGAGACCCTTTAA [2060]
Pca                 GCGGGGCCTTCGCCGCACACAAGCTCGTGTCTGTGGGTCCG--TCCCTGAGACCCTTTAA [2058]
Oaf                 GCGGGGCCTTCGCCGCACACAAGCTCGTGTCTGTGGGTCCG--TCCCTGAGACCCTTTAA [2060]
Cho                 GCGGGGCCTTCGCCGCACACAAGCTCGTGTCTGTGGGTCCG--TCCCTGAGACCCTTTAA [2053]
Dno                 GCG----------------CAAGCTCGTGTCTGTGGGTCCG--TCCCTGAGACCCTTTAA [1956]
Meu                 GCGGGGCGCCGGCCACACACAAGCTCGAGTCTGTGGGTCTG------------------- [1565]
Sha_[tasmanian]     GCGGGGCGCCGGCCACACACAAGCTCGAGTCTGTGGGTCTG--TCCCTGAGACCCTTTAA [1981]
Mdo                 ------------------------------------------------------------ [1767]
Oan                 ------------------------------------------------------------ [1726]
Aca                 GCGGTACAACTGATTCACACAAGCTCGAGTCTGTGGGTATG--TCCCTGAGACCCTT-AA [2209]
Gja                 GCGGTACAGCTTCCTCACACAAGCTCGAGTCTGTGGGTATG--TCCCTGAGACCCTT-AA [2268]
Pbi                 GCGGTACGACTGCCTCACACAAGCTCGAGTCTGTGGGTATG--TCCCTGAGACCCTT-AA [2270]
Vbe_[viper]         GCGGTACCACTGCTTCACACAAGCTCGAGTCTGTGGGTATG--TCCCTGAGACCCTT-AA [2209]
Oha_[cobra]         GCGGTACCACTGCTTCACACAAGCTCGAGTCTGTGGGTATG--TCCCTGAGACCCTT-AA [2270]
Cpi                 GCGGTACGACTGCCTCACACAAGCTCGAGTCTGTGGGTATG--TCCCTGAGACCCTT-AA [2337]
Cmy                 GCGGTACGACTGCCTCACACAAGCTCGAGTCTGTGGGTATG--TCCCTGAGACCCTT-AA [2336]
Asp                 GCGGTACGACTGCCTCACACAAGCTCGAGTCTGTGGGTATG------------------- [2165]
Psi                 GCGGTACGACTGCCTCACACAAGCTCGAGTCTGTGGGTATG--TCCCTGAGACCCTT-AA [2181]
Cpr_[crocodile]     GCGGT-CA-CT-CCTCATGCAAGCTCGACTCTGTGGGTCTG--TCCCTGAGACCCTT-AT [2271]
Ggn_[gavil]         GCGGT-CG-CT-CCTCGTGCAAGCTCGACTCTGTGGGTCTG------------------- [2312]
Ami                 GCGGT-CG-CT-CCTCGTGCAAGCTCGACTCTGTGGGTCTG--TCCCTGAGACCCTT-AT [2332]
Asi                 GCGGT-CG-CT-CCTCGTGCAAGCTCGACTCTGTGGGTCTG--TCCCTGAGACCCTT-AT [2254]
Tgt_[Tinamus]       ------------------------------------------------------------ [1862]
Sca_[ostritch]      ------------------------------------------------------------ [1789]
Mga_[turkey]        ------------------------------------------------------------ [1917]
Gga                 ------------------------------------------------------------ [2054]
Cli                 ------------------------------------------------------------ [2028]
Ccu_[cuckoo]        ------------------------------------------------------------ [1917]
Cvo_[killdeer]      ------------------------------------------------------------ [1983]
Afo_[penguin]       ------------------------------------------------------------ [1983]
Phu_[ground_tit]    ------------------------------------------------------------ [1915]
Tgu                 ------------------------------------------------------------ [1611]
Apl_[duck]          ------------------------------------------------------------ [1914]
Xtr                 GTGCTGTGCC--CCTCTCACAAGCTCGAGTGTGCGGGTCTG--TCCCTGAGACCCTT-AA [1833]
Npa                 GTGCTGTGCC--CTTCTCACAAGCTCGAGTGTGCGGGTCTG--TCCCTGAGACCCTT-AA [1988]
Lch                 GTGGTGAAGC--TCGTTCACAAGCTCGTGTCTAGGGGTCTG--TCCCTGAGACCCTT-AA [2185]
Dre                 -------------------------------------------TCCCTGAGACCCTT-AA [2199]

Hsa                 CCTGTGAGG-ACATCCAG-GGTCACAGGTGAGGTTCTTGGGAGCC--TCCCTGAGACCCT [2111]
Ptr                 CCTGTGAGG-ACATCCAG-GGTCACAGGTGAGGTTCTTGGGAGCC--TCCCTGAGACCCT [2111]
Ggo                 CCTGTGAGG-ACATCCAG-GGTCACAGGTGAGGTTCTTGGGAGCC--TCCCTGAGACCCT [2111]
Pab                 CCTGTGAGG-ACATCCAG-GGTCACAGGTGAGGTTCTTGGGAGCC--TCCCTGAGACCCT [2050]
Mml                 CCTGTGAGG-ACATCCAG-GGTCACAGGTGAGGTTCTTGGGAGCC--TCCCTGAGACCCT [2111]
Cja                 CCTGTGAGG-ACATCCAG-GGTCACAGGTGAGGTTCTTGGGAGCC--TCCCTGAGACCCT [2051]
Oga                 CCTGTGAGG-ACGTCCAG-GGTCACAGGTGAGGTTCTTGGGAGCC--TCCCTGAGACCCT [2113]
Mmr                 CCTGTGAGG-ACGTCCAG-GGTCACAGGTGAGGTTCTTGGGAGCC--TCCCTGAGACCCT [2113]
Csi_[rhino]         CCTGTGAGG-ACGTCCAG-GGTCACAGGTGAGGTTCTTGGGAGCC--TCCCTGAGACCCT [2113]
Eca                 CCTGTGAGG-ACATCCAG-GGTCACAGGTGAGGTTCTTGGGAGCC--TCCCTGAGACCCT [2035]
Fca                 CCTGTGAGG-ACATCCAG-GGTCACAGGTGAGGTTCTTGGGAGCC--TCCCTGAGACCCT [2110]
Cfa                 CCTGTGAGG-ACATCCAG-GGTCACAGGTGAGGTTCTTGGGAGCC--TCCCTGAGACCCT [2035]
Mpu_[ferret]        CCTGTGAGG-ACATCCAG-GGTCACAGGTGAGGTTCTTGGGAGCC--TCCCTGAGACCCT [2113]
Ame_[panda]         CCTGTGAGG-ACATCCAG-GGTCACAGGTGAGGTTCTTGGGAGCC--TCCCTGAGACCCT [2114]
Lwe                 CCTGTGAGG-ACATCCAG-GGTCACAGGTGAGGTTCTTGGGAGCC--TCCCTGAGACCCT [2114]
Vpa                 CCTGTGAGG-ACGTCCAG-GGTCACAGGTGAGGTTCTTGGGAGCC--TCCCTGAGACCCT [2109]
Ssc                 CCTGTGAGG-ACATCCAG-GGTCACAGGTGAGGTTCTTGGGAGCC--TCCCTGAGACCCT [2110]
Ttr                 CCTGTGAGG-ACGTCCAG-GGTCACAGGTGAGGTTCTTGGGAGCC--TCCCTGAGACCCT [2049]
Bta                 CCTGTGAGG-ACGTCCAG-GGTCACAGGTGAGGTTCTTGGGAGCC--TCCCTGAGACCCT [2112]
Cca_[deer]          CCTGTGAGG-ACGTCCAG-GGTCACAGGTGAGGTTCTTGGGAGCC--TCCCTGAGACCCT [2045]
Oar_[sheep]         CCTGTGAGG-ATGTCCAG-GGTCACAGGTGAGGTTCTTGGGAGCC--TCCCTGAGACCCT [2112]
Cae_[ibex]          CCTGTGAGG-ACGTCCAG-GGTCACAGGTGAGGTTCTTGGGAGCC--TCCCTGAGACCCT [2112]
Pho_[antelope]      CCTGTGAGG-ACGTCCAG-GGTCACAGGTGAGGTTCTTGGGAGCC--TCCCTGAGACCCT [2112]
Pva                 CCTGTGAGG-ACGTCCAG-GGTCACAGGTGAGGTTCTTGGGAGCC--TCCCTGAGACCCT [2113]
Ehe_[fruitbat]      CCTGTGAGG-ACGTCCAG-GGTCACAGGTGAGGTTCTTGGGAGCC--TCCCTGAGACCCT [1665]
Rfe_[horseshoe_bat] CCTGTGAGC-ACGTCCAG-GGTCACAGGTGAGGTTCTTGGGAGCC--TCCCTGAGACCCT [2052]
Mbr                 CCTGTGAGG-ACGTCCAG-GATCACAGGTGAGGTTCTTGGGAGCC--TCCCTGAGACCCT [1824]
Sar                 CCTGTGAGG-ACGTGCAG-GTTCACAGGTGAGGGTCTTGGGAGCC--TCCCTGAGACCCT [1778]
Eeu                 CCTGTGAGG-ATGTCCAG-GGTCACAGGTGAGGTTCTTGGGAGCC--TCCCTGAGACCCT [2049]
Tch                 CCTGTGAGG-ATGTCCAG-GGTCACAGGTGAGGTTCTTGGGAGCC--TCCCTGAGACCCT [2111]
Ocu                 CCTGTGAGG-ACGTCCAG-GGTCACAGGTGAGGTTCTTGGGAGCC--TCCCTGAGACCCT [2090]
Opr                 CCTGTGAGG-ACACCCAG-GGTCACAGGTGAGGTTCTCGGGTGCC--TCCCTGAGACCCT [2113]
Cpo                 CCTGTGAGG-ACATCCAG-GGTCACAGGTGAGGTTCTTGGGAGCC--TCCCTGAGACCCT [2111]
Hgl                 CCTGTGAGG-ACGTCCAG-GGTCACAGGTGAGGTTCTTGGGAGCC--TCCCTGAGACCCT [2110]
Itr                 CCTGTGAGG-ACGTCCAG-GGTCACAGGTGAGGTTCTTGGGAGCC--TCCCTGAGACCCT [2107]
Dor                 CCTGTGAGG-ACATGCAG-GGTCACAGGTGGGGATCTTGGGAGCC--TCCCTGAGACCCT [1923]
Rno                 CCTGTGAGG-ACGTCCAG-GGTCACAGGTGAGGTTCTTGGGAGCC--TCCCTGAGACCCT [2112]
Mmu                 CCTGTGAGG-ACGTCCAG-GGTCACAGGTGAGGTTCTTGGGAGCC--TCCCTGAGACCCT [2114]
Laf                 CCTGTGAGG-ATGTCCAG-GGTCACAGGTGAGGTTCTTGGGAGCC--TCCCTGAGACCCT [2115]
Ete                 CCTGTGAGG-ATGTCCAG-GGTCACAGGTGAGGTTCTTGGGAGCC--TCCCTGAGACCCT [2116]
Pca                 CCTGTGAGG-ATGTCCAG-GGTCACAGGTGAGGTTCTTGGGAGCC--TCCCTGAGACCCT [2114]
Oaf                 CCTGTGAGG-ATGTCCAG-GGTCACAGGTGAGGTTCTTGGGAGCC--TCCCTGAGACCCT [2116]
Cho                 CCTGTGAGG-GTCTCCAG-GGTCACAGGTGAGGTTCTTGGGAGCC--TCCCTGAGACCCT [2109]
Dno                 CCTGTGA----------------ACAGGTGAGGTTCTTGGGAGCC--TCCCTGAGACCCT [1998]
Meu                 ------------------------------------------------------------ [1565]
Sha_[tasmanian]     CCTGTGAAG-ACGTCCAG-GGTCACAGGTGAGGTTCTTGGGAGCC--TCCCTGAGACCCT [2037]
Mdo                 -----------------------------------------------TCCCTGAGACCCT [1780]
Oan                 -----------------------------------------------TCCCTGAGACCCT [1739]
Aca                 CCTGTGAGG-AAGCCCAGAGGTCACAGGTGAGGTTCTTGGGAACT--TCCCTGAGACCCT [2266]
Gja                 CCTGTGAGG-AAGCCCGAAGGTCACAGGTGAGGTTCTTGGGAACC--TCCCTGAGACCCT [2325]
Pbi                 CCTGTGAGG-AAGCCCAGAGGTCACAGGTGAGGGCCTTGGGAACT--TCCCTGAGACCCT [2327]
Vbe_[viper]         CCTGTGAGG-AAGCCCAGAGGTCACAGGTGAGGGCCTTGGGAACT--TCCCTGAGACCCT [2266]
Oha_[cobra]         CCTGTGAGG-AAGCCCAGAGGTCACAGGTGAGGGCCTTGGGAACT--TCCCTGAGACCCT [2327]
Cpi                 CCTGTGAGGGCAGCGCAGAATTCACAGGTGAGGTTCTTGGGAACC--TCCCTGAGACCCT [2395]
Cmy                 CCTGTGAGGGCAGCGCAGAATTCACAGGTGAGGTTCTTGGGAACT--TCCCTGAGACCCT [2394]
Asp                 -----------------------------------------------TCCCTGAGACCCT [2178]
Psi                 CCTGTGAGGGCAGCGCAGAGTTCACAGGTGAGGTTCTTGGGAGCT--TCCCTGAGACCCT [2239]
Cpr_[crocodile]     CCTGTGAGG-GAGCCCAGAGCTCACAGGTGAGG-CCTTGGGAACT--TCCCTGAGACCCT [2327]
Ggn_[gavil]         -----------------------------------------------TCCCTGAGACCCT [2325]
Ami                 CCTGTGAGG-GAGCCCAGAGCTCACAGGTGAGG-CCTTGGGAACT--TCCCTGAGACCCT [2388]
Asi                 CCTGTGAGG-GAGCCCAGAGCTCACAGGTGAGG-CCTTGGGAACT--TCCCTGAGACCCT [2310]
Tgt_[Tinamus]       -----------------------------------------------TCCCTGAGACCCT [1875]
Sca_[ostritch]      -----------------------------------------------TCCCTGAGACCCT [1802]
Mga_[turkey]        -----------------------------------------------TCCCTGAGACCCT [1930]
Gga                 -----------------------------------------------TCCCTGAGACCCT [2067]
Cli                 -----------------------------------------------TCCCTGAGACCCT [2041]
Ccu_[cuckoo]        -----------------------------------------------TCCCTGAGACCCT [1930]
Cvo_[killdeer]      -----------------------------------------------TCCCTGAGACCCT [1996]
Afo_[penguin]       -----------------------------------------------TCCCTGAGACCCT [1996]
Phu_[ground_tit]    -----------------------------------------------TCCCTGAGACCCT [1928]
Tgu                 -----------------------------------------------TCCCTGAGACCCT [1624]
Apl_[duck]          -----------------------------------------------TCCCTGAGACCCT [1927]
Xtr                 CCTGTGAGG-AAGACATA-TGTCACAGGTGAGGTTCTGAGGAGCT--TCCCTGAGACCCT [1889]
Npa                 CCTGTGAAA-AAAAAAAT-GGTCACAGGTGAGGTTCTGAGGAGCC--TCCCTGAGACCCT [2044]
Lch                 CCTGTGAGG-ACA-TCAA-GGTCACAGGTGAGGTTCTTGGGAACT--TCCCTGAGACCCT [2240]
Dre                 CCTGTGAGG-TCAAACTA-GGTCACAGGTGAGGTCCTCAGGAACA--TCCCTGAGACCCT [2255]

Hsa                 AACTTGTGATGTTTACCGTTTAAA-TCCACGGGTTAGGCTCTTGGGAGCT--TCCCTGAG [2168]
Ptr                 AACTTGTGATGTTTACCGTTTAAA-TCCACGGGTTAGGCTCTTGGGAGCT--TCCCTGAG [2168]
Ggo                 AACTTGTGATGTTTACCGTTTAAA-TCCACGGGTTAGGCTCTTGGGAGCT--TCCCTGAG [2168]
Pab                 AACTTGTGATGTTTACCGTTTAAA-TCCACGGGTTAGGCTCTTGGGAGCT--TCCCTGAG [2107]
Mml                 AACTTGTGATGTTTACCGTTTAAA-TCCACGGGTTAGGCTCTTGGGAGCT--TCCCTGAG [2168]
Cja                 AACTTGTGATGTTTACCGTTTAAA-TCCACGGGTTAGGCTCTTGGGAGCT--TCCCTGAG [2108]
Oga                 AACTTGTGATGTTTACCGTTTAAA-TCCACGGGTTAGGCTCTTGGGAGCT--TCCCTGAG [2170]
Mmr                 AACTTGTGATGTTTACCGTTTAAA-TCCACGGGTTAGGCTCTTGGGAGCT--TCCCTGAG [2170]
Csi_[rhino]         AACTTGTGATGTTTACCGTTTAAA-TCCACGGGTTAGGCTCTTGGGAGCT--TCCCTGAG [2170]
Eca                 AACTTGTGATGTTTACCGTTTAAA-TCCACGGGTTAGGCTCTTGGGAGCT--TCCCTGAG [2092]
Fca                 AACTTGTGATGTTTACCGTTTAAA-TCCACGGGTTAGGCTCTTGGGAGCT--TCCCTGAG [2167]
Cfa                 AACTTGTGATGTTTACCGTTTAAA-TCCACGGGTTAGGCTCTTGGGAGCT--TCCCTGAG [2092]
Mpu_[ferret]        AACTTGTGATGTTTACCGTTTAAA-TCCACGGGTTAGGCTCTTGGGAGCT--TCCCTGAG [2170]
Ame_[panda]         AACTTGTGATGTTTACGGTTTAAA-TCCACGGGTTAGGCTCTTGGGAGCT--TCCCTGAG [2171]
Lwe                 AACTTGTGATGTTTACCGTTTAAA-TCCACGGGTTAGGCTCTTGGGAGCT--TCCCTGAG [2171]
Vpa                 AACTTGTGATGTTTACCGTTTAAA-TCCACGGGTTAGGCTCTTGGGAGCT--TCCCTGAG [2166]
Ssc                 AACTTGTGATGTTTACCGTTTAAA-TCCACGGGTTAGGCTCTTGGGAGCT--TCCCTGAG [2167]
Ttr                 AACTTGTGATGTTTACCGTTTCAA-TCCACGGGTTAGGCTCTTGGGAGCT--TCCCTGAG [2106]
Bta                 AACTTGTGATGTTTACCGTTTAAA-TCCACGGGTTAGGCTCTTGGGAGCT--TCCCTGAG [2169]
Cca_[deer]          AACTTGTGATGTTTACCGTTTAAA-TCCACGGGTTAGGCTCTTGGGAGCT--TCCCTGAG [2102]
Oar_[sheep]         AACTTGTGATGTTTACCGTTTAAA-TCCACGGGTTAGGCTCTTGGGAGCT--TCCCTGAG [2169]
Cae_[ibex]          AACTTGTGATGTTTACCGTTTAAA-TCCACGGGTTAGGCTCTTGGGAGCT--TCCCTGAG [2169]
Pho_[antelope]      AACTTGTGATGTTTACCGTTTAAA-TCCACGGGTTAGGCTCTTGGGAGCT--TCCCTGAG [2169]
Pva                 AACTTGTGATGTTTACCGTTTAAA-TCCACGGGTTAGGCTCTTGGGAGCT--TCCCTGAG [2170]
Ehe_[fruitbat]      AACTTGTGATGTTTACCGTTTAAA-TCCACGGGTTAGGCTCTTGGGAGCT--TCCCTGAG [1722]
Rfe_[horseshoe_bat] AACTTGTGATGTTTACCGTTTAAA-TCCACGGGTTAGGCTCTTGGGAGCT--TCCCTGAG [2109]
Mbr                 AACTTGTGATGTTTACCGTTTAAA-TCCACGGGTTAGGCTCTTGGGAGCT--TCCCTGAG [1881]
Sar                 AACTTGTGATGTTTACCGTTTCAA-TCCACGGGTTAGGCTCTTGGGAGCT--TCCCTGAG [1835]
Eeu                 AACTTGTGATGTTTAGCGTTTAAA-TCCACGGGTTAGGCTCTTGGGAGCT--TCCCTGAG [2106]
Tch                 AACTTGTGATGTTTACCGTTTAAA-TCCACGGGTTAGGCTCTTGGGAGCT--TCCCTGAG [2168]
Ocu                 AACTTGTGATGTTTACCGTTTAAA-TCCACGGGTTAGGCTCTTGGGAGCT--TCCCTGAG [2147]
Opr                 AACTTGTGATGTTTACCGTTTAAA-TCCACGGGTTAGGCTCTTGGGAGCT--TCCCTGAG [2170]
Cpo                 AACTTGTGATGTTTACCGTTTAAA-TCCACGGGTTAGGCTCTTGGGAGCT--TCCCTGAG [2168]
Hgl                 AACTTGTGATGTTTACCGTTTAAA-TCCACGGGTTAGGCTCTTGGGAGCT--TCCCTGAG [2167]
Itr                 AACTTGTGATGTTTACCGTTTAAA-TCCACGGGTTAGGCTCTTGGGAGCT--TCCCTGAG [2164]
Dor                 AACTTGTGATGTTTACCGTTCAAA-TCCACGGGTTAGGCTCTTGGGAGCT--TCCCTGAG [1980]
Rno                 AACTTGTGATGTTTACCGTTTAAA-TCCACGGGTTAGGCTCTTGGGAGCT--TCCCTGAG [2169]
Mmu                 AACTTGTGATGTTTACCGTTTAAA-TCCACGGGTTAGGCTCTTGGGAGCT--TCCCTGAG [2171]
Laf                 AACTTGTGATGTTTACCGTTTAAA-TCCACGGGTTAGGCTCTTGGGAGCT--TCCCTGAG [2172]
Ete                 AACTTGTGATGTTTACCGTTTCCA-TCCACGGGTTAGGCTCTTGGGAGCT--TCCCTGAG [2173]
Pca                 AATTTGTGATGTTTACCGTTTAAA-TCCACGGGTTAGGCTCTTGGGAGCT--TCCCTGAG [2171]
Oaf                 AACTTGTGATGTTTACCGTTTAAA-TCCACGGGTTAGGCTCTTGGGAGCT--TCCCTGAG [2173]
Cho                 AACTTGTGATGTTTACCGTTTAAA-TCCACGGGTTAGGCTCTTGGGAGCT--TCCCTGAG [2166]
Dno                 AACTTGTGATGTTTACCGTTTAAA-TCCACGGGTTAGGCTCTTGGGAGCT--TCCCTGAG [2055]
Meu                 ----------------------------------------------------TCCCTGAG [1573]
Sha_[tasmanian]     AACTTGTGATGTTTACCGTTTAAA-TCCACGGGTTAGGCTCTTGGGAGCT--TCCCTGAG [2094]
Mdo                 AACTTGTGATGTTTACCGTTTAAA-TCCACGGGTTAGGCTCTTGGGAGCT--TCCCTGAG [1837]
Oan                 AACTTGTGATGTTTCCCGTTTAAA-TCCACGGGTTAGGTTCTTGGGAGCT--TCCCTGAG [1796]
Aca                 AACTTGTGACGTTTAGTTTTTAAG-TCCACGGGTTAGGCTCTTGGGAGCT--TCCCTGAG [2323]
Gja                 AACTTGTGACGTTTCGTTTTTAAG-TCCACGGGTTAGGCTCTTGGGAGCT--TCCCTGAG [2382]
Pbi                 AACTTGTGACGTTTTGGTTTCAAG-TCCACGGGTTAGGCTCTCGGGAGCT--TCCCTGAG [2384]
Vbe_[viper]         AACTTGTGACGTTTTGGTTTCAAG-TCCACGGGTTAGGCTCTTGGGAGCT--TCCCTGAG [2323]
Oha_[cobra]         AACTTGTGACGTTTTGGTTTCAAG-TCCACGGGTTAGGCTCTTGGGAGCT--TCCCTGAG [2384]
Cpi                 AACTTGTGATGTTTAGCTTTTAAA-TCCACGGGTTAGGCTCTTGGGAGCT--TCCCTGAG [2452]
Cmy                 AACTTGTGATGTTTAGCTTTTAAA-TCCACGGGTTAGGCTCTTGGGAGCT--TCCCTGAG [2451]
Asp                 AACTTGTGATGTTTAGCTTTCAAA-TCCACGGGTTAGGCTCTTGGGAGCT--TCCCTGAG [2235]
Psi                 AACTTGTGATGTTTAGCTTTCAAA-TCCACGGGTTAGGCTCTTGGGAGCT--TCCCTGAG [2296]
Cpr_[crocodile]     AACTTGTGATGTTTAGCTTTTAAA-TCCACGGGTTAGGCTCTTGGGAGCT--TCCCTGAG [2384]
Ggn_[gavil]         AACTTGTGATGTTTAGCTTTTAAA-TCCACGGGTTAGGCTCTTGGGAGCT--TCCCTGAG [2382]
Ami                 AACTTGTGATGTTTAGCTTTTAAA-TCCACGGGTTAGGCTCTTGGGAGCT--TCCCTGAG [2445]
Asi                 AACTTGTGATGTTTAGCTTTTAAA-TCCACGGGTTAGGCTCTTGGGAGCT--TCCCTGAG [2367]
Tgt_[Tinamus]       AACTTGTGATGTTTAGCTTTTAAA-TCCACGGGTTAGGCTCTTGGGAGCT--TCCCTGAG [1932]
Sca_[ostritch]      AACTTGTGATGTTTAGCTTTTAAA-TCCACGGGTTAGGCTCTTGGGAGCT--TCCCTGAG [1859]
Mga_[turkey]        AACTTGTGATGTTTAGCTTTTAAA-TCCACGGGTTAGGCTCTTGGGAGCT--TCCCTGAG [1987]
Gga                 AACTTGTGATGTTTAGCTTTTAAA-TCCACGGGTTAGGCTCTTGGGAGCT--TCCCTGAG [2124]
Cli                 AACTTGTGATGTTTAGCTTTTAAA-TCCACGGGTTAGGCTCTTGGGAGCT--TCCCTGAG [2098]
Ccu_[cuckoo]        AACTTGTGATGTTTAGCTTTTAAA-TCCACGGGTTAGGCTCTTGGGAGCT--TCCCTGAG [1987]
Cvo_[killdeer]      AACTTGTGATGTTTAGCTTTTAAA-TCCACGGGTTAGGCTCTTGGGAGCT--TCCCTGAG [2053]
Afo_[penguin]       AACTTGTGATGTTTAGCTTTTAAA-TCCACGGGTTAGGCTCTTGGGAGCT--TCCCTGAG [2053]
Phu_[ground_tit]    AACTTGTGATGTTTAGCTTTTAAA-TCCACGGGTTAGGCTCTTGGGAGCT--TCCCTGAG [1985]
Tgu                 AACTTGTGATGTTTAGCTTTTAAA-TCCACGGGTTAGGCTCTTGGGAGCT--TCCCTGAG [1681]
Apl_[duck]          AACTTGTGATGTTTAGCTTTTAAA-TCCACGGGTTAGGCTCTTGGGAGCT--TCCCTGAG [1984]
Xtr                 AACTTGTGATGTTTAGCTTTAAAAATCCACGGGTTAGGCTCTTGGGAGCT--TCCCTGAG [1947]
Npa                 AACTTGTGATGTTTTGCTTGTGAAATCCACGAGTTAGGCTCTTGGGAGCT--TCCCTGAG [2102]
Lch                 AACTTGTGATGTTTAGCTGTTAAA-TCCACGGGTTAGGCTCTTGGGAGCT--TCCCTGAG [2297]
Dre                 AACTTGTGACGTTTTCCTGTTATG-TGCACGGGTTAGGTTCTTGGGAGCT--TCCCTGAG [2312]

Hsa                 ACCCTAACTTGTGAGG-TATTTTAGT-AACA-TCACAAGTCAGGCTCTTGGGACCT--TA [2223]
Ptr                 ACCCTAACTTGTGAGG-TATTTTAGT-AACA-TCACAAGTCAGGCTCTTGGGACCT--TA [2223]
Ggo                 ACCCTAACTTGTGAGG-TATTTTAGT-AACA-TCACAAGTCAGGCTCTTGGGACCT--TA [2223]
Pab                 ACCCTAACTTGTGAGG-TATTTTAGT-AACA-TCACAAGTCAGGCTCTTGGGACCT--TA [2162]
Mml                 ACCCTAACTTGTGAGG-TATTTTAGT-AACA-TCACAAGTCAGGCTCTTGGGACCT--TA [2223]
Cja                 ACCCTAACTTGTGAGG-TATTTTAGT-AACA-TCACAAGTCAGGCTCTTGGGACCT--TA [2163]
Oga                 ACCCTAACTTGTGAGG-TATTTCAGT-AACA-TCACAAGTCAGGCTCTTGGGACCT--TA [2225]
Mmr                 ACCCTAACTTGTGAGG-TATTTTAGT-AACA-TCACAAGTCAGGCTCTTGGGACCT--TA [2225]
Csi_[rhino]         ACCCTAACTTGTGAGG-TATTTTAGT-AACA-TCACAAGTCAGGCTCTTGGGACCT--TA [2225]
Eca                 ACCCTAACTTGTGAGG-TATTTTGGT-AACA-TCACAAGTCAGGCTCTTGGGACCT--TA [2147]
Fca                 ACCCTAACTTGTGAGG-TATTTTAGT-AACA-TCACAAGTCAGGCTCTTGGGACCT--TA [2222]
Cfa                 ACCCTAACTTGTGAGG-TATTTTAGT-AACA-TCACAAGTCAGGCTCTTGGGACCT--TA [2147]
Mpu_[ferret]        ACCCTAACTTGTGAGG-TATTTTAGG-AACA-TCACAAGTCAGGCTCTTGGGACCT--TA [2225]
Ame_[panda]         ACCCTAACTTGTGAGG-TATTTTAGT-AACA-TCACAAGTCAGGCTCTTGGGACCT--TA [2226]
Lwe                 ACCCTAACTTGTGAGG-TATTTTAGT-AACA-TCACAAGTCAGGCTCTTGGGACCT--TA [2226]
Vpa                 ACCCTAACTTGTGAGG-TATTTTAGT-AACA-TCACAAGTCAGGCTCTTGGGACCT--TA [2221]
Ssc                 ACCCTAACTTGTGAGG-TATTTTAGT-AACA-TCACAAGTCAGGCTCTTGGGACCT--TA [2222]
Ttr                 ACCCTAACTTGTGAGG-TATTTTAGT-AACA-TCACAAGTCAGGCTCTTGGGACCT--TA [2161]
Bta                 ACCCTAACTTGTGAGG-TATTTTAGT-AGCA-TCACAAGTCAGGCTCTTGGGACCT--TA [2224]
Cca_[deer]          ACCCTAACTTGTGAGG-TATTTTAGT-AACA-TCACAAGTCAGGCTCTTGGGACCT--TA [2157]
Oar_[sheep]         ACCCTAACTTGTGAGG-TATTTTAGT-AACA-TCACAAGTCAGGCTCTTGGGACCT--TA [2224]
Cae_[ibex]          ACCCTAACTTGTGAGG-TATTTTAGT-AACA-TCACAAGTCAGGCTCTTGGGACCT--TA [2224]
Pho_[antelope]      ACCCTAACTTGTGAGG-TATTTTAGT-AACA-TCACAAGTCAGGCTCTTGGGACCT--TA [2224]
Pva                 ACCCTAACTTGTGAGG-TATTTTAGT-AACA-TCACAAGTCAGGCTCTTGGGACCT--TA [2225]
Ehe_[fruitbat]      ACCCTAACTTGTGAGG-TATTTTAGT-AACA-TCACAAGTCAGGCTCTTGGGACCT--TA [1777]
Rfe_[horseshoe_bat] ACCCTAACTTGTGAGG-TATTTTAGT-AACA-TCACAAGTCAGGCTCTTGGGACCT--TA [2164]
Mbr                 ACCCTAACTTGTGAGG-TATTTCAGT-AACA-TCACAAGTCAGGCTCTTGGGACCT--TA [1936]
Sar                 ACCCTAACTTGTGAGG-TATTTTAGT-AACA-TCACAAGTCAGGCTCTTGGGACCT--TA [1890]
Eeu                 ACCCTAACTTGTGAGG-TATTTTAGT-AACA-TCACAAGTCAGGCTCTTGGGACCT--TA [2161]
Tch                 ACCCTAACTTGTGAGG-CATTTTAGT-AACA-TCACAAGTCAGGCTCTTGGGACCT--TA [2223]
Ocu                 ACCCTAACTTGTGAGG-TATTTTAGT-AACA-TCACAAGTCAGGCTCTTGGGACCT--TA [2202]
Opr                 ACCCTAACTTGTGAGA-TATTTTAGT-AACA-TCACAAGTCAGGCTCTTGGGACCT--TA [2225]
Cpo                 ACCCTAACTTGTGAGG-TATTT-AGT-AACA-TCACAAGTCAGGCTCTTGGGACCT--TA [2222]
Hgl                 ACCCTAACTTGTGAGG-TATTTTAGT-AACA-TCACAAGTCAGGCTCTTGGGACCT--TA [2222]
Itr                 ACCCTAACTTGTGAGG-TATTTTAGT-AACA-TCACAAGTCAGGCTCTTGGGACCT--TA [2219]
Dor                 ACCCTAACTTGTGAGA-TATTTTAGT-AACA-TCACAAGTCAGGCTCTTGGGACCT--TA [2035]
Rno                 ACCCTAACTTGTGAGG-TATTTTAGT-AACA-TCACAAGTCAGGCTCTTGGGACCT--TA [2224]
Mmu                 ACCCTAACTTGTGAGG-TATTTTAGT-AACA-TCACAAGTCAGGTTCTTGGGACCT--TA [2226]
Laf                 ACCCTAACTTGTGAGG-TATTTTAGT-AACA-TCACAAGTCAGGCTCTTGGGACCT--TA [2227]
Ete                 ACCCTAACTTGTGAGG-TATTTTAGT-AACA-TCACAAGTCAGGCTCTTGGGACCT--TA [2228]
Pca                 ACCCTAACTTGTGAGG-TATTTCAGT-AACA-TCACAAGTCAGGTTCTTGGGACCT--TA [2226]
Oaf                 ACCCTAACTTGTGAGG-TATTTTAGG-AACA-TCACAAGTCAGGCTCTTGGGACCT--TA [2228]
Cho                 ACCCTAACTTGTGAGG-TATTTTAGT-AACA-TCACAAGTCAGGCTCTTGGGACCT--TA [2221]
Dno                 ACCCTAACTTGTGAGG-TATTTTAGT-AACA-TCACAAGTCAGGCTCTTGGGACCT--TA [2110]
Meu                 ACCCTAACTTGTGAGG-TTTTTTAGC-AACAATCACAGGTCAGGTTCTTGGGACCT--TA [1629]
Sha_[tasmanian]     ACCCTAACTTGTGAGA-TTTTTTAGC-AATAATCACAGGTCAGGCTCTTGGGACCT--TA [2150]
Mdo                 ACCCTAACTTGTGAGG-CTTTTCAGC-GACAACCACAGGTCAGGCTCTTGGGACCT--TA [1893]
Oan                 ACCCTAACTTGTGAGG-TTTTTGAGC-AACGATCACAAGTCAGGCTCTTGGGACCT--TA [1852]
Aca                 ACCCTAACTTGTGAGG-TTTTT-AGT-AACAATCACAAGTCAGGCTCTTGGGACCT---- [2376]
Gja                 ACCCTAACTTGTGAGG-TTTATTAGC-AACAATCACAAGTCAGGCTCTTGGGACCT--TA [2438]
Pbi                 ACCCTAACTTGTGAGG-TTTTTTAGT-AACAATCACAAGTCAGGCTCTTGGGACCT---- [2438]
Vbe_[viper]         ACCCTAACTTGTGAGG-TTTTTTAGT-AACAATCACAAGTCAGGCTCTTGGGACCT---- [2377]
Oha_[cobra]         ACCCTAACTTGTGAGG-TTTTTTAGT-AACAATCACAAGTCAGGCTCTTGGGACCT---- [2438]
Cpi                 ACCCTAACTTGTGAGG-TTTTTTAGC-AACAATCACAAGTCAGGCTCTTGGGACCT--TA [2508]
Cmy                 ACCCTAACTTGTGAGG-TTTTTTAGC-AACAATCACAAGTCAGGCTCTTGGGACCT--TA [2507]
Asp                 ACCCTAACTTGTGAGG-TTTTTTAGC-AACAATCACAAGTCAGGCTCTTGGGACCT--TA [2291]
Psi                 ACCCTAACTTGTGAGG-TTTTTTAGC-AACAATCACAAGTCAGGCTCTTGGGACCT--TA [2352]
Cpr_[crocodile]     ACCCTAACTTGTGAGG-TTTTTTAGC-AACAATCACAAGTCAGGCTCTTGGGACCT--TA [2440]
Ggn_[gavil]         ACCCTAACTTGTGAGG-TTTTTTAGC-AACAATCACAAGTCAGGCTCTTGGGACCT--TA [2438]
Ami                 ACCCTAACTTGTGAGG-TTTTTTAGC-AACAATCACAAGTCAGGCTCTTGGGACCT--TA [2501]
Asi                 ACCCTAACTTGTGAGG-TTTTTTAGC-AACAATCACAAGTCAGGCTCTTGGGACCT--TA [2423]
Tgt_[Tinamus]       ACCCTAACTTGTGAGG-TTTTTTAGC-AGCA-TCACAAGTCAGGCTCTTGGGACCT--TA [1987]
Sca_[ostritch]      ACCCTAACTTGTGAGG-TTTTTTAGC-AACAATCACAAGTCAGGCTCTTGGGACCT--TA [1915]
Mga_[turkey]        ACCCTAACTTGTGAGG-TTTTGTAGC-AACAATCACAAGTCAGGCTCTTGGGACCT--TA [2043]
Gga                 ACCCTAACTTGTGAGG-TTTTGTAGC-AACAATCACAAGTCAGGCTCTTGGGACCT--TA [2180]
Cli                 ACCCTAACTTGTGAGG-TTTTTTAGC-AACAATCACAAGTCAGGCTCTTGGGACCT--TA [2154]
Ccu_[cuckoo]        ACCCTAACTTGTGAGG-TTTTTTAGC-AACAATCACAAGTCAGGCTCTTGGGACCT--TA [2043]
Cvo_[killdeer]      ACCCTAACTTGTGAGG-TTTTTTAGC-AACAATCACAAGTCAGGCTCTTGGGACCT--TA [2109]
Afo_[penguin]       ACCCTAACTTGTGAGG-TTTTTTAGC-AACAATCACAAGTCAGGCTCTTGGGACCT--TA [2109]
Phu_[ground_tit]    ACCCTAACTTGTGAGG-TTTTTTAGC-AACAATCACAAGTCAGGCTCTTGGGACCT--TA [2041]
Tgu                 ACCCTAACTTGTGAGG-TTTTTTAGC-AACAATCACAAGTCAGGCTCTTGGGACCT--TA [1737]
Apl_[duck]          ACCCTAACTTGTGAGG-TTTTTTAGC-AACAATCACAAGTCAGGCTCTTGGGACCT--TA [2040]
Xtr                 ACCCTAACTTGTGAGGATTTTTTAGC-AACAATCACAAGTTAGGCTCTTGGGACCT--TA [2004]
Npa                 ACCCTAACTTGTGAGGATTTTCTAGT-ATTGATCACAAGTTTGGCTCTTGGGACCT--TA [2159]
Lch                 ACCCTAACTTGTGAGC-TCTTTGCAT-TAATGTCACGGGTTAGGCTCTTGGGACCT--TA [2353]
Dre                 ACCCTAACTTGTGAGC-TTTGTGTGCTAAAAATCACAGGTTAAGCTCTTGGGACCT--TA [2369]

Hsa                 GCAGCACATAATGGTTTGTGGATTTT-GAAAAGG--TGCAGGCCATATTGTGCTGCCTCA [2280]
Ptr                 GCAGCACATAATGGTTTGTGGATTTT-GAAAAGG--TGCAGGCCATATTGTGCTGCCTCA [2280]
Ggo                 GCAGCACATAATGGTTTGTGGATTTT-GAAAAGG--TGCAGGCCATATTGTGCTGCCTCA [2280]
Pab                 GCAGCACATAATGGTTTGTGGATTTT-GAAAAGG--TGCAGGCCATATTGTGCTGCCTCA [2219]
Mml                 GCAGCACATAATGGTTTGTGGATTTT-GAAAAGG--TGCAGGCCATATTGTGCTGCCTCA [2280]
Cja                 GCAGCACATAATGGTTTGTGGATTTT-GAAAAGG--TGCAGGCCATATTGTGCTGCCTCA [2220]
Oga                 GCAGCACATAATGGTTTGTGGATTTT-GAAAAGG--TGCAGGCCATATTGTGCTGCCTCA [2282]
Mmr                 GCAGCACATAATGGTTTGTGGATTTT-GAAAAGG--TGCAGGCCATATTGTGCTGCCTCA [2282]
Csi_[rhino]         GCAGCACATAATGGTTTGTGGATTTT-GAAAAGG--TGCAGGCCATATTGTGCTGCCTCA [2282]
Eca                 GCAGCACATAATGGTTTGTGGATTTT-GAAAAGG--TGCAGGCCATATTGTGCTGCCTCA [2204]
Fca                 GCAGCACATAATGGTTTGTGGATTTT-GAAAAGG--TGCAGGCCATATTGTGCTGCCTCA [2279]
Cfa                 GCAGCACATAATGGTTTGTGGATTTT-GAAAAGG--TGCAGGCCATATTGTGCTGCCTCA [2204]
Mpu_[ferret]        GCAGCACATAATGGTTTGTGGATTTT-GAAAAGG--TGCAGGCCATATTGTGCTGCCTCA [2282]
Ame_[panda]         GCAGCACATAATGGTTTGTGGATTTT-GAAAAGG--TGCAGGCCATATTGTGCTGCCTCA [2283]
Lwe                 GCAGCACATAATGGTTTGTGGATTTT-GAAAAGG--TGCAGGCCATATTGTGCTGCCTCA [2283]
Vpa                 GCAGCACATAATGGTTTGTGGATTTT-GAAAAAG--TGCAGGCCATATTGTGCTGCCTCA [2278]
Ssc                 GCAGCACATAATGGTTTGTGGATTTT-GAAAAGG--TGCAGGCCATATTGTGCTGCCTCA [2279]
Ttr                 GCAGCACATAATGGTTTGTGGATTTT-GAAAAGG--TGCAGGCCATATTGTGCTGCCTCA [2218]
Bta                 GCAGCACATAATGGTTTGTGGATTTT-GAAAAGG--TGCAGGCCATATTGTGCTGCCTCA [2281]
Cca_[deer]          GCAGCACATAATGGTTTGTGGATTTT-GAAAAGG--TGCAGGCCATATTGTGCTGCCTCA [2214]
Oar_[sheep]         GCAGCACATAATGGTTTGTGGATTTT-GAAAAGG--TGCAGGCCATATTGTGCTGCCTCA [2281]
Cae_[ibex]          GCAGCACATAATGGTTTGTGGATTTT-GAAAAGG--TGCAGGCCATATTGTGCTGCCTCA [2281]
Pho_[antelope]      GCAGCACATAATGGTTTGTGGATTTT-GAAAAGG--TGCAGGCCATATTGTGCTGCCTCA [2281]
Pva                 GCAGCACATAATGGTTTGTGGGTTTT-GAAAAGG--TGCAGGCCATATTGTGCTGCCTCA [2282]
Ehe_[fruitbat]      GCAGCACATAATGGTTTGTGGGTTTT-GAAAAGG--TGCAGGCCATATTGTGCTGCCTCA [1834]
Rfe_[horseshoe_bat] GCAGCACATAATGGTTTGTGGGTTTT-GAAAAGG--TGCAGGCCATATTGTGCTGCCTCA [2221]
Mbr                 GCAGCACATAATGGTTTGTGGGTTTT-GAAAAGG--TGCAGGCCATATTGTGCTGCCTCA [1993]
Sar                 GCAGCACATAATGGTTTGTGGATTTT-GAAAAAG--TGCAGGCCATATTGTGCTGCCTCA [1947]
Eeu                 GCAGCACATAATGGTTTGTGGATATT-GTAAAAG--TGCAGGCCATATTGTGCTGCCTCA [2218]
Tch                 GCAGCACATAATGGTTTGTGGATTTT-GAAAAGG--TGCAGGCCATATTGTGCTGCCTCA [2280]
Ocu                 GCAGCACATAATGGTTTGTGGAGTTT-AAAAAGG--TGCAGGCCATATTGTGCTGCCTCA [2259]
Opr                 GCAGCACATAATGGTTTGTGGATTTT-GAAAAGG--TGCAGGCCATATTGTGCTGCCTCA [2282]
Cpo                 GCAGCACATAATGGTTTGTGGATTTT-GAAAAGG--TGCAGGCCATATTGTGCTGCCTCA [2279]
Hgl                 GCAGCACATAATGGTTTGTGGATTTT-GAAAAGG--TGCAGGCCATATTGTGCTGCCTCA [2279]
Itr                 GCAGCACATAATGGTTTGTGGATTTT-GAAAAGG--TGCAGGCCATATTGTGCTGCCTCA [2276]
Dor                 GCAGCACATAATGGTTTGTGGATTTT-GAAAAGG--TGCAGGCCATATTGTGCTGCCTCA [2092]
Rno                 GCAGCACATAATGGTTTGTGGATTTT-GAAAAGG--TGCAGGCCATATTGTGCTGCCTCA [2281]
Mmu                 GCAGCACATAATGGTTTGTGGATGTT-GAAAAGG--TGCAGGCCATACTGTGCTGCCTCA [2283]
Laf                 GCAGCACATAATGGTTTGTGGATTTTTGAAAAGG--TGCAGGCCATGTTGTGCTGCCTCA [2285]
Ete                 GCAGCACATAATGGTTTGTGAATTTT-GAAAAGG--TGCAGGCCATATTGTGCTGCCTCA [2285]
Pca                 GCAGCACATAATGGTTTGTGGATTTT-GAAAAGG--TGCAGGCCATATTGTGCTGCCTCA [2283]
Oaf                 GCAGCACATAATGGTTTGTGGATTTT-GAAAAGG--TGCAGGCCATGTTGTGCTGCCTCA [2285]
Cho                 GCAGCACATAATGGTTTGTGGATTTT-GAAAAGG--TGCAGGCCATATTGTGCTGCCTCA [2278]
Dno                 GCAGCACATAATGGTTTGTGGATTTT-GAAAAGG--TGCAGGCCATATTGTGCTGCCTCA [2167]
Meu                 GCAGCACATAATGGTTTGTTGGTTTT-GAAAAGG--TGCAGGCCATATTGTGCTGCCTCA [1686]
Sha_[tasmanian]     GCAGCACATAATGGTTTGTTGGTTTT-GAAAAGG--TGCAGGCCATATTGTGCTGCCTCA [2207]
Mdo                 GCAGCACATAATGGTTTGTTGGTTTT-GAAAAGG--TGCAGGCCATATTGTGCTGCCTCA [1950]
Oan                 GCAGCACATAATGGTTTGTGAGTTTT-GAAA-----TACAGGCCATATTGTGCTGCCTCA [1906]
Aca                 ------------------------------------------------------------ [2376]
Gja                 GCAGCACATTATGGTTTGTGGATTTT-GGAAAGG--CGCAGGCCATATTGTGCTGCCTCC [2495]
Pbi                 ------------------------------------------------------------ [2438]
Vbe_[viper]         ------------------------------------------------------------ [2377]
Oha_[cobra]         ------------------------------------------------------------ [2438]
Cpi                 GCAGCACATAATGGTTTGTGGGTTTT-GAAAAGG--TGCAGGCCATATTGTGCTGCCTCA [2565]
Cmy                 GCAGCACATAATGGTTTGTGGGTTTT-GAAAAGG--TGCAGGCCATATTGTGCTGCCTCA [2564]
Asp                 GCAGCACATAATGGTTTGTGGGTTTT-GAAAAGG--TGCAGGCCATATTGTGCTGCCTCA [2348]
Psi                 GCAGCACATAATGGTTTGTGGGTTTT-GAAAAGG--TGCAGGCCATATTGTGCTGCCTCA [2409]
Cpr_[crocodile]     GCAGCACATAATGGTTTGTGGATTTT-GAAAAGG--TGCAGGCCATATTGTGCTGCCTCA [2497]
Ggn_[gavil]         GCAGCACATAATGGTTTGTGGATTTT-GAAAAGG--TGCAGGCCATATTGTGCTGCCTCA [2495]
Ami                 GCAGCACATAATGGTTTGTGGATTTT-GAAAAGG--TGCAGGCCATATTGTGCTGCCTCA [2558]
Asi                 GCAGCACATAATGGTTTGTGGATTTT-GAAAAGG--TGCAGGCCATATTGTGCTGCCTCA [2480]
Tgt_[Tinamus]       GCAGCACATAATGGTTTGTGGGTTTT-GAAAAGG--TGCAGGCCATATTGTGCTGCCTCA [2044]
Sca_[ostritch]      GCAGCACATAATGGTTTGTGGGTTTT-GAAAAGG--TGCAGGCCATATTGTGCTGCCTCA [1972]
Mga_[turkey]        GCAGCACATAATGGTTTGTGGGTTTT-GAAAAGG--TGCAGGCCATATTGTGCTGCCTCA [2100]
Gga                 GCAGCACATAATGGTTTGTGGGTTTT-GAAAAGG--TGCAGGCCATATTGTGCTGCCTCA [2237]
Cli                 GCAGCACATAATGGTTTGTGGGTTTT-GAAAAGG--TGCAGGCCATATTGTGCTGCCTCA [2211]
Ccu_[cuckoo]        GCAGCACATAATGGTTTGTGGATTTT-GAAAAGG--TGCAGGCCATATTGTGCTGCCTCA [2100]
Cvo_[killdeer]      GCAGCACATAATGGTTTGTGGGTTTT-GAAAAGG--TGCAGGCCATATTGTGCTGCCTCA [2166]
Afo_[penguin]       GCAGCACATAATGGTTTGTGGGTTTT-GAAAAGG--TGCAGGCCATATTGTGCTGCCTCA [2166]
Phu_[ground_tit]    GCAGCACATAATGGTTTGTGGGTTTT-GAAAAGG--TGCAGGCCATATTGTGCTGCCTCA [2098]
Tgu                 GCAGCACATAATGGTTTGTGGGTTTT-GAAAAGG--TGCAGGCCATATTGTGCTGCCTCA [1794]
Apl_[duck]          GCAGCACATAATGGTTTGTGGGTTTT-GAAAAGG--TGCAGGCCATATTGTGCTGCCTCA [2097]
Xtr                 GCAGCACATAATGGTTTGTGGGTTAC-ACAGAGG--TGCAGGCCATACTGTGCTGCCGCC [2061]
Npa                 GCAGCACATAATGGTTTGTGGAATAC-ACAGAGA--TGCAGGCCATATTGTGCTGCCGCC [2216]
Lch                 GCAGCACATAATGGTTTGTGAGTTAT-ATAGAATTATGCAGGCCATGTTGTGCTGCTGCA [2412]
Dre                 GCAGCACAGAATGGTTTGTGAGTTATAACGGGGG--TGCAGGCCGTACTGTGCTGCGGCA [2427]

Hsa                 --TAGCAGCACATCATGGTTTACATGCTACAGTCAAGATGCGAATCATTATTTGCTGCTC [2338]
Ptr                 --TAGCAGCACATCATGGTTTACATGCTACAGTCAAGATGCGAATCATTATTTGCTGCTC [2338]
Ggo                 --TAGCAGCACATCATGGTTTACATGCTACAGTCAAGATGCGAATCATTATTTGCTGCTC [2338]
Pab                 --TAGCAGCACATCATGGTTTACATGCTACAGTCAAGATGCGAATCATTATTTGCTGCTC [2277]
Mml                 --TAGCAGCACATCATGGTTTACATACTACAGTCAAGATGCGAATCATTATTTGCTGCTC [2338]
Cja                 --TAGCAGCACATCATGGTTTACATACTACAGTCAAGATGCGAATCATTATTTGCTGCTC [2278]
Oga                 --TAGCAGCACATCATGGTTTACATACTGCAGTCAAGATGCGAATCATTATTTGCTGCTC [2340]
Mmr                 --TAGCAGCACATCATG-TTTACATACTACAGTCA-GATGCGA-TCATTATTTGCTGCTT [2337]
Csi_[rhino]         --TAGCAGCACATCATGGTTTACATACTACAGTCAAGATGCGAATCATTATTTGCTGCTC [2340]
Eca                 --TAGCAGCACATCATGGTTTACATACTACAGTCAAGATGCGAATCATTATTTGCTGCTC [2262]
Fca                 --TAGCAGCACATCATGGTTTACATACTACAGTCAAGATGCGAATCATTATTTGCTGCTC [2337]
Cfa                 --TAGCAGCACATCATGGTTTACATACTACAGTCAAGATGCGAATCATTATTTGCTGCTC [2262]
Mpu_[ferret]        --TAGCAGCACATCATGGTTTACATACTACAGTCAAGATGCGAATCATTATTTGCTGCTC [2340]
Ame_[panda]         --TAGCAGCACATCATGGTTTACATACTACAGTCAAGATGCGAATCATTATTTGCTGCTC [2341]
Lwe                 --TAGCAGCACATCATGGTTTACATACTACAGTCAAGATGCGAATCATTATTTGCTGCTC [2341]
Vpa                 --TAGCAGCACATCATGGTTTACATACTACAGTAAAGATGCGAATCATTATTTGCTGCTC [2336]
Ssc                 --TAGCAGCACATCATGGTTTACATACTACAATCAAGATGCGAATCATTATTTGCTGCTC [2337]
Ttr                 --TAGCAGCACATCATGGTTTACATACTACAGTCAAGATGCGAATCATTATTTGCTGCTC [2276]
Bta                 --TAGCAGCACATCATGGTTTACATACTACAGTCAAGATGCGAATCATTATTTGCTGCTC [2339]
Cca_[deer]          --TAGCAGCACATCATGGTTTACATACTACAGTCAAGATGCGAATCATTATTTGCTGCTC [2272]
Oar_[sheep]         --TAGCAGCACATCATGGTTTACATACTACAGTCAAGATGCGAATCATTATTTGCTGCTC [2339]
Cae_[ibex]          --TAGCAGCACATCATGGTTTACATACTACAGTCAAGATGCGAATCATTATTTGCTGCTC [2339]
Pho_[antelope]      --TAGCAGCACATCATGGTTTACATACTACAGTCAAGATGCGAATCATTATTTGCTGCTC [2339]
Pva                 --TAGCAGCACATCATGGTTTACATACTACAGTC--GATGCGAATCATTATTTGCTGCTC [2338]
Ehe_[fruitbat]      --TAGCAGCACATCATGGTTTACATACTACAGTC--GATGCGAATCATTATTTGCTGCTC [1890]
Rfe_[horseshoe_bat] --TAGCAGCACATCATGGTTTACACACTACAGTCAAGATGCGAATCATTATTTGCTGCTC [2279]
Mbr                 --TAGCAGCACATCATGGTTTACATACTATAGTCAAGATGCGAATCATTATTTGCTGCTC [2051]
Sar                 --TAGCAGCACATCATGGTTTACATTCTATGGTCAAGATGCGAATCATTATTTGCTGCTC [2005]
Eeu                 --TAGCAGCACATCATGGTTTACATACTAAAGTTAAGATGCGAATCATTATTTGCTGCTC [2276]
Tch                 --TAGCAGCACATCATGGTTTACATACTACAGTCAAGATGCGAATCATTATTTGCTGCTC [2338]
Ocu                 --TAGCAGCACATCATGGTTTACATAATATAGTCAAGATGCGAATCATAATTTGCTGCTC [2317]
Opr                 --TAGCAGCACATCATGGTTTACATAATATAGTCAATATGCGAATCATAATTTGCTGCTC [2340]
Cpo                 --TAGCAGCACATCATGATTTACATACGTTAGTCAAGATGCGAATCATTATATGCTGCTC [2337]
Hgl                 --TAGCAGCACATCATGATTTACATACTGTAGTCAAGATGGGAATCATTATATGCTGCTC [2337]
Itr                 --TAGCAGCACATCATGGTTTACACACTACAGTCAAGATGCGAATCATTATTTGCTGCTC [2334]
Dor                 --TAGCAGCACATCATGGTTTACATACTATAGTCAAAATGCGAATCATTATTTGCTGCTC [2150]
Rno                 --TAGCAGCACATCATGGTTTACATACTACAGTCAAGATGCGAATCATTATTTGCTGCTC [2339]
Mmu                 --TAGCAGCACATCATGGTTTACATACTACAGTCAAGATGCGAATCATTATTTGCTGCTC [2341]
Laf                 --TAGCAGCACATCATGGTTTACATACTACAGTCAAGATGCGAATCATTATTTGCTGCTC [2343]
Ete                 --TAGCAGCACATCATGGTTTACATACTATAGTCAAGATGCGAATCATTATTTGCTGCTC [2343]
Pca                 --TAGCAGCACATCATGGTTTACATACTGCAGTCAAGGTGCGAATCATTATTTGCTGCTC [2341]
Oaf                 --TAGCAGCACATCATGGTTTACATACTACAGTTAAGATGCGAATCATCATTTGCTGCTC [2343]
Cho                 --TAGCAGCACATCATGGTTTACATACTACAGTCAAGATGCGAATCATTATTTGCTGCTC [2336]
Dno                 --TAGCAGCACATCATGGTTTACATACTGCAGTCAAGATGCGAATCATTATTTGCTGCTC [2225]
Meu                 ------------------------------------------------------------ [1686]
Sha_[tasmanian]     --TAGCAGCACATCATGGTTTACATGTTCTTGCCCAGATGCGAATCATTATTTGCTGCTT [2265]
Mdo                 ------------------------------------------------------------ [1950]
Oan                 --TAGCAGCACATCATGGTTTGCATGGTATAGCCAAGATGCGAATCATTATTTGCTGCTT [1964]
Aca                 --TAGCAGCACATCATGATTTGTATGTCATAGTAAATATGCAAGTCATTATTTGCTGCTT [2434]
Gja                 --TAGCAGCACATCATGAATTGTATGTCATAGTAAATATGCAAGTCATTATTTGCTGCTT [2553]
Pbi                 --TAGCAGCACATCATGATTTGTGTTTCATAATAAATATGCAAGTCATTATTTGCTGCTT [2496]
Vbe_[viper]         --TAGCAGCACATCATGATTTGTGTTTCATAATAAATATGCAAGTCATTATTTGCTGCTT [2435]
Oha_[cobra]         --TAGCAGCACATCATGATTTGTGTTTCATAATAAATATGCAAGTCATTATTTGCTGCTT [2496]
Cpi                 --TAGCAGCACATCATGGTTTGCATGATCTTGTAAAGATGCTAATCATTATTTGCTGCTT [2623]
Cmy                 --TAGCAGCACATCATGGTTTGCATGCTCTAGCAAAAATGCGAATCATTATTTGCTGCTT [2622]
Asp                 --TAGCAGCACATCATGGTTTGCATGCTCTAGCAAAAATGCGAATCATTATTTGCTGCTT [2406]
Psi                 --TAGCAGCACATCATGGTTTGCATGCTTTAGCAAAAATGCGAATCATTATTTGCTGCTT [2467]
Cpr_[crocodile]     --TAGCAGCACATCATGGTTTGCATGATCTTGTAAAGATGCTAATCATTATTTGCTGCTT [2555]
Ggn_[gavil]         --TAGCAGCACATCATGGTTTGCATGATCTTGTAAAGATGCTAATCATTATTTGCTGCTT [2553]
Ami                 --TAGCAGCACATCATGGTTTGCATGATCTTGTAAAGATGCTAATCATTATTTGCTGCTT [2616]
Asi                 --TAGCAGCACATCATGGTTTGCATGATCTTGTAAAGATGCTAATCATTATTTGCTGCTT [2538]
Tgt_[Tinamus]       --TAGCAGCACATCATGGTTTGCATGCTCTAGTAAAGATGCGAATCATTATTTGCTGCTT [2102]
Sca_[ostritch]      --TAGCAGCACATCATGGTTTGCATGCTCCAGTAAAGATGCGAATCATTATTTGCTGCTT [2030]
Mga_[turkey]        --TAGCAGCACATCATGGTTTGCATGCTGTAGTGAAGATGCGAATCATTATTTGCTGCTT [2158]
Gga                 --TAGCAGCACATCATGGTTTGCATGCTGTAGTGAAGATGCGAATCATTATTTGCTGCTT [2295]
Cli                 --TAGCAGCACATCATGGTTTGCATGCTCTAATAAAGATGCGAATCATTATTTGCTGCTT [2269]
Ccu_[cuckoo]        --TAGCAGCACATCATGGTTTTCATGCTGTAATAAAGATGCGAATCATTATTTGCTGCTT [2158]
Cvo_[killdeer]      --TAGCAGCACATCATGGTTTGCATGCTGTAATAAAGATGCGAATCATTATTTGCTGCTT [2224]
Afo_[penguin]       --TAGCAGCACATCATGGTTTGCATGCACTAATAAAGATGCGAATCATTATTTGCTGCTT [2224]
Phu_[ground_tit]    --TAGCAGCACATCATGGTTTGCATGTTCTGCTCAAGGTGCAAATCATTATTTGCTGCTG [2156]
Tgu                 --TAGCAGCACATCATGGTTTGCATGCTCTGCTCAGGGTGCAAATCATGATTTGCTGCTG [1852]
Apl_[duck]          --TAGCAGCACATCATGGTTTGCATGCTCTAATAAAGATGCGAATCATTATTTGCTGCTT [2155]
Xtr                 --TAGCAGCACATCATGATTTGCATGCTGTATTATAGATTCTAATCATTTTTTGCTGCTT [2119]
Npa                 --TAGCAGCACATCATGATTTGCATGCTTTATTCAAGATACTAATCATTATTTGCTGCTT [2274]
Lch                 --TAGCAGCACATCATGGTTTGCAACA-CTAGTTAAGATGCAAATCATTATTTGCTGCTT [2469]
Dre                 --AAGCAGCGCGTCATGGTTTTCAACA-TTAGAGAAGGTGCAAGCCATCATTTGCTGCTC [2484]

Hsa                 TA--CAGCAGCAATTCATGTTTTGAAGTGTTCT-AAATGGTTCAAAACGTGAGGCGCTGC [2395]
Ptr                 TA--CAGCAGCAATTCATGTTTTGAAGTGTTCT-AAATGGTTCAAAACGTGAGGCGCTGC [2395]
Ggo                 TA--CAGCAGCAATTCATGTTTTGAAGTGTTCT-AAATGGTTCAAAACGTGAGGCGCTGC [2395]
Pab                 TA--CAGCAGCAATTCATGTTTTGAAGTGTTCT-AAATGGTTCAAAACGTGAGGCGCTGC [2334]
Mml                 TA--CAGCAGCAATTCATGTTTTGAAGTGTTCT-AAATGGTTCAAAACGTGAGGCGCTGC [2395]
Cja                 TA--CAGCAGCAATTCATGTTTTGAAGTGCTCT-AAATGGTTCAAAACGTGAAGTGCTGC [2335]
Oga                 TA--CAGCAGCAATTCATGTTTTGAAGGGCTCT-AAATGATTCAAAACGTGAGGCGCTGC [2397]
Mmr                 TA--CAGCAGCAATTCATGTTTTGAAGTGCTCT-AAATGGTTCAAAACGTGAGGCGCTGC [2394]
Csi_[rhino]         TA--CAGCAGCAATTCATGTTTTGAAGTGCTTT-AAACGGTTCAAAACGTGAGGCGCTGC [2397]
Eca                 TA--CAGCAGCAATTCATGTTTTGAAGTGATTT-AAACGGTTCAAAACGTGAGGCGCTGC [2319]
Fca                 TA--CAGCAGCAATTCATGTTTTGAAGTGCTTT-AAACGGTTCAAAACGTGAGGCGCTGC [2394]
Cfa                 TA--CAGCAGCAATTCATGTTTTGAAGTGCTTT-AAATGGTTCAAAACGTGAGGCGCTGC [2319]
Mpu_[ferret]        TA--CAGCAGCAATTCATGTTTTGAAGTGCTTT-GAACGGTTCAAAACGTGAGGCGCTGC [2397]
Ame_[panda]         TA--CAGCAGCAATTCATGTTTTGAAGTGCTTT-AAACGGTTCAAAACGTGAGGCGCTGC [2398]
Lwe                 TA--CAGCAGCAATTCATGTTTTGAAGTGCTTT-AAACGGTTCAAAACGTGAGGCGCTGC [2398]
Vpa                 TA--CAGCAGCAATTCATGTTTTGAAGTGCTTT-AAACGGTTCAAAACGTGAGGCGCTGC [2393]
Ssc                 TA--CAGCAGCAATTCATGTTTTGAAGGGCTTT-AAATGGTTCAAAACGTGAGGCGCTGC [2394]
Ttr                 TA--CAGCAGCAATTCATGTTTTGAAGTGCTTT-AAACGGTTCAAAACGTGAGGCGCTGC [2333]
Bta                 TA--CAGCAGCAATTCATGTTTTGAAGTGCTTT-AAACGGTTCAAAACGTGAGGCGCTGC [2396]
Cca_[deer]          TA---------------------------------------------------------- [2274]
Oar_[sheep]         TA--CAGCAGCAATTCATGTTTTGAAGTGCTTT-AAACGGTTCAAAACGTGAGGCGCTGC [2396]
Cae_[ibex]          TA--CAGCAGCAATTCATGTTTTGAAGTGCTTT-AAACGGTTCAAAACGTGAGGCGCTGC [2396]
Pho_[antelope]      TA--CAGCAGCAATTCATGTTTTGAAGTGCTTT-AAACGGTTCAAAACGTGAGGCGCTGC [2396]
Pva                 TA--CAGCAGCAATTCATGTTTTGAAGTGCTTT-AAAAGGTTCAAAACGTGAGGCGCTGC [2395]
Ehe_[fruitbat]      TA--CAGCAGCAATTCATGTTTTGAAGTGCTTT-AAAAGATTCAAAACGTGAGGCGCTGC [1947]
Rfe_[horseshoe_bat] TA--CAGCAGCAATTCATGTTTTGAAGTGCTTT-AAAAGGTTCAAAACGTGAGGCGCTGC [2336]
Mbr                 TA--CAGCAGCAATTCATGTTTTGAAGTGCTTT-ACATAGTTCAAAACGTGAGGCGCTGC [2108]
Sar                 TA--CAGCAGCAATTCATGTTTTGAAGTGCTTT-CAAAGATTCAAAACGTGAGGCGCTGC [2062]
Eeu                 TG--CAGCAGCAATTCATGTTTTGAAGTACTGT-AAATGGTTCAAAACGTGAGGCGCTGC [2333]
Tch                 TA---------------------------------------------------------- [2340]
Ocu                 TA--CAGCAGCAATTCATGTTTTGAAGTGCTAT-GATTCATTCAAAACGTGAGGCGCTGC [2374]
Opr                 TA--CAGCAGCAATTCATGTTTTGAAGTGTTAT-GACTCCTTCAAAACGTGAGGCGCTGC [2397]
Cpo                 TA--CAGCAGCAATTCATGTTTTGAAGTATTCT-AAACTGTTCAAAACGTGAGGCGCTGC [2394]
Hgl                 TA--CAGCAGCAATTCATGTTTTGAAGTGCTCA-AAAGGATTCAAAACGTGAGGCGCTGC [2394]
Itr                 TA--CAGCAGCAATTCATGTTTTGAAGTGCTCT-AAATGGTTCAAAACGTGAGGCGCTGC [2391]
Dor                 TA--CAGCAGCAATTCATGTTTTGGAGTACCTTGAAACGGTTCAAAACGTGAAGCGCTGC [2208]
Rno                 TA--CAGCAGCAATTCATGTTTTGGAGTATTG--CCAAGGTTCAAAACATGAAGCGCTGC [2395]
Mmu                 TA--CAGCAGCAATTCATGTTTTGGAGTATTG--CCAAGGTTCAAAACATGAAGCGCTGC [2397]
Laf                 TA--CAGCAGCAATTCATGTTTTGGAGTGCTCT-ACAAGGTTCAAAACGTGAGGCGCTGC [2400]
Ete                 TA--CAGCAGCAATTCATGTTTTGGAGTGTTGT-ACAAAGTTCAAAACGTGAAGCGCTGC [2400]
Pca                 TA--CAGCAGCAATTCATGTTTTGGAATGTTCT-ACAAAGTTCAAAACGTGAGTCGCTGC [2398]
Oaf                 TA--CAGCAGCAATTCATGTTTTGGAGTGCTGT-ACAAAGTTCAAAACGTGAGGCGCTGC [2400]
Cho                 TA--CAGCAGCAATTCATGTTTTGAAGTGCTCT-AAATGGTTCAAAACGTGAGGCGCTGC [2393]
Dno                 TA--CAGCAGCAATTCATGTTTTGAAGTGCTCT-AAATGGTTCAAAACGTGAGGCGCTGC [2282]
Meu                 ----TAGCAGCACGCCATGGTTTGTAGAGATA--AGGTGATGCAAACCATCGTGGGCTGT [1740]
Sha_[tasmanian]     TA--TAGCAGCACGCCATGGTTTGTAGAGATA--AGGTGATGCAAACCATCGTGGGCTGT [2321]
Mdo                 ----TAGCAGCACGCCATGGTTTGTAGAGATA--CGGTGATACAAACCATCGTGGGCTGT [2004]
Oan                 TA--TAGCAGCACATCATGGTTTGTAGGGACA--AGGAGATACAGACCATTCTGGGCTGC [2020]
Aca                 TA--TAGCAGCACAACATGGTTTGTAGGGACAC-AGAAGATACAGACCGTTCTGGGCTGC [2491]
Gja                 TA--TAGCAGCACAACATGGTTTGTAGGGACA--AGGAGATACAGACCGTTCTGGGCTGC [2609]
Pbi                 TA--TAGCAGCACGACATGGTTTGTAGAGAAA--AGAAGATACAGACCGTTCTGGGCTGC [2552]
Vbe_[viper]         TA--TAGCAGCACGACATGGTTTGTAGAGGAA--AGAAGATACAGACCGTTCTGGGCTGC [2491]
Oha_[cobra]         TA--TAGCAGCACGACATGGTTTGTAGAGAAA--AGAAGATACAGACCGTTCTGGGCTGC [2552]
Cpi                 TA--TAGCAGCACATCATGGTTTGTAGGGACA--AGGAGATACAGACCATTCTGGGCTGC [2679]
Cmy                 TG--TAGCAGCACATCATGGTTTGTAGGGACA--AGGAGATACAGACCATTCTGGGCTGC [2678]
Asp                 TG--TAGCAGCACATCATGGTTTGTAGGGACA--AGGAGATACAGACCATGCTGGGCTGC [2462]
Psi                 TG--TAGCAGCACATCATGGTTTGTAGGGACA--AGGAGATACAGACCATGCTGGGCTGC [2523]
Cpr_[crocodile]     TA--TAGCAGCACATCATGGTTTGTAGGGACA--AGGAGATACAGACCATTCTGGGCTGC [2611]
Ggn_[gavil]         TA--TAGCAGCACATCATGGTTTGTAGGGACA--AGGAGATACAGACCATTCTGGGCTGC [2609]
Ami                 TA--TAGCAGCACATCATGGTTTGTAGGGACA--AGGAGATACAGACCATTCTGGGCTGC [2672]
Asi                 TA--TAGCAGCACATCATGGTTTGTAGGGACA--AGGAGATACAGACCATTCTGGGCTGC [2594]
Tgt_[Tinamus]       TA--TAGCAGCACATCATGGTTTGTAGGGACA--AGGAGATACAGACCATTCTGGGCTGC [2158]
Sca_[ostritch]      TA--TAGCAGCACATCATGGTTTGTAGGGACA--AGGAGATACAGACCATTCTGGGCTGC [2086]
Mga_[turkey]        TA--TAGCAGCACATCATGGTTTGTAGGGACA--AGGAGATACAGACCATTCTGGGCTGC [2214]
Gga                 TA--TAGCAGCACATCATGGTTTGTAGGGACA--AGGAGATACAGACCATTCTGGGCTGC [2351]
Cli                 TA--TAGCAGCACATCATGGTTTGTAGGGACA--AGGAGATACAGACCATTCTGGGCTGC [2325]
Ccu_[cuckoo]        TA--TAGCAGCACATCATGGTTTGTAGGGACA--AGGAGATACAGACCATTCTGGGCTGC [2214]
Cvo_[killdeer]      TA--TAGCAGCACATCATGGTTTGTAGGGACA--AGGAGATACAGACCATTCTGGGCTGC [2280]
Afo_[penguin]       TA--TAGCAGCACATCATGGTTTGTAGGGACA--AGGAGATACAGACCATTCTGGGCTGC [2280]
Phu_[ground_tit]    TA--TAGCAGCACATCATGGTTTGTAGGGACA--AGGAGATACAGACCATTCTGGGCTGC [2212]
Tgu                 TA--TAGCAGCACATCATGGTTTGTAGGGACA--AGGAGATACAGACCATTCTGGGCTGC [1908]
Apl_[duck]          TA--TAGCAGCACATCATGGTTTGTAGGGACA--AGGAGATACAGACCATTCTGGGCTGC [2211]
Xtr                 CA--TAGCAGCACATCATGGTTTGTAGAAACA--AGGAGATACAGACCATTCTGAGCTGC [2175]
Npa                 CA--TAGCAGCACATCATGGTTTGTAGAAACA--AGGAGATACAGACCATTCTGAGCTGC [2330]
Lch                 TA--TAGCAGCACATCATGGTTTGTAGGGATA--AGGAGATACAGACCATTCTGAGCTGC [2525]
Dre                 TA---------------------------------------------------------- [2486]

Hsa                 TATA--CAGCAGCACACTGTGGTTTGTACGGCACTGTGGCCACGTCCAAACCACACTGTG [2453]
Ptr                 TATA--CAGCAGCACACTGTGGTTTGTACGGCACTGTGGCCACGTCCAAACCACACTGTG [2453]
Ggo                 TATA--CAGCAGCACACTGTGGTTTGTACGGCACTGTGGCCACGTCCAAACCACACTGTG [2453]
Pab                 TATA--CAGCAGCACACTGTGGTTTGTGCGGCATTGTGGCCACGTCCAAACCACACTGTG [2392]
Mml                 TATA--CAGCAGCACACTGTGGTTTGTACGGCACTGTGGCCACGTCCAAACCACACTGTG [2453]
Cja                 TATA--CAGCAGCACACTGTGGTTTGTACGGCACTGTGGCCACGTCCAAACCACACTGTG [2393]
Oga                 TATA--CAGCAGCACACTGTGGTTTGTACGGCACTGTGGCCACGTCCAAACCACACTGTG [2455]
Mmr                 TATA--CAGCAGCACACTGTGGTTTGTACGGCACTGTGGCCACGTCCAAACCACACTGTG [2452]
Csi_[rhino]         TATA--CAGCAGCACACTGTGGTTTGTACGGCACTGTGGCCACGTCCAAACCACACTGTG [2455]
Eca                 TATA--CAGCAGCACACTGTGGTTTGTACGGCACTGTGGCCACGTCCAAACCACACTGTG [2377]
Fca                 TATA--CAGCAGCACACTGTGGTTTGTACGGCACTGTGGCCACGTCCAAACCACACTGTG [2452]
Cfa                 TATA--CAGCAGCACACTGTGGTTTGTACGGTACTGTGGCCACGTCCAGACCACACTGTG [2377]
Mpu_[ferret]        TATA--CAGCAGCACACTGTGGTTTGCACGGCTCTGTGGCCACGTCCAAACCACACTGTG [2455]
Ame_[panda]         TATA--CAGCAGCACACTGTGGTTTGTACGGCTCTGTGGCCACGTCCAAACCACACTGTG [2456]
Lwe                 TATA--CAGCAGCACACTGTGGTTTGTACGGCTCTGTGGCCACGTCCAAACCACACTGTG [2456]
Vpa                 TATA--CAGCAGCACACTGTGGTTTGTACGGCACTGTGGCCACGTCCAAACCACACTGTG [2451]
Ssc                 TATA--CAGCAGCACACTGTGGTTTGTACGGCACTGTGGCCACGTCCAAACCACACTGTG [2452]
Ttr                 TATA--CAGCAGCACACTGTGGTTTGTACGGCACTGTGGCCACGTCCAAACCACACTGTG [2391]
Bta                 TATA--CAGCAGCACACTGTGGTTTGTACGGCACTGTGGCCACGTCCAAACCACACTGTG [2454]
Cca_[deer]          ------CAGCAGCACACTGTGGTTTGTACGGCACTGTGGCCACGTCCAAACCACACTGTG [2328]
Oar_[sheep]         TATA--CAGCAGCACACTGTGGTTTGTACGGCACTGTGGCCACGTCCAAACCACACTGTG [2454]
Cae_[ibex]          TATA--CAGCAGCACACTGTGGTTTGTACGGCACTGTGGCCACGTCCAAACCACACTGTG [2454]
Pho_[antelope]      TATA--CAGCAGCACACTGTGGTTTGTACGGCACTGTGGCCACGTCCAAACCACACTGTG [2454]
Pva                 TATA--CAGCAGCACACTGTGGTTTGTACGGCACTGTGGCCACGTCCAAACCACACTGTG [2453]
Ehe_[fruitbat]      TATA--CAGCAGCACACTGTGGTTTGTACGGCACTGTGGCCACGTCCAAACCACACTGTG [2005]
Rfe_[horseshoe_bat] TATA--CAGCAGCACACTGTGGTTTGTACGGCACTGTGGCCACGTCCAAACCACACTGTG [2394]
Mbr                 TATA--CAGCAGCACACTGTGGTTTGTACGGCACTGTGGCCACGTCCAAACCACACTGTG [2166]
Sar                 TATA--CAGCAGCACACTGTGGTTTGTACGGCACTGTGGCCACGTCCAAACCACACTGTG [2120]
Eeu                 TATA--CAGCAGCACACTGTGGTTTGTACGGCACTGTGGCCACGTCCAAACCACACTGTG [2391]
Tch                 ------CAGCAGCACACTGTGGTTTGTACGGCACTGTGGCCACGTCCAAACCACACTGTG [2394]
Ocu                 TATA--CAGCAGCACACTGTGGTTTGTACGGCACTGTGGCCACGTCCAAACCACACTGTG [2432]
Opr                 TATA--CAGCAGCACACTGTGGTTTGTACGGCACTGTGGCCACGTCCAAACCACAGTGTG [2455]
Cpo                 TATA--CAGCAGCACACTGTGGTTTGTACGGCACTGTGGCCACGTCCAAACCACACTGTG [2452]
Hgl                 TATA--CAGCAGCACACTGTGGTTTGTACGGCACTGTGGCCACGTCCAAACCACACTGTG [2452]
Itr                 TATA--CAGCAGCACACTGTGGTTTGTACGGCACTGTGGCCACGTCCAAACCACACTGTG [2449]
Dor                 TATA--CAGCAGCACACTGTGGTTTGTACGGCACTGTGGCCACGTCCAAACCACACTGTG [2266]
Rno                 AACA--CAGCAGCACACTGTGGTTTGTACGGCACTGTGGCCACGTCCAAACCACACTGTG [2453]
Mmu                 AACA--CAGCAGCACACTGTGGTTTGTACGGCACTGTGGCCACGTCCAAACCACACTGTG [2455]
Laf                 TATA--CAGCAGCACACTGTGGTTTGTACGGCACTGTGGCCACGTCCAAACCACACTGTG [2458]
Ete                 TACA--CAGCAGCACACTGTGGTTTGCACGGCATTGTGGCCACGTCCAAACCACACTGTG [2458]
Pca                 TCTA--CAGCAGCACACTGTGGTTTGTACGGCATTGTGGCCACGTCCAAACCACACTGTG [2456]
Oaf                 TCTA--CAGCAGCACACTGTGGTTTGTACGGCACTGTGGCCACGTCCAAACCACACTGTG [2458]
Cho                 TACA--CAGCAGCACACTGTGGTTTGCACGGCACTGTGGCCACGTCCAAACCACACTGTG [2451]
Dno                 TATA--CAGCAGCACACTGTGGTTTGCACGGCACTGTGGCCACGTCCAAACCACACTGTG [2340]
Meu                 TACA--CAGCAGCACACTGTGGTTTGTTCAGTGTTGTGGCCAAGTCCAAACCACACTGTG [1798]
Sha_[tasmanian]     TACA--CAGCAGCACACTGTGGTTTGTTCAGTGTTGTGGCCAAGTCCAAACCACACTGTG [2379]
Mdo                 TACA--CAGCAGCACACTGTGGTTTGTTCAGTGTTATGGCCAAGTCCAAACCACACTGTG [2062]
Oan                 CTCA-------------------------------------------------------- [2024]
Aca                 CTCA-------------------------------------------------------- [2495]
Gja                 CTCA-------------------------------------------------------- [2613]
Pbi                 CTCA-------------------------------------------------------- [2556]
Vbe_[viper]         CTCA-------------------------------------------------------- [2495]
Oha_[cobra]         CTCA-------------------------------------------------------- [2556]
Cpi                 CTCA--CAGCAGCACATCATGGTTTGTC-------------------------------- [2705]
Cmy                 CTCA-------------------------------------------------------- [2682]
Asp                 CTCA-------------------------------------------------------- [2466]
Psi                 CTCA--CAGCAGCACATCATGGTTTGTCTGGAGCTCTGA--ATGCACAAACCATTTTGTG [2579]
Cpr_[crocodile]     CTCA--CAGCAGCACATCATGGTTTGTGGGG---TCTCA--TGGCACAGACCGTGGCGTG [2664]
Ggn_[gavil]         CTCA-------------------------------------------------------- [2613]
Ami                 CTCA--CAGCAGCACATCATGGTTTGTGGGG---TCTCG--TGGCACAGACCATGGCGTG [2725]
Asi                 CTCA--CAGCAGCACATCATGGTTTGTGGGG---TCTCG--TGGCACAGACCATGGCGTG [2647]
Tgt_[Tinamus]       CTCA-------------------------------------------------------- [2162]
Sca_[ostritch]      CTCA-------------------------------------------------------- [2090]
Mga_[turkey]        CTCA-------------------------------------------------------- [2218]
Gga                 CTCA-------------------------------------------------------- [2355]
Cli                 CTCA-------------------------------------------------------- [2329]
Ccu_[cuckoo]        CTCA-------------------------------------------------------- [2218]
Cvo_[killdeer]      CTCA-------------------------------------------------------- [2284]
Afo_[penguin]       CTCA-------------------------------------------------------- [2284]
Phu_[ground_tit]    CTCA-------------------------------------------------------- [2216]
Tgu                 CTCA-------------------------------------------------------- [1912]
Apl_[duck]          CTCA-------------------------------------------------------- [2215]
Xtr                 CTCT-------------------------------------------------------- [2179]
Npa                 CTCT-------------------------------------------------------- [2334]
Lch                 CTCA-------------------------------------------------------- [2529]
Dre                 ------TAGCAGCACATCATGGTTTGTAAGTTATAAGGGCAAATTCCGAATCATGATGTG [2540]

Hsa                 GTGTTAGA--TAGCAGCACGTAAA-TATTGGC-GTTAAGATTCTAAAATTATCTCCAGTA [2509]
Ptr                 GTGTTAGA--TAGCAGCACGTAAA-TATTGGC-GTTAAGATTCTAAAATTATCTCCAGTA [2509]
Ggo                 GTGTTAGA--TAGCAGCACGTAAA-TATTGGC-GTTAAGATTCTAAAATTATCTCCAGTA [2509]
Pab                 GTGTTAGA--TAGCAGCACGTAAA-TATTGGC-GTTAAGATTCTAAAATTATCTCCAGTA [2448]
Mml                 GTGTTAGA--TAGCAGCACGTAAA-TATTGGC-GTTAAGATTCTAAAATTATCTCCAGTA [2509]
Cja                 GTGTTAGA--TAGCAGCACGTAAA-TATTGGC-GTTAAGATTCTAAAATTATCTCCAGTA [2449]
Oga                 GTGTTAGA--TAGCAGCACGTAAA-TATTGGC-GTTAAGATTCTAAAATTATCTCCAGTA [2511]
Mmr                 GTGTTAGA--TAGCAGCACGTAAA-TATTGGC-GTTAAGATTCTAAAATTATCTCCAGTA [2508]
Csi_[rhino]         GTGTTAGA--TAGCAGCACGTAAA-TATTGGC-GTTAAGGTTATAAAATTATCTCCAGTA [2511]
Eca                 GTGTTAGA--TAGCAGCACGTAAA-TATTGGC-GTTAAGATTCTAAAATTATCTCCAGTA [2433]
Fca                 GTGTTAGA--TAGCAGCACGTAAA-TATTGGC-GTTAAGATTCTAAAATTATCTCCAGTA [2508]
Cfa                 GTGTTAGG--TAGCAGCACGTAAA-TATTGGC-GTTAAGATTCTAAAATTATCTCCAGTA [2433]
Mpu_[ferret]        GTGTTAGA--TAGCAGCACGTAAA-TATTGGC-GTTAAGATTCTAAAATTATCTCCAGTA [2511]
Ame_[panda]         GTGTTAGA--TAGCAGCACGTAAA-TATTGGC-GTTAAGATTCTAAAATTATCTCCAGTA [2512]
Lwe                 GTGTTAGA--TAGCAGCACGTAAA-TATTGGC-GTTAAGATTCTAAAATTATCTCCAGTA [2512]
Vpa                 GTGTTAGA--TAGCAGCACGTAAA-TATTGGC-GTTAAGATTCTAAAATTATCTCCAGTA [2507]
Ssc                 GTGTTAGA--TAGCAGCACGTAAA-TATTGGC-GTTAAGATTCTAAAATTATCTCCAGTA [2508]
Ttr                 GTGTTAGA--TAGCAGCACGTAAA-TATTGGC-GTTAAACTTCTAAAATTATCTCCAGTA [2447]
Bta                 GTGTTAGA--TAGCAGCACGTAAA-TATTGGT-GTTAAGATTCTAAAATTATCTCCAGTA [2510]
Cca_[deer]          GTGTTAGA--TAGCAGCACGTAAA-TATTGGC-GTTAAGATTCTAAAATTATCTCCAGTA [2384]
Oar_[sheep]         GTGTTAGA--TAGCAGCACGTAAA-TATTGGA-GTTAAGATTCTAAAATTATCTCCAGTA [2510]
Cae_[ibex]          GTGTTAGA--TAGCAGCACGTAAA-TATTGGA-GTTAAGATTCTAAAATTATCTCCAGTA [2510]
Pho_[antelope]      GTGTTAGA--TAGCAGCACGTAAA-TATTGGA-GTTAAGATTCTAAAATTATCTCCAGTA [2510]
Pva                 GTGTTAGA--TAGCAGCACGTAAA-TATTGGC-GTTAAGATTTTTAAATTATCTCCAGTA [2509]
Ehe_[fruitbat]      GTGTTAGA--TAGCAGCACGTAAA-TATTGGC-GTTAAGATTTTTAAATTATCTCCAGTA [2061]
Rfe_[horseshoe_bat] GTGTTAGA--TAGCAGCACGTAAA-TATTGGC-GTTAAGATTCTAAAATTATCTCCAGTA [2450]
Mbr                 GTGTTAGA--TAGCAGCACGTAAA-TATTGGC-GTTAAGATTCT-AAATTATCTCCAGTA [2221]
Sar                 GTGTTAGA--TAGCAGCACGTAAA-TATTGGC-GTTTA-AATCTAAAATTATCTCCAGTA [2175]
Eeu                 GTGTTAGA--TAGCAGCACGTAAA-TATTGGT-GTTAA-ATTCT-AAGTTATCTCCAGTA [2445]
Tch                 GTGTTAGA--TAGCAGCACGTAAA-TATTGGC-GTTAAGATTCTAAAATTATCTCCAGTA [2450]
Ocu                 GTGTTAGA--TAGCAGCACGTAAA-TACTGGC-GTTAAGATTCTAAAATTATCTCCAGTA [2488]
Opr                 GTGTTCGA--TAGCAGCACGTAAA-TACTGGC-GTTAAAGTTGTAAA-TTATCTCCAGTA [2510]
Cpo                 GTGTTAGA--TAGCAGCACGTAAA-TATTGGT-GTTAAGATTCTAAAATTATCTCCAGTA [2508]
Hgl                 GTGTTAGA--TAGCAGCACGTAAA-TATTGGA-GTTAAGATTCTAAAATTATCTCCAGTA [2508]
Itr                 GTGTTAGA--TAGCAGCACGTAAA-TATTGGC-GTTAAGATTCTAAAATTATCTCCAGTA [2505]
Dor                 GTGTTAGA--TAGCAGCACGTAAA-TATTGGC-GTTAAGATTCTAAAGTTATCTCCAGTA [2322]
Rno                 GTGTTAGA--TAGCAGCACGTAAA-TATTGGC-GTTAAGATTCTGAGATTATCTCCAGTA [2509]
Mmu                 GTGTTAGA--TAGCAGCACGTAAA-TATTGGC-GTTAAGATTCTGAAATTACCTCCAGTA [2511]
Laf                 GTGTTAGA--TAGCAGCACGTAAA-TATTGGA-GTTAAGGTTCTAAAATTGTCTCCAGTA [2514]
Ete                 GTGTTAGA--TAGCAGCACGTAAA-TATTGGT-GTTAAGATTGTAAAATTATCTCCAGTA [2514]
Pca                 GTGTTAGA--TAGCAGCACGTAAA-TATTGGA-GTTAAGATTCTAAAATTATCTCCAGTA [2512]
Oaf                 GTGTTAGA--TAGCAGCACGTAAA-TATTGGT-GTTAAGATGCTAAAATTATCTCCAGTA [2514]
Cho                 GTGTTAGA--TAGCAGCACGTAAA-TATTGGT-GTTAAGATTCTAAAATTATCTCCAGTA [2507]
Dno                 GTGTTAGA--TAGCAGCACGTAAA-TATTGGT-GTTAAGATTCTAAAATTATCTCCAGTA [2396]
Meu                 GTGTTAGA--TAGCAGCACGTAAA-TATTGGC-GTTAAGATTTTAAAAGTATCTCCAGTA [1854]
Sha_[tasmanian]     GTGTTAGA--TAGCAGCACGTAAA-TATTGGC-GTTAAGATTTTAAAAGTATCTCCAGTA [2435]
Mdo                 GTGTTAGA--TAGCAGCACGTAAA-TATTGGC-GTTAAGATTTTAAAAGTATCTCCAGTA [2118]
Oan                 ----------TAGCAGCACGTAAA-TATTGGC-GTTAAGACTCTAAAAGTATCTCCAGTA [2072]
Aca                 ------------------------------------------------------------ [2495]
Gja                 ----------TAGCAGCACAAAAA-TATTGGGAGTTATTCTTAGTCAAGTGCCTCCAATA [2662]
Pbi                 ----------TAGCAGCACATAAA-TATTGGA-GTTATTATTAGTAAAGTATCTCCAGTA [2604]
Vbe_[viper]         ------------------------------------------------------------ [2495]
Oha_[cobra]         ----------TAGCAGCATATAAA-TATTGGA-GTTATCATTAGTAAAGTGTCTCCAGTA [2604]
Cpi                 ----------TAGCAGCACGTAAA-TATTGGC-GTTAA--CTCTGTAAATATCTCCAGTA [2751]
Cmy                 ----------TAGCAGCACGTAAA-TATTGGC-GTTAA--CTCTGTAAATATCTCCAGTA [2728]
Asp                 ----------TAGCAGCACGTAAA-TATTGGT-GTTAA--CTCTATAAATATCTCCAGTA [2512]
Psi                 ATGTTACC--TAGCAGCACGTAAA-TATTGGT-GTTAA--CTCTATAAATATCTCCAGTA [2633]
Cpr_[crocodile]     GTGCTACC--TAGCAGCACGTAAA-TATTGGT-GTTAAGACTCTGTAAATATCTCCAGTA [2720]
Ggn_[gavil]         ----------TAGCAGCACGTAAA-TATTGGT-GTTAAGACTCTGTAAATATCTCCAGTA [2661]
Ami                 GTGCTACC--TAGCAGCACGTAAA-TATTGGT-GTTAAGATTCTGTAAATATCTCCAGTA [2781]
Asi                 GTGCTACC--TAGCAGCACGTAAA-TATTGGT-GTTAAGATTCTGTAAATATCTCCAGTA [2703]
Tgt_[Tinamus]       ----------TAGCAGCACGTAAA-TATTGGT-GTTAAGA--CTGTAAATATCTCCAGTA [2208]
Sca_[ostritch]      ----------TAGCAGCACGTAAA-TATTGGT-GTTAAGA--CTGTAAATATCTCCAGTA [2136]
Mga_[turkey]        ----------TAGCAGCACGTAAA-TATTGGT-GTTAAAA--CTGTAAATATCTCCAGTA [2264]
Gga                 ----------TAGCAGCACGTAAA-TATTGGT-GTTAAAA--CTGTAAATATCTCCAGTA [2401]
Cli                 ----------TAGCAGCACGTAAA-TATTGGT-GTTAAGA--CTGTAAATATCTCCAGTA [2375]
Ccu_[cuckoo]        ----------TAGCAGCACGTAAA-TATTGGT-GTTAAGA--CTGTAAATATCTCCAGTA [2264]
Cvo_[killdeer]      ----------TAGCAGCACGTAAA-TATTGGT-GTTAAGA--CTGTAAATATCTCCAGTA [2330]
Afo_[penguin]       ----------TAGCAGCACGTAAA-TATTGGT-GTTAAGA--CTGTAAATATCTCCAGTA [2330]
Phu_[ground_tit]    ----------TAGCAGCACGTAAA-TATTGGT-GTTAAGA--CTGTAAATATCTCCAGTA [2262]
Tgu                 ----------TAGCAGCACGTAAA-TATTGGT-GTTAAGA--CTGTAAATATCTCCAGTA [1958]
Apl_[duck]          ----------TAGCAGCACGTAAA-TATTGGT-GTTAAGA--CTGTAAATATCTCCAGTA [2261]
Xtr                 ----------TAGCAGCACGTAAA-TATTGGT-GTTAAAA--TGGT-------CCCAATA [2218]
Npa                 ----------TAGCAGCACGTAAA-TATTGGA-GTTCACA--CT-----TCCTTCCAATA [2375]
Lch                 ----------TAGCAGCACGTAAAATACTAGA-GTTTAGTGTTTATGAATGCCTCCAGTA [2578]
Dre                 CTGTCACT--TAGCAGCACGTAAA-TATTGGA-GTCAAAGCACTTGCGAATCCTCCAGTA [2596]

Hsa                 TTAACTGTGCTGCTGAA--TAGCAGCACGTAAATATTGG-CGTAGTGAAATATATATTAA [2566]
Ptr                 TTAACTGTGCTGCTGAA--TAGCAGCACGTAAATATTGG-CGTAGTGAAATATATGTTAA [2566]
Ggo                 TTAACTGTGCTGCTGAA--TAGCAGCACGTAAATATTGG-CGTAGTGAAATATATATTAA [2566]
Pab                 TTAACTGTGCTGCTGAA--TAGCAGCACGTAAATATTGGGCGTAGTGAAATATATATTAA [2506]
Mml                 TTAACTGTGCTGCTGAA--TAGCAGCACGTAAATATTGG-CGTAGTGAAATATGTATTAA [2566]
Cja                 TTAACTGTGCTGCTGAA--TAGCAGCACGTAAATATTGG-CGTAGTGAAATATATATTAA [2506]
Oga                 TTAACTGTGCTGCTGAA--TAGCAGCACGTAAATATTGG-CGTAGTGAAATAAATATTAA [2568]
Mmr                 TTAACTGTGCTGCTGAA--TAGCAGCACGTAAATATTGG-TGTAGTGAAATAAATATTAA [2565]
Csi_[rhino]         TTAACTGTGCTGCTGAA--TAGCAGCACGTAAATATTGG-CGTAGTGAAATAAGTATTAG [2568]
Eca                 TTAACTGTGCTGCTGAA--TAGCAGCACGTAAATATTGG-CGTAGTGAAATAAATATTAA [2490]
Fca                 TTAACTGTGCTGCTGAA--TAGCAGCACGTAAATATTGG-CGTAGTGAAATAAGTATTAA [2565]
Cfa                 TTAACTGTGCTGCTGAA--TAGCAGCACGTAAATATTGG-CGTAGTGAAATAAAAATTAA [2490]
Mpu_[ferret]        TTAACTGTGCTGCTGAA--TAGCAGCACGTAAATATTGG-CGTAGTGAAATAAATATTAA [2568]
Ame_[panda]         TTAACTGTGCTGCTGAA--TAGCAGCACGTAAATATTGG-CGTAGTGAAATAAGTACTAA [2569]
Lwe                 TTAACTGTGCTGCTGAA--TAGCAGCACGTAAATATTGG-CGTAGTGAAATAAATATTAA [2569]
Vpa                 TTAACTGTGCTGCTGAA--TAGCAGCACGTAAATATTGG-CGTAGTGAAATAAATATTAA [2564]
Ssc                 TTAACTGTGCTGCTGAA--TAGCAGCACGTAAATATTGG-CGTAGTAAAATAAATATTAA [2565]
Ttr                 TTAACTGTGCTGCTGAA--TAGCAGCACGTAAATATTGG-CGTAGTAAAATAAATATTAA [2504]
Bta                 TTAACTGTGCTGCTGAA--TAGCAGCACGTAAATATTGG-CGTAGTAAAATAAATATTAA [2567]
Cca_[deer]          TTAACTGTGCTGCTGAA--TAGCAGCACGTAAATATTGG-CGTAGTAAAATAAATATTAA [2441]
Oar_[sheep]         TTAACTGTGCTGCTGAA--TAGCAGCACGTAAATATTGG-GGTAGTAAAATAAATATTAA [2567]
Cae_[ibex]          TTAACTGTGCTGCTGAA--TAGCAGCACGTAAATATTGG-GGTAGTAAAATAAATATTAA [2567]
Pho_[antelope]      TTAACTGTGCTGCTGAA--TAGCAGCACGTAAATATTGG-GGTAGTAAAATAAATATTAA [2567]
Pva                 TTAACTGTGCTGCTGAA--TAGCAGCACGTAAATATTGG-CGTAGTGAAATAAATATTAA [2566]
Ehe_[fruitbat]      TTAACTGTGCTGCTGAA--TAGCAGCACGTAAATATTGG-CGTAGTGAAATAAATATTAA [2118]
Rfe_[horseshoe_bat] TTAACTGTGCTGCTGAA--TAGCAGCACGTAAATATTGG-CGTAGTGAAATAAATATTAA [2507]
Mbr                 TTAACTGTGCTGCTGAA--TAGCAGCACGTAAATATTGG-CGTAGTGAAATAAACATTAA [2278]
Sar                 TTAACTGTGCTGCTGAA--TAGCAGCACGTAAATATTGG-CGTAGTGAAATGAATATTGA [2232]
Eeu                 TTGACTGTGCTGCTGAA--TAGCAGCACGTAAATATTGG-CGTAGTG-AATAAAGATTGA [2501]
Tch                 TTAACTGTGCTGCTGAA--TAGCAGCACGTAAATATTGG-CGTAGTGAAATAAATATTAA [2507]
Ocu                 TTAACTGTGCTGCTGAA--TAGCAGCACGTAAATATTGG-CGTAGTGAAATAAATATTAA [2545]
Opr                 TTAACTGTGCTGCTGAA--TAGCAGCACGTAAATATTGG-CGTAGTGAAATAAGTATTAA [2567]
Cpo                 TTAACTGTGCTGCTGAA--TAGCAGCACGTAAATATTGG-CGTAGTGAAATAAATATTAA [2565]
Hgl                 TTAACTGTGCTGCTGAA--TAGCAGCACGTAAATATTGG-CGTCGTGAAATAAATATTAA [2565]
Itr                 TTAACTGTGCTGCTGAA--TAGCAGCACGTAAATATTGG-CGTAGTAAAATATATATTAA [2562]
Dor                 TTAACTGTGCTGCTGAA--TAGCAGCACGTAAATATTGG-CGTGGTGACATAAGTATGAA [2379]
Rno                 TTGACTGTGCTGCTGAA--TAGCAGCACGTAAATATTGG-CGTAGTGAAATAAATATTAA [2566]
Mmu                 TTGACTGTGCTGCTGAA--TAGCAGCACGTAAATATTGG-CGTAGTGAAATAAATATTAA [2568]
Laf                 TTAACTGTGCTGCTGAA--TAGCAGCACGTAAATATTGG-CGTAGTGAAGTAAATATTAG [2571]
Ete                 TTAACTGTGCTGCTGAA--TAGCAGCACGTAAATATTGG-CGTAGTGGAATAAATATTAA [2571]
Pca                 TTAACTGTGCTGCTGAA--TAGCAGCACGTAAATATTGG-CGTAGTAAAATAAATATTAA [2569]
Oaf                 TTAACTGTGCTGCTGAA--TAGCAGCACGTAAATATTGG-CGTAGTAAGATAAATATTAA [2571]
Cho                 TTAACTGTGCTGCTGAA--TAGCAGCACGTAAATATTGG-CGTAGTGAAGTAAATATTAA [2564]
Dno                 TTAACTGTGCTGCTGAA--TAGCAGCACGTAAATATTGG-CGTAGTGAAATAAATATTAA [2453]
Meu                 TTAACTGTGCTGCTGAA--TAGCAGCACGTAAATATTGG-CGTCGTGAGATA-CTGGTGA [1910]
Sha_[tasmanian]     TTAACTGTGCTGCTGAA--TAGCAGCACGTAAATATTGG-CGTAGTGAAGTAAATCTTAA [2492]
Mdo                 TTAACTGTGCTGCTGAA--TAGCAGCACGTAAATATTGG-CGTAGTGAAATCAGTCTGAA [2175]
Oan                 TTGACTGTGCTGCTGAA--TAGCAGCACGTAAATATTGG-TGTAGTGAAG----TCTTAA [2125]
Aca                 -------------------TAGCAGCACGTAAATATTGG-TGTAGTAAAGATAATCTT-A [2534]
Gja                 TTGACTGTGCTGCTGAA--TAGCAGCACGTAAATATTGG-TGTAGTAAAGATAATCTT-A [2718]
Pbi                 TCAATTGTGCTGCTGAA--TAGCAGCACGTAAATATTGG-TGTAGTAAAGATAATCTT-A [2660]
Vbe_[viper]         -------------------TAGCAGCACGTAAATATTGG-TGTAGTAAAGAT-------A [2528]
Oha_[cobra]         TCAGTTGTGCTGCTAAA--TAGCAGCACGTAAATATTGG-TGTAGTAAAGAT-------A [2654]
Cpi                 TTAACTGTGCTGCTGAA--TAGCAGCACGTAAATATTGG-TGTATAAAAGTAAATC--AA [2806]
Cmy                 TTAACTGTGCTGCTGAA--TAGCAGCACGTAAATATTGG-TGTAGTAAAGTAAATATTAA [2785]
Asp                 TTAACTGTGCTGCTGAA--TAGCAGCACGTAAATATTGG-TGTAGTAATGTAAATCTT-A [2568]
Psi                 TTAACTGTGCTGCTGAA--TAGCAGCACGTAAATATTGG-TGTAGTAATGTAAATCTT-A [2689]
Cpr_[crocodile]     TTAACTGTGCTGCTGAA--TAGCAGCACGTAAATATTGG-TGTATTAAAGC-------AA [2770]
Ggn_[gavil]         TTAACTGTGCTGCTGAA--TAGCAGCACGTAAATATTGG-CGTATTAAAGTAAATC--AA [2716]
Ami                 TTAACTGTGCTGCTGAA--TAGCAGCACGTAAATATTGG-TGTATAAAAGTAAATC--AA [2836]
Asi                 TTAACTGTGCTGCTGAA--TAGCAGCACGTAAATATTGG-TGTATTAAAGTAAATC--AA [2758]
Tgt_[Tinamus]       TTAACTGTGCTGCTGAA--TAGCAGCACGTAAATATTGG-TGTAGTAAAATAAACCATAA [2265]
Sca_[ostritch]      TTAACTGTGCTGCTGAA--TAGCAGCACGTAAATATTGG-CGTAGTAAAATAAACCTTAA [2193]
Mga_[turkey]        TTAACTGTGCTGCTGAA--TAGCAGCACGTAAATATTGG-TGTAGTAAAATAAACCTTAA [2321]
Gga                 TTAACTGTGCTGCTGAA--TAGCAGCACGTAAATATTGG-TGTAGTAAAATAAACCTTAA [2458]
Cli                 TTAACTGTGCTGCTGAA--TAGCAGCACGTAAATATTGG-TGTAGTAAAATAAACCTTAA [2432]
Ccu_[cuckoo]        TTAACTGTGCTGCTGAA--TAGCAGCACGTAAATATTGG-TGTAGTAAAATAAACCTTAA [2321]
Cvo_[killdeer]      TTAACTGTGCTGCTGAA--TAGCAGCACGTAAATATTGG-CGTAGTAAAATAAACCTTAA [2387]
Afo_[penguin]       TTAACTGTGCTGCTGAA--TAGCAGCACGTAAATATTGG-TGTAGTAAAATAAACCTTAA [2387]
Phu_[ground_tit]    TTAACTGTGCTGCTGAA--TAGCAGCACGTAAATATTGG-CGT-GTAAAAGAAACCTTCA [2318]
Tgu                 TTAACTGTGCTGCTGAA--TAGCAGCACGTAAATATTGG-AGTGTCAAAG-AAACCTTCA [2014]
Apl_[duck]          TTAACTGTGCTGCTGAA--TAGCAGCACGTAAATATTGG-TGTAGTAAAATAAACCTTAA [2318]
Xtr                 TTAACTGTGCTGCTAGA--TAGCAGCACGTAAATATTGG--GTGATATGATA----TGGA [2270]
Npa                 TTAACAGTGCTGCTAGA--TAGCAGCACGTAAATATTGG--GTGCTAAGATG----ATGA [2427]
Lch                 TTGGTCGTGCTGCTGAA--TAGCAGCATGTAAATATTGG-TGTATAAAGATAG-ACTAAA [2634]
Dre                 TTGACCGTGCTGCTGGA--TAGCAGCACGTAAATATTGG-TGTGTTATAGTCA-AGGCCA [2652]

Hsa                 ACACCAATATTAC-TGTGCTGCTTTA--TAGCAGCGGGAACAGTTCTGCAGTGAGCG--- [2620]
Ptr                 ACACCAATATTAC-TGTGCTGCTTTA--TAGCAGCGGGAACAGTTCTGCAGTGAGCG--- [2620]
Ggo                 ACACCAATATTAC-TGTGCTGCTTTA--TAGCAGCGGGAACAGTTCTGCAGTGAGCG--- [2620]
Pab                 ACACCAATATTAC-TGTGCTGCTTTA--TAGCAGCGGGAACAGTTCTGCAGTGAGCG--- [2560]
Mml                 ACACCAATATTAC-TGTGCTGCTTCA--TAGCAGCGGGAACAGTTCTGCAGTGAGTG--- [2620]
Cja                 ACACCAATATTAC-TGTGCTGCTTTA--TAGCAGCGAAAACAGTTCTGCAGTTAGCT--- [2560]
Oga                 ACACCAATATTAT-TGTGCTGCTTTA--TAGCAGCGGGAACAGTACTGCAGTAAACC--- [2622]
Mmr                 ACACCAATATTAT-TGTGCTGCTTTA--TAGCAGCGGGAACAGTACTGCAGTGAGTG--- [2619]
Csi_[rhino]         ACACCAATATTAT-TGTGCTGCTTTA--TAGCAGCGGGAACAGTACTGCAGCGGGCG--- [2622]
Eca                 ACACCAATATTAT-TGTGCTGCTTTA--TAGCAGCGGGAACAGTACTGCAGTGGGCG--- [2544]
Fca                 ACACCAATATTAT-TGTGCTGCTTTA--TAGCAGCGGGAACAGTACTGCAGTGGGCG--- [2619]
Cfa                 ACACCAATATTAT-TGTGCTGCTTTA--TAGCAGCGGGAACAGTACTGCAGTGGGCA--- [2544]
Mpu_[ferret]        ACACCAATATTAT-TGTGCTGCTTTA--TAGCAGCGGGAACAGTACTGCAGTAAGCG--- [2622]
Ame_[panda]         ACACCAATATTAT-TGTGCTGCTTTA--TAGCAGCGGGAACAGTACTGCAGTGGGCG--- [2623]
Lwe                 ACACCAATATTAT-TGTGCTGCTTTA--TAGCAGCGGGAACAGTACTGCAGTGGGCG--- [2623]
Vpa                 ACACCAATATTAT-TGTGCTGCTTCA--TAGCAGCGGGAACAGTACTGCAGTGGGCG--- [2618]
Ssc                 ACACCAATATTAT-TGTGCTGCTTTA--TAGCAGCGGGAACAGTACTGCAGTGGGCG--- [2619]
Ttr                 ACACCAATATTAT-TGTGCTGCTTTA--TAGCAGCGGGAACAGTACTGCAGTGGGCG--- [2558]
Bta                 ACACCAATATTAT-TGTGCTGCTTTA--TAGCAGCGGGAACAGTACTGCAGTGGGCA--- [2621]
Cca_[deer]          ACACCAATATTAT-TGTGCTGCTTTA--TAGCAGCGGGAACAGTACTGCAGTGGGCA--- [2495]
Oar_[sheep]         ACACCAATATTAT-TGTGCTGCTTTA--TAGCAGCGGGAACAGTACTGCAGTGGGCG--- [2621]
Cae_[ibex]          ACACCAATATTAT-TGTGCTGCTTTA--TAGCAGCGGGAACAGTACTGCAGTGGGCG--- [2621]
Pho_[antelope]      ACACCAATATTAT-TGTGCTGCTTTA--TAGCAGCGGGAACAGTACTGCAGTGGGCG--- [2621]
Pva                 ACACCAATATTAT-TGTGCTGCTTTA--TAGCAGCGGGAACACTACTGCAGTGGGCG--- [2620]
Ehe_[fruitbat]      ACACCAATATTAT-TGTGCTGCTTTA--TAGCAGCGGGAACACTACTGCAGTGGGCG--- [2172]
Rfe_[horseshoe_bat] ACACCAATATTAT-TGTGCTGCTTTA--TAGCAGCGGGAACACTACTGCAGTGAGTG--- [2561]
Mbr                 ACACCAATATTAT-TGTGCTGCTTTA--TAGCAGCGGGAACAGTACTGCAGTGGGTT--- [2332]
Sar                 ACACCAATATTAT-TGTGCTGCTTTA--TAGCAGCGGGAACAGTACTGCAGTGAGTA--- [2286]
Eeu                 ACACCAATATTAT-TGTGCTGCTTTA--TAGCAGCGGGAACAGTACTGCAGTAAGCG--- [2555]
Tch                 ACACCAATATTAT-TGTGCTGCTTTA--TAGCAGCGGTAACACTACTGCAGTGAGG---- [2560]
Ocu                 ACACCAATATTAT-TGTGCTGCTTTA--TAGCAGCGGGAACAGTACTGCAGTGAGCT--- [2599]
Opr                 ACACCAATATTAT-TGTGCTGCTTTA--TAGCAGCGGGAACAGTACTGCAGTGAGG---- [2620]
Cpo                 ACACCAATATTAT-TGTGCTGCTTTA--TAGCAGCGGGAACAGTACTGCAGTGAGGG--- [2619]
Hgl                 ACACCAATATTAT-TGTGCTGCTTTA--TAGCAGCGGGAACAGTACTGCAGTGAGTG--- [2619]
Itr                 ACACCAATATTAT-TGTGCTGCTTTA--TAGCAGCGGGAACAGTACTGCAGTGATCC--- [2616]
Dor                 ACACCAATATTAC-TGTGCTGCTTTA--TAGCAGCGGGAACAGTACTGCGGTCAGCT--- [2433]
Rno                 ACACCAATATTAT-TGTGCTGCTTTA--TAGCAGCGGGAACAGTACTGCAGTGAGTG--- [2620]
Mmu                 ACACCAATATTAT-TGTGCTGCTTTA--TAGCAGCGGGAACAGTACTGCAGTGAGTG--- [2622]
Laf                 ACCCCAATATTAT-TGTGCTGCTTTA--TAGCAGCGGGAACAGTACTGCAGCGGGCG--- [2625]
Ete                 ACACCAATATTAT-TGTGCTGCTTTA--TAGCAGCGGGAACAGTACTGCAGTGAATA--- [2625]
Pca                 ACACCAATATTAT-TGTGCTGCTTTA--TAGCAGCGGGAACAGTATTGCACCATGCG--- [2623]
Oaf                 ACACCAATATTAT-TGTGCTGCTTTA--TAGCAGCGGGAACAGTACTGCAGCGGGCG--- [2625]
Cho                 ACACCAATATTAT-TGTGCTGCTTTA--TAGCAGCGGGAACAGTACTGCAGTGGGTG--- [2618]
Dno                 ACACCAATATTAT-TGTGCTGCTCTA--TAGCAGCGGGAACAGTACTGCAGCAGGTG--- [2507]
Meu                 ACCCCAATATTAT-TGTGCTGCTTCA--TAGCAGCACGT-CAAAACTGGAGTTAACT--- [1963]
Sha_[tasmanian]     ACCCCAATATTAT-TGTGCTGCTTTA--TAGCAGCACGT-CAAAACTGGAGTCATCTA-- [2546]
Mdo                 ACCCCAATATTAC-TGTGCTGCTTTA--TAGCAGCACGT-CAAAACTGGAGTCACAAA-- [2229]
Oan                 ACCCCAATATTAT-TGTGCTGCTTTA--TAGCAGCACGT-AAATACTGGAGTTTGGGGAT [2181]
Aca                 ACCCCAATATTGT-TGTGCTGCTTAA--TAGCAGCACGT-AAATACTGGAGTCTAGGATG [2590]
Gja                 ACACCAATATTAT-TGTGCTGCTTAA--TAGCAGCACGT-AAATACTGGAGTATAGGATT [2774]
Pbi                 ACGCCAATATTAT-TGTGCTGCTTAA--TAGCAGCACGT-AAATACTGGAGTTTA-GATG [2715]
Vbe_[viper]         ACACCAATATTAT-TGTGCTGCTTAA--TAGCAGCACGT-AAATACTGGAGTTTAGGA-- [2582]
Oha_[cobra]         ACGCCAATATTAT-TGTGCTGCTTAA--TAGCAGCACGT-AAATACTGGAGTTTAGGA-- [2708]
Cpi                 ACCCCAATATTAT-TGTGCTGCTTAA--TAGCAGCACGT-AAATACTGGAGTCGAGGACT [2862]
Cmy                 ACCCCAATATTAT-TGTGCTGCTTAA--TAGCAGCACGT-AAATACTGGAGTTTAGGATT [2841]
Asp                 ACCCCAATATTAT-TGTGCTGCTTAA--TAGCAGCACGT-AAATACTGGAGTTTAGGATT [2624]
Psi                 ACCCCAATATTAT-TGTGCTGCTTAA--TAGCAGCACGT-AAATACTGGAGTTTAGGATT [2745]
Cpr_[crocodile]     ACCCCAATATTAT-TGTGCTGCTTAA--TAGCAGCACGT-AAATACTGGAGTCGAGGACT [2826]
Ggn_[gavil]         ACCCCAATATTAT-TGTGCTGCTTAA--TAGCAGCACGT-AAATACTGGAGTCGAGGACT [2772]
Ami                 ACCCCAATATTAT-TGTGCTGCTTAA--TAGCAGCACGT-AAATACTGGAGTCGAGGACT [2892]
Asi                 ACCCCAATATTAT-TGTGCTGCTTAA--TAGCAGCACGT-AAATACTGGAGTCGAGGACT [2814]
Tgt_[Tinamus]       ACCCCAATATTAT-TGTGCTGCTTAA--TAGCAGCACGG-AAATACTGGAGTTTGGGATT [2321]
Sca_[ostritch]      ACCCCAATATTAT-TGTGCTGCTTAA--TAGCAGCACGT-AAATACTGGAGTTTGGGATT [2249]
Mga_[turkey]        ACCCCAATATTAT-TGTGCTGCTTAA--TAGCAGCACGT-AAATACTGGAGTGGGGGATC [2377]
Gga                 ACCCCAATATTAT-TGTGCTGCTTAA--TAGCAGCACGT-AAATACTGGAGTGGGGGATC [2514]
Cli                 ACCCCAATATTAT-TGTGCTGCTTAA--TAGCAGCACGT-AAATACTGGAGTTTAGGATT [2488]
Ccu_[cuckoo]        ACCCCAATATTAT-TGTGCTGCTTAA--TAGCAGCACGT-AAATACTGGAGTTTGGGATT [2377]
Cvo_[killdeer]      ACCCCAATATTAT-TGTGCTGCTTAA---------------------------------- [2412]
Afo_[penguin]       ACCCCAATATTAT-CGTGCTGCTTAA--TAGCAGCACGT-AAATACTGGAGTTTGGGATT [2443]
Phu_[ground_tit]    ACCCCAATATTAT-TGTGCTGCTTCA--TAGCAGCACGT-AAATACTGGAGTTTGGGATT [2374]
Tgu                 ACCCCAATATTAT-TGTGCTGCTTCA--TAGCAGCACGT-AAATACTGGAGTTTGGGATT [2070]
Apl_[duck]          ACCCCAATATTAT-TGTGCTGCTTAA--TAGCAGCACGT-AAATACTGGAGTTTGGGATT [2374]
Xtr                 GCCCCAGTATTAT-TGTACTGCTTAA--TAGCAGCACGT-AAATACTGGAGTTCATGACC [2326]
Npa                 ACCCCAATATTAT-TGTGCTGCTTTA--TAGCAGCACGT-AAATACTGGAGT--ATGATC [2481]
Lch                 ACCCCAATGTTGT-TGTGCTGCTTCA--TAGCAGCACGT-AAATATTGGAGTTCAGA--- [2687]
Dre                 ACCCCAATATTATGTGTGCTGCTTCA--AAGCAGCACAT-AAATACTGGAGGTG------ [2703]

Hsa                 --ATCGGTGCTCTGGGGTATTGTTTCCGCTGCCAGG--TAGCAGCACAGAAATATTGGCA [2676]
Ptr                 --ATCGGTGCTCTGGAGTATTGTTTCCGCTGCCAGG--TAGCAGCACAGAAATATTGGCA [2676]
Ggo                 --ATCGGTGCTCTGGAGTATTGTTTCCGCTGCCAGG--TAGCAGCACAGAAATATTGGCA [2676]
Pab                 --ATTGGTGCTCTGGAGTATTGTTTCCGCTGCCAGG--TAGCAGCACAGAAATATTGGCA [2616]
Mml                 --ATCAGTACTCTGGAGTATTGTTTCCGCTGCCAGG--TAGCAGCACAGAAATATTGGCA [2676]
Cja                 --ATCAATACTCTGGAGTATTGTTTCCGCTGCCAGA--TAGCAGCACAGAAATATTGGCA [2616]
Oga                 --ATTAGTACTCTGGAGTATTGCTTCTGCTGCCTGA--TAGCAGCACTGAAATATTGGCA [2678]
Mmr                 --ATCAGTGCTCTGGAGTATTGTTGCTGCTGCCAGG--TAGCAGCACAGAAATATTGGCA [2675]
Csi_[rhino]         --ATCGGTGCTCTGGAGTATTGTTCCTGCTGCCCGG--TAGCAGCACAGAAATATTGGCA [2678]
Eca                 --ATCGGTGCTCTGGAGTATTGTTCCTGCTGCCCGG--TAGCAGCACAGAAATATTGGCA [2600]
Fca                 --ATCGGTGCTCTGGAGTATTGTTTCTGCTGCCCGG--TAGCAGCACAGAAATATTGGCA [2675]
Cfa                 --ATCGGTGTTCTGGAGTATTGTTTCTGCTGCCCGG--TAGCAGCACAGAAATATTGGCA [2600]
Mpu_[ferret]        --ATCGGTGCTCTGGAGTATTGTTTCTGCTGCCCGG--TAGCAGCACAGAAATATTGGCA [2678]
Ame_[panda]         --ATCGGTGCTCTGGAGTATTGTTTCTGCTGCCCGG--TAGCAGCACAGAAATATTGGCA [2679]
Lwe                 --ATTGGTGCTCTGGAGTATTGTTTCTGCTGCCCGG--TAGCAGCACAGAAATATTGGCG [2679]
Vpa                 --ATTGGTGCTCTGGAGTATTGCTTCTGCTGCCCGG--TAGCAGCACAGAAATATTGGCA [2674]
Ssc                 --ATCGGTACTCTGGGGTATTGTTTCTGCTGCCCGG--TAGCAGCACAGAAATATTGGCA [2675]
Ttr                 --ATCGGTGCTCTGGAGTATTGTTTCTGCTGCCCGG--TAGCAGCACAGAAATATTGGCA [2614]
Bta                 --ATTGGTGATCTGGAGTATTGTTTCTGCTGCCCGG--TAGCAGCACAGAAATATTGGCA [2677]
Cca_[deer]          --ATCGGTGATCTGGAGTATTGTTTCTGCTGCCCGG--TAGCAGCACAGAAATATTGGCA [2551]
Oar_[sheep]         --ATCGGTGATCTGGAGTATTGTTTCCGCTGCCCGG--TAGCAGCACAGAAATGTTGGTA [2677]
Cae_[ibex]          --ATCGGTGATCTGGAGTATTGTTTCTGCTGCCCGG--TAGCAGCACAGAAATGTTGGTA [2677]
Pho_[antelope]      --ATCGGTGATCTGGAGTATTGTTTCTGCTGCCCGG--TAGCAGCACAGAAATGTTGGTA [2677]
Pva                 --ATCGGTGCTCTGGAGTATTGTTTCTGCTGCCCGG--TAGCAGCACAGAAATATTGGCA [2676]
Ehe_[fruitbat]      --ATCGGTGCTCTGGAGTATTGTTTCTGCTGCCCGG--TAGCAGCACAGAAATATTGGCA [2228]
Rfe_[horseshoe_bat] --ATTGGTGCTCTGGAGTATTGTTTCTGCTGCCCGG--TAGCAGCACAGAAATATTGGCA [2617]
Mbr                 --ATCCGTATTCTGGAGTATTGTTTCTGCTGCCCGG--TAGCAGCACAGAAATATTGGCA [2388]
Sar                 --ATCTGTACCCTGGAGTATTGTTTCTGCTGCCCGG--TAGCAGCACAGAAATATTGGCA [2342]
Eeu                 --ATCAGGGCTCTGGAGTAATGTTTCTGCCGCTTGA--TAGCAGCACAGAAATATTGGCA [2611]
Tch                 ---TCTGGGCTCTGGAGTATTGTTTCTGCTGCCAGG--TAGCAGCACAGAAATATTGGCA [2615]
Ocu                 --ATAGGACTTCTGGAGTATTGCTTCTGCTGCCAGG--TAGCAGCACAGAAATATTGGCA [2655]
Opr                 ---TCGGTATCCTGGAGTATTGTTTCCGTTGCCAGG--TAGCAGCACAGAAATATTGGCA [2675]
Cpo                 --ATTTGTGCTCTGGAGTGTTGTTTCTGCTGCCAGG--TAGCAGCACAGAAATATTGGCA [2675]
Hgl                 --ATCTGTGCTCTGGAGTGTTGTTTCTGCTGCCAGG--TAGCAGCACAGAAATATTGGCA [2675]
Itr                 --ATTGGTGC-CTGGAGTATTGTTCCTGCTGCCAGG--TAGCAGCACAGAAATATTGGCA [2671]
Dor                 --ATCCACACTCTGCAGTAATGTTGCCGCTGCCAGG--TAGCAGCACAGAAATATTGGCA [2489]
Rno                 --TTTGGTGCCCTGGAGTATTGTTTCCGCTGCCTGG--TAGCAGCACAGAAATATTGGCA [2676]
Mmu                 --TTTGGTGCCCTGGAGTATTGTTTCCACTGCCTGG--TAGCAGCACAGAAATATTGGCA [2678]
Laf                 --CTCGG--CTCTGGAGTATTGTTGCCGCTGCCCGG--TAGCAGCACAGAAATATTGGCA [2679]
Ete                 --CT-AG---TCTGGAGTATTGTTGCTGCTGCCCTG--TAGCAGCACAGAAATATTGGCA [2677]
Pca                 --TTCGG-GCTCTGGAGTATTGTTGCTGCTGCCTGA--TAGCAGCACAGAAATATTGGCA [2678]
Oaf                 --CT-GG-GCTCTGGAGTATTGTTGCTGCTGCCCGG--TAGCAGCACAGAAATATTGGCA [2679]
Cho                 --ATCAGTGCTCTGGAGTATTGTTCCTGCTGCCCGG--TAGCAGCACAGAAATATTGGCA [2674]
Dno                 --ATTGGTGCTCTGGGGTATTGTTCCTGCTGCCTGG--TAGCAGCACAGAAATATTGGCA [2563]
Meu                 --GGTTAAATCCTCCAGTATTGCC-TTGCTGCTTGA--TAGCAGCACAGAAATATTGGCA [2018]
Sha_[tasmanian]     ---CCTAAATCCTCCAGTATTGCC-TTGCTGCTTGA--TAGCAGCACAGAAATATTGGCA [2600]
Mdo                 ---GTTCAATCCTCCAGTATTGCC-TTGCTGCTTGA--TAGCAGCACAAAAATATTGGCA [2283]
Oan                 GCCTCGTTGCTCTCCAGTATTGCA-TTGCTGCTTGA------------------------ [2216]
Aca                 ATACATTTGCCCTCCAGTATTGCT-TTGCTGCTTTA--CAGCAGCACTTCAATATTGGCA [2647]
Gja                 GTCTGAATGCCCTCCAGTATTACT-CTGCTGCTTTA--TAGCAGCACATCAATACTGGCA [2831]
Pbi                 C----TCTGCCCTCCAGTATTGCT-TTGCTGCTTTA------------------------ [2746]
Vbe_[viper]         -------TGGCCTCCAGTATTGCT-TTGCTGCTGTA------------------------ [2610]
Oha_[cobra]         -------TGGTCTCCAGTATTGCT-TTGCTGCTGTA------------------------ [2736]
Cpi                 GCCTGGCTGCTCTCCAGTATTGCA-TTGCTGCTTGA------------------------ [2897]
Cmy                 GCCTAGCTGCTCTCCAGTATTGCA-TTGCTGCTTTA------------------------ [2876]
Asp                 GCCTAGCTGCTCTCCAGTATTGCG-TTGCTGCTTTA--CAGCAGCACATAAATATTGGCA [2681]
Psi                 GCCTAGCTGCTCTCCAGTATTGCG-TTGCTGCTTTA--CAGCAGCACATAAATATTGGCA [2802]
Cpr_[crocodile]     GCCTGGCTGCTCTCCAGTATTGCA-TTGCTGCTTGA------------------------ [2861]
Ggn_[gavil]         GCCTGGCTGCTCTCCAGTATTGCA-TTGCTGCTTGA------------------------ [2807]
Ami                 GCCTGGCTGCTCTCCAGTATTGCA-TTGCTGCTTGA------------------------ [2927]
Asi                 GCCTGGCTGCTCTCCAGTATTGCA-TTGCTGCTTGA------------------------ [2849]
Tgt_[Tinamus]       GCCT-GTTGCTCTCCAGTATTGCA-TTGCTGCTTTA------------------------ [2355]
Sca_[ostritch]      GCCT-GTTGCTCTCCAGTATTGCA-TTGCTGCTTTA------------------------ [2283]
Mga_[turkey]        GCCT-GTTGCTCTCCAGTATTGCA-TTGCTGCTTTA------------------------ [2411]
Gga                 GCCT-GTTGCTCTCCAGTATTGCA-TTGCTGCTTTA------------------------ [2548]
Cli                 GCCT-GTTGCTCTCCAGTATTGCA-TTGCTGCTTTA------------------------ [2522]
Ccu_[cuckoo]        GCCT-GTTGCTCTCCAGTATTGCA-TTGCTGCTTTA------------------------ [2411]
Cvo_[killdeer]      ------------------------------------------------------------ [2412]
Afo_[penguin]       GCCT-GTTGCTCTCCAGTATTGCA-TTGCTGCTTTA------------------------ [2477]
Phu_[ground_tit]    GCCT-GTTGCTCTCCAGTATTGCA-TTGCTGCTTTA------------------------ [2408]
Tgu                 GCCT-GTTGCTCTCCAGTATTGCA-TTGCTGCTTTA------------------------ [2104]
Apl_[duck]          GCCT-GTTGCTCTCCAGTATTGCA-TTGCTGCTTTA------------------------ [2408]
Xtr                 ATATCTGCACTCTCCAGTATTACT-TTGCTGCTATA------------------------ [2361]
Npa                 ATTCATGTACTCTCCAGTATTACT-CTGCTGCTCTA------------------------ [2516]
Lch                 ATTGCTGCTATCTCCAGTATTGCA-ATGCTGCTATT------------------------ [2722]
Dre                 ATTGTGGTGTTATCCAGTATTGCT-GTTCTGCTGTA--AAGCAGCACATCAATATTGGCA [2760]

Hsa                 CAG------GGAAGC-GAGTCTGCCAATATTGGCT-GTGCTGCTCCA--CAAAGTGCTTA [2726]
Ptr                 CAG------GGAAGC-GAGTCTGCCAATATTGGCT-GTGCTGCTCCA--CAAAGTGCTTA [2726]
Ggo                 CAG------GGAAGC-GAGTCTGCCAATATTGGCT-GTGCTGCTCCA--CAAAGTGCTTA [2726]
Pab                 CAG------GGAAGC-GAGTCTGCCAATATTGGCT-GTGCTGCTCCA--CAAAGTGCTTA [2666]
Mml                 CAG------GGAAGC-AAGTCTGCCAATATTGGCT-GTGCTGCTCCA--CAAAGTGCTTA [2726]
Cja                 CAA------GGAAGC-AAGTCTGCCAATATTGGCT-GTGCTGCTGCA--CAAAGTGCTTA [2666]
Oga                 CTG------GGAAGC-AAATCTGCCAATATTTGCT-GTGCTGCTCCA--CAAAGTGCTTA [2728]
Mmr                 CCG------GGAAGC-CAATCTGCCAATATTGGCT-GTGCTGCTCCA--CAAAGTGCTTA [2725]
Csi_[rhino]         CTG------GGAAGA-GAGTCTGCCAATATTGGCT-GTGCTGCTCCA--CAAAGTGCTTA [2728]
Eca                 CTG------GGAAGA-GAGTCTGCCAATATTGGCT-GTGCTGCTCCA--CAAAGTGCTTA [2650]
Fca                 CTG------GGAAGA-GAGTCTGCCAATATTGGCT-GTGCTGCTCTA--CAAAGTGCTTA [2725]
Cfa                 CTG------GGAAGA-GAGTCTGCCAATATTGGCT-GTGCTGCTCCA--CAAAGTGCTTA [2650]
Mpu_[ferret]        CTG------GGCACA-GAGTCTGCCAATATGGGCT-GTGCTGCTCCA--CAAAGTGCTTA [2728]
Ame_[panda]         CCG------GGGAGA-AAGTCTGCCAATATTGGCT-GTGCTGCTCCA--CAAAGTGCTTA [2729]
Lwe                 CTG------GGAA---GAGCCTGCCAATATTTGCC-GTGCTGCTCCA--CAAAGTGCTTA [2727]
Vpa                 CTG------GGAAGA-GAGTCTGCCAATATTGGCT-GTGCTGCTCCA--CAAAGTGCTTA [2724]
Ssc                 CCG------GGCGGA-GAGTCTGCCAGTATTGGCT-GTGCTGCCCCA--CAAAGTGCTTA [2725]
Ttr                 CTG------GGAAGA-AAGCCTGCCAATATTGGCT-GTGCTGCTCCA--CAAAGTGCTTA [2664]
Bta                 CTG------GGAAGA-AAGCCTGCCAATATTGGCT-GTGCTGCTCCA--CAAAGTGCTTA [2727]
Cca_[deer]          CTG------GGAAGA-GAGCCTGCCAATATTGGCT-GTGCTGCTCCA--CAAAGTGCTTA [2601]
Oar_[sheep]         CTG------GGAAGA-GAGCCTGCCAATATTGGCT-GTGCTGCTCCA--CAAAGTGCTTA [2727]
Cae_[ibex]          CTG------GGAAGA-GAGCCTGCCAATATTGGCT-GTGCTGCTCCA--CAAAGTGCTTA [2727]
Pho_[antelope]      CTG------GGAAGA-GAGCCTGCCAATATTGGCT-GTGCTGCTCCA--CAAAGTGCTTA [2727]
Pva                 CTG------GGAAGA-GAGTCTGCCAATATTGGCT-GAGCTGCTCCA--CAAAGTGCTTA [2726]
Ehe_[fruitbat]      CTG------GGAAGA-GAGTCTGCCAATATTGGCT-GAGCTGCTCCA--CAAAGTGCTTA [2278]
Rfe_[horseshoe_bat] CTG------GGAAGA-AAGTCTGCCAATATTGGCT-GAGCTGCTCCA--CAAAGTGCTTA [2667]
Mbr                 CTG------GGAA---GAGTCTGCCAATATTGGCT-GAGCTGCTCCA--CAAAGTGCTTA [2436]
Sar                 CTG------GGAA---GAATCTGCCAATATTAACT-GTGCTGCTCCA--CAAAGTGCTTA [2390]
Eeu                 CTG------GGAAGCAGAGTCTGCCAGTATTAGCT-GTGCTGCTCCA--CAAAGTGCTTA [2662]
Tch                 CTG------GGAAGC-AAGCCTGCCAATATTGGCT-GCGCTGCTCCA--CAAAGTGCTTA [2665]
Ocu                 CCG------GGAGGC-GAGTCTGCCAATATTGGCT-GTGCTGCTCCA--CAAAGTGCTTA [2705]
Opr                 CCG------GGAGGC-CAGTCTGCCAATATTGGCT-GTGCTGCTGCA--CAAAGTGCTTA [2725]
Cpo                 CTG------GGAAGC-AAGTCTGCCAATATTGGTT-GTGCTGCTCCA--CAAAGTGCTTA [2725]
Hgl                 CAG------GGAAAT-GAGTCTGCCAATATTGGTT-GTGCTGCTCCA--CAAAGTGCTTA [2725]
Itr                 CTG------GGAAGT-GAGTCTGCCAATATTGGCT-GTGCTGCTCCA--CAAAGTGCTTA [2721]
Dor                 CTG-----GGGAAAC-AAGTCTGCCAATATTGGCT-GTGCTGCTCCA--CAAAGTGCTTA [2540]
Rno                 CGG------GTAAGT-GAGTCTGCCAATATTGGCT-GTGCTGCTCCA--CAAAGTGCTTA [2726]
Mmu                 TGG------GGAAGT-GAGTCTGCCAATATTGGCT-GTGCTGCTCCA--CAAAGTGCTTA [2728]
Laf                 CCG------GGAGAA-GAGTCTACCAATATTGGCT-GTGCTGCTGCA--CAAAGTGCTTA [2729]
Ete                 CTG------GGAAGT-GAGTCTACCAATATTGGCT-GTGCTGCTCCA--CAAAGTGCTTA [2727]
Pca                 CCG------GGAGGA-GAGTCTACCAATATTGGCT-GTGCTGCTGCA--CAAAGTGCTTA [2728]
Oaf                 CCA------GGAAGA-GAGTCTACCAATATTGGCT-GTGCTGCTTCA--CAAAGTGCTTA [2729]
Cho                 CCG------GGAAGA-GAGTCTGCCAATATTGGCT-GTGCTGCTCCA--CAAAGTGCTTA [2724]
Dno                 CTG------GGAAGA-AAGTCTGCCAATATTGGCT-GTGCTGCTCCA--CAAAGTGCTTA [2613]
Meu                 CCT------GAGGGAAAACCATGCCAGTATTGA---GTGCTGCTCCA--CAAAGTGCTTA [2067]
Sha_[tasmanian]     CCT------GAAGGAAAGTCATGCCAGTATTGAAA-GTGCTGCTCCA--CAAAGTGCTTA [2651]
Mdo                 CCT------GAGGGAAAGCCATGCCAGTATTGAGA-GTGCTGCTCTA--CAAAGTGCTTA [2334]
Oan                 -------------------------------------------------CAAAGTGCTTA [2227]
Aca                 GTGTCC--ACCCCCT-CCGGCCGCCAGTATTGCCT-GTGCTGCTCCA--CAAAGTGCTTA [2701]
Gja                 CTGCCC--CGCCCCG-CTGGCCGCCAGTCTTCCTT-GTGCTGCTCCA--CAAAGTGCTTA [2885]
Pbi                 -------------------------------------------------CAAAGTGCTTA [2757]
Vbe_[viper]         -------------------------------------------------CAAAGTGCTTA [2621]
Oha_[cobra]         -------------------------------------------------CAAAGTGCTTA [2747]
Cpi                 -------------------------------------------------CAAAGTGCTTA [2908]
Cmy                 -------------------------------------------------CAAAGTGCTTA [2887]
Asp                 GCGTCCTGGGCATGC-CTGCCTGCCAGTATTTCCTTGTGCTGCTCCA--CAAAGTGCTTA [2738]
Psi                 GCGTCCTGGGCATGC-CTGCCTGCCAGTATTTCCTTGTGCTGCTCCA--CAAAGTGCTTA [2859]
Cpr_[crocodile]     -------------------------------------------------CAAAGTGCTTA [2872]
Ggn_[gavil]         -------------------------------------------------CAAAGTGCTTA [2818]
Ami                 -------------------------------------------------CAAAGTGCTTA [2938]
Asi                 -------------------------------------------------CAAAGTGCTTA [2860]
Tgt_[Tinamus]       -------------------------------------------------CAAAGTGCTTA [2366]
Sca_[ostritch]      -------------------------------------------------CAAAGTGCTTA [2294]
Mga_[turkey]        -------------------------------------------------CAAAGTGCTTA [2422]
Gga                 -------------------------------------------------CAAAGTGCTTA [2559]
Cli                 -------------------------------------------------CAAAGTGCTTA [2533]
Ccu_[cuckoo]        -------------------------------------------------CAAAGTGCTTA [2422]
Cvo_[killdeer]      -------------------------------------------------CAAAGTGCTTA [2423]
Afo_[penguin]       -------------------------------------------------CAAAGTGCTTA [2488]
Phu_[ground_tit]    -------------------------------------------------CAAAGTGCTTA [2419]
Tgu                 -------------------------------------------------CAAAGTGCTTA [2115]
Apl_[duck]          -------------------------------------------------CAAAGTGCTTA [2419]
Xtr                 -------------------------------------------------CAAAGTGCTTA [2372]
Npa                 -------------------------------------------------CAAAGTGCTTA [2527]
Lch                 -------------------------------------------------CAAAGTGCTTA [2733]
Dre                 GCTGCC--CTCTCTC-TGGGTTGCCAGTATGGTTT-GTGCTGCTCCC--CAAAGTGCTTA [2814]

Hsa                 CAGTGCAGGTAGTGATA-T--GTGCATCTACTGCAGTGAAGGCACTTGTAG--TAAGGTG [2781]
Ptr                 CAGTGCAGGTAGTGATA-T--GTGCATCTACTGCAGTGAAGGCACTTGTAG--TAAGGTG [2781]
Ggo                 CAGTGCAGGTAGTGATA-T--GTGCATCTACTGCAGTGAAGGCACTTGTAG--TAAGGTG [2781]
Pab                 CAGTGCAGGTAGTGATA-C--GTGCATCTACTGCAGTGAAGGCACTTGTAG--TAAGGTG [2721]
Mml                 CAGTGCAGGTAGTGATA-T--GTGCATCTACTGCAGTGAAGGCACTTGTAG--TAAGGTG [2781]
Cja                 CAGTGCAGGTAGTGATA-T--GTGCATCTACTGCAGTGAAGGCACTTGTAG--TAAGGTG [2721]
Oga                 CAGTGCAGGTAGTGATA-T--GTGCATCTACTGCAGTGAAGGCACTTGTAG--TAAGGTG [2783]
Mmr                 CAGTGCAGGTAGTGATA-T--GTGCATCTACTGCAGTGAAGGCACTTGTAG--TAAGGTG [2780]
Csi_[rhino]         CAGTGCAGGTAGTGATA-T--GTGCATCTACTGCAGTGAAGGCACTTGTAG--TAAGGTG [2783]
Eca                 CAGTGCAGGTAGTGATA-TATGTGCATCTACTGCAGTGAAGGCACTTGTAG--TAAGGTG [2707]
Fca                 CAGTGCAGGTAGTGATA-T--GTGCATCTACTGCAGTGAAGGCACTTGTAG--TAAGGTG [2780]
Cfa                 CAGTGCAGGTAGTGATA-T--GTGCATCTACTGCAGTGAAGGCACTTGTAG--TAAGGTG [2705]
Mpu_[ferret]        CAGTGCAGGTAGTGATA-T--GTGCATCTACTGCAGTGAAGGCACTTGTAG--TAAGGTG [2783]
Ame_[panda]         CAGTGCAGGTAGTGATA-T--GTGCATCTACTGCAGTGAAGGCACTTGTAG--TAAGGTG [2784]
Lwe                 CAGTGCAGGTAGTGATA-T--GTGCATCTACTGCAGTGAAGGCACTTGTAG--TAAGGTG [2782]
Vpa                 CAGTGCAGGTAGTGATA-T--GTGCATCTACTGCAGTGAAGGCACTTGTAG--TAAGGTG [2779]
Ssc                 CAGTGCAGGTAGTGATAAT--GTGCATCTACTGCAGTGAAGGCACTTGTAG--TAAGGTG [2781]
Ttr                 CAGTGCAGGTAGTGATA-T--GTGCATCTACTGCAGTGAAGGCACTTGTAG--TAAGGTG [2719]
Bta                 CAGTGCAGGTAGTGATA-T--GTGCATCTACTGCAGTGAAGGCACTTGTAG--TAAGGTG [2782]
Cca_[deer]          CAGTGCAGGTAGTGATA-T--GTGCATCTACTGCAGTGAAGGCACTTGTAG--TAAGGTG [2656]
Oar_[sheep]         CAGTGCAGGTAGTGATT-T--GTGCATCTACTGCAGTGAAGGCACTTGTAG--TAAGGTG [2782]
Cae_[ibex]          CAGTGCAGGTAGTGATT-T--GTGCATCTACTGCAGTGAAGGCACTTGTAG--TAAGGTG [2782]
Pho_[antelope]      CAGTGCAGGTAGTGATA-T--GTGCATCTACTGCAGTGAAGGCACTTGTAG--TAAGGTG [2782]
Pva                 CAGTGCAGGTAGTGATA-T--GTGCATCTACTGCAGTGAAGGCACTTGTAG--TAAGGTG [2781]
Ehe_[fruitbat]      CAGTGCAGGTAGTGATA-T--GTGCATCTACTGCAGTGAAGGCACTTGTAG--TAAGGTG [2333]
Rfe_[horseshoe_bat] CAGTGCAGGTAGTGATA-T--GTGCATCTACTGCAGTGAAGGCACTTGTAG--TAAGGTG [2722]
Mbr                 CAGTGCAGGTAGTGATA-T--GTGCATCTACTGCAGTGAAGGCACTTGTAG--TAAGGTG [2491]
Sar                 CAGTGCAGGTAGTGATA-T--GTGCATCTACTGCAGTGAAGGCACTTGTAG--TAAGGTG [2445]
Eeu                 CAGTGCAGGTAGTGATA-T--GTGCATCTACTGCAGTGAAGGCACTTGTAG--TAAGGTG [2717]
Tch                 CAGTGCAGGTAGTGATA-T--GTGCATCTACTGCAGTGAAGGCACTTGTAG--TAAGGTG [2720]
Ocu                 CAGTGCAGGTAGTGATA-T--GTGCATCTACTGCAGTGAAGGCACTTGTAG--TAAGGTG [2760]
Opr                 CAGTGCAGGTAGTGATA-T--GCGCATCTACTGCAGTGAAGGCACTTGTAG--TAAGGTG [2780]
Cpo                 CAGTGCAGGTAGTGATA-T--GTGCATCTACTGCAGTGAAGGCACTTGTAG--TAAGGTG [2780]
Hgl                 CAGTGCAGGTAGTGATA-T--GTGCATCTACTGCAGTGAAGGCACTTGTAG--TAAGGTG [2780]
Itr                 CAGTGCAGGTAGTGATA-T--GTGCATCTACTGCAGTGAAGGCACTTGTAG--TAAGGTG [2776]
Dor                 CAGTGCAGGTAGTGATA-T--GTGCATCTACTGCAGTGAAGGCACTTGTAG--TAAGGTG [2595]
Rno                 CAGTGCAGGTAGTGGTG-T--GTGCATCTACTGCAGTGAAGGCACTTGTGG--TAAGGTG [2781]
Mmu                 CAGTGCAGGTAGTGATG-T--GTGCATCTACTGCAGTGAGGGCACTTGTAG--TAAGGTG [2783]
Laf                 CAGTGCAGGTAGTGATT-T--GTGCATCTACTGCAGTGAAGGCACTTGTAG--TAAGGTG [2784]
Ete                 CAGTGCAGGTAGTGATA-T--GTGCATCTACTGCAGTGAAGGCACTTGTAG--TAAGGTG [2782]
Pca                 CAGTGCAGGTAGTGATT-T--GCACATCTACTGCAGTGAAGGCACTTGTAG--TAAGGTG [2783]
Oaf                 CAGTGCAGGTAGTGATA-T--GTGCATCTACTGCAGTGAAGGCACTTGTAG--TAAGGTG [2784]
Cho                 CAGTGCAGGTAGTGATA-T--GTGCATCTACTGCAGTGAAGGCACTTGTAG--TAAGATG [2779]
Dno                 CAGTGCAGGTAGTGATA-T--GTGCATCTACTGCAGTGAAGGCACTTGTAG--TAAGGTG [2668]
Meu                 CAGTGCAGGTAGTGATA-TG-TAGAATCTACTGCAGTGAAGGCACTTGTAG--TAAGGTG [2123]
Sha_[tasmanian]     CAGTGCAGGTAGTGATA-TG-TAGAATCTACTGCAGTGAAGGCACTTGTAG--TAAGGTG [2707]
Mdo                 CAGTGCAGGTAGTGATA-TG-TAGAATCTACTGCAGTGAAGGCACTTGTAG--TAAGGTG [2390]
Oan                 CAGTGCAGGTAGTGGTA-TG-TAGAATCTACTGCAGTGAAGGCACTTGTAG--TAAGGTG [2283]
Aca                 CAGTGCAGGTAGTGATA-AG-TAGAACCTACTGCAGTGAAGGCACTTGTAG--TAAGGTG [2757]
Gja                 CAGTGCAGGTAGTGACA-TA-TAGAACCTACTGCAGTGAAGGCACTTGTAG--TAAGGTG [2941]
Pbi                 CAGTGCAGGTAGTGATT-TA-TAGAACCTACTGCAGTGAAGGCACTTGTAG--TAAGGTG [2813]
Vbe_[viper]         CAGTGCAGGTAGTGATT-TA-TAAAACCTACTGCAGTGAAGGCACTTGTAG--TAAGGTG [2677]
Oha_[cobra]         CAGTGCAGGTAGTGATT-TA-TAGAACCTACTGCAGTGAAGGCACTTGTAG--TAAGGTG [2803]
Cpi                 CAGTGCAGGTAGTGATA-TA--AGAACCTACTGCAGTGAAGGCACTTGTAG--TAAGGTG [2963]
Cmy                 CAGTGCAGGTAGTGATA-TA--AGAACCTACTGCAGTGAAGGCACTTGTAG--TAAGGTG [2942]
Asp                 CAGTGCAGGTAGTGATA-TA--AGAATCTACTGCAGTGAAGGCACTTGTAG--TAAGGTG [2793]
Psi                 CAGTGCAGGTAGTGATA-TA--AGAATCTACTGCAGTGAAGGCACTTGTAG--TAAGGTG [2914]
Cpr_[crocodile]     CAGTGCAGGTAGTGATA-TA-TAGAACCTACTGCAGTGAAGGCACTTGTAG--TAAGGTG [2928]
Ggn_[gavil]         CAGTGCAGGTAGTGATA-TA-TAGAACCTACTGCAGTGAAGGCACTTGTAG--TAAGGTG [2874]
Ami                 CAGTGCAGGTAGTGATA-TA-TAGAACCTACTGCAGTGAAGGCACTTGTAG--TAAGGTG [2994]
Asi                 CAGTGCAGGTAGTGATA-TA-TACAACCTACTGCAGTGAAGGCACTTGTAG--TAAGGTG [2916]
Tgt_[Tinamus]       CAGTGCAGGTAGTGACA-TA-TAGAACCTACTGCAGTGAAGGCACTTGTAG--TAAGGTG [2422]
Sca_[ostritch]      CAGTGCAGGTAGTGATA-TA-TAGAACCTACTGCAGTGAAGGCACTTGTAG--TAAGGTG [2350]
Mga_[turkey]        CAGTGCAGGTAGTGATA-TA-TAGAACCTACTGCAGTGAAGGCACTTGTAG--TAAGGTG [2478]
Gga                 CAGTGCAGGTAGTGATA-TA-TAGAACCTACTGCAGTGAAGGCACTTGTAG--TAAGGTG [2615]
Cli                 CAGTGCAGGTAGTGATA-TA-TAGAACCTACTGCAGTGAAGGCACTTGTAG--TAAGGTG [2589]
Ccu_[cuckoo]        CAGTGCAGGTAGTGATA-TA-TAGAACCTACTGCAGTGAAGGCACTTGTAG--TAAGGTG [2478]
Cvo_[killdeer]      CAGTGCAGGTAGTGATA-TA-TAGAACCTACTGCAGTGAAGGCACTTGTAG--TAAGGTG [2479]
Afo_[penguin]       CAGTGCAGGTAGTGATA-TA-TAGAACCTACTGCAGTGAAGGCACTTGTAG--TAAGGTG [2544]
Phu_[ground_tit]    CAGTGCAGGTAGTGATA-TA-TAGAACCTACTGCAGTGAAGGCACTTGTAG--TAAGGTG [2475]
Tgu                 CAGTGCAGGTAGTGATA-TA-TAGAACCTACTGCAGTGAAGGCACTTGTAG--TAAGGTG [2171]
Apl_[duck]          CAGTGCAGGTAGTGATA-TG-TAGAACCTACTGCAGTGAAGGCACTTGTAG--TAAGGTG [2475]
Xtr                 CAGTGCAGGTAGTGATT-TAACAGAACCTACTGCAGTGAAGGCACTTGTAG--TAAGGTG [2429]
Npa                 CAGTGCAGGTAGTTATT-CAAGACAACCTACTGCAGTGAAGGCACTTGTAG--TAAGGTG [2584]
Lch                 CAGTGCAGGTAGTAATA-TG-TAGAACCTACTGCAGTGAAGGCACTTGTAG--TAAGGTG [2789]
Dre                 CAGTGCAGGTAGTATTA-TG-GAATATCTACTGCAGTGGAGGCACTTCTAG--TAAGGTG [2870]

Hsa                 CATCTAGTGCAGATAGTGAAGTAGATTAGCATCTACTGCCCTAAGTGCTCCTTCTG--TA [2839]
Ptr                 CATCTAGTGCAGATAGTGAAGTAGATTAGCATCTACTGCCCTAAGTGCTCCTTCTG--TA [2839]
Ggo                 CATCTAGTGCAGATAGTGAAGTAGATTAGCATCTACTGCCCTAAGTGCTCCTTCTG--TA [2839]
Pab                 CATCTAGTGCAGATAGTGAAGTAGATTAGCATCTACTGCCCTAAGTGCTCCTTCTG--TA [2779]
Mml                 CATCTAGTGCAGATAGTGAAGTAGATTAGCATCTACTGCCCTAAGTGCTCCTTCTG--TA [2839]
Cja                 CATCTAGTGCAGATAGTGAAGTAGATTAGCATCTACTGCCCTAAGTGCTCCTTCTG--TA [2779]
Oga                 CATCTAGTGCAGATAGTGAAGTAGATTAGCATCTACTGCCCTAAGTGCTCCTTCTG--TA [2841]
Mmr                 CATCTAGTGCAGATAGTGAAGTAGATTAGCATCTACTGCCCTAAGTGCTCCTTCTG--TA [2838]
Csi_[rhino]         CATCTAGTGCAGATAGTGAAGTAGATTAGCATCTACTGCCCTAAGTGCTCCTTCTG--TA [2841]
Eca                 CATCTAGTGCAGATAGTGAAGTAGATTAGCATCTACTGCCCTAAGTGCTCCTTCTG--TA [2765]
Fca                 CATCTAGTGCAGATAGTGAAGTAGATTAGCATCTACTGCCCTAAGTGCTCCTTCTG--TA [2838]
Cfa                 CATCTAGTGCAGATAGTGAAGTAGATTAGCATCTACTGCCCTAAGTGCTCCTTCTG--TA [2763]
Mpu_[ferret]        CATCTAGTGCAGATAGTGAAGTAGATTAGCATCTACTGCCCTAAGTGCTCCTTCTG--TA [2841]
Ame_[panda]         CATCTAGTGCAGATAGTGAAGTAGATTAGCATCTACTGCCCTAAGTGCTCCTTCTG--TA [2842]
Lwe                 CATCTAGTGCAGATAGTGAAGTAGATTAGCATCTACTGCCCTAAGTGCTCCTTCTG--TA [2840]
Vpa                 CATCTAGTGCAGATAGTGAAGTAGATTAGCATCTACTGCCCTAAGTGCTCCTTCTG--TA [2837]
Ssc                 CATCTAGTGCAGATAGTGAAGTAGATTAGCATCTACTGCCCTAAGTGCTCCTTCTG--TA [2839]
Ttr                 CATCTAGTGCAGATAGTGAAGTAGATTAGCATCTACTGCCCTAAGTGCTCCTTCTG--TA [2777]
Bta                 CATCTAGTGCAGATAGTGAAGTAGATTAGCATCTACTGCCCTAAGTGCTCCTTCTG--TA [2840]
Cca_[deer]          CATCTAGTGCAGATAGTGAAGTAGATTAGCATCTACTGCCCTAAGTGCTCCTTCTG--TA [2714]
Oar_[sheep]         CATCTAGTGCAGATAGTGAAGTAGATTAGCATCTACTGCCCTAAGTGCTCCTTCTG--TA [2840]
Cae_[ibex]          CATCTAGTGCAGATAGTGAAGTAGATTAGCATCTACTGCCCTAAGTGCTCCTTCTG--TA [2840]
Pho_[antelope]      CATCTAGTGCAGATAGTGAAGTAGATTAGCATCTACTGCCCTAAGTGCTCCTTCTG--TA [2840]
Pva                 CATCTAGTGCAGATAGTGAAGTAGATTAGCATCTACTGCCCTAAGTGCTCCTTCTG--TA [2839]
Ehe_[fruitbat]      CATCTAGTGCAGATAGTGAAGTAGATTAGCATCTACTGCCCTAAGTGCTCCTTCTG--TA [2391]
Rfe_[horseshoe_bat] CATCTAGTGCAGATAGTGAAGTAGATTAGCATCTACTGCCCTAAGTGCTCCTTCTG--TA [2780]
Mbr                 CATCTAGTGCAGATAGTGAAGTAGATTAGCATCTACTGCCCTAAGTGCTCCTTCTG--TA [2549]
Sar                 CATCTAGTGCAGATAGTGAAGTAGATTAGCATCTACTGCCCTAAGTGCTCCTTCTG--TA [2503]
Eeu                 CATCTAGTGCAGATAGTGAAGTAGATTAGCATCTACTGCCCTAAGTGCTCCTTCTG--TA [2775]
Tch                 CATCTAGTGCAGATAGTGAAGTAGATTAGCATCTACTGCCCTAAGTGCTCCTTCTG--TA [2778]
Ocu                 CATCTAGTGCAGATAGTGAAGTAGATTAGCATCTACTGCCCTAAGTGCTCCTTCTG--TA [2818]
Opr                 CATCTAGTGCAGATAGTGAAGTAGATTAGCATCTACTGCCCTAAGTGCTCCTTCTG--TA [2838]
Cpo                 CATCTAGTGCAGATAGTGAAGTAGATTAGCATCTACTGCCCTAAGTGCTCCTTCTG--TA [2838]
Hgl                 CATCTAGTGCAGATAGTGAAGTAGATTAGCATCTACTGCCCTAAGTGCTCCTTCTG--TA [2838]
Itr                 CATCTAGTGCAGATAGTGAAGTAGATTAGCATCTACTGCCCTAAGTGCTCCTTCTG--TA [2834]
Dor                 CATCTAGTGCAGATAGTGAAGTAGATTAGCATCTACTGCCCTAAGTGCTCCTTCTG--TA [2653]
Rno                 CATCTAGTGCAGATAGTGAAGTAGACTAGCATCTACTGCCCTAAGTGCTCCTTCTG--TA [2839]
Mmu                 CATCTAGTGCAGATAGTGAAGTAGACTAGCATCTACTGCCCTAAGTGCTCCTTCTG--TA [2841]
Laf                 CATCTAGTGCAGATAGTGAAGTAGATTAGCATCTACTGCCCTAAGTGCTCCTTCTG--TA [2842]
Ete                 CATCTAGTGCAGATAGTGAAGTAGATTAGCATCTACTGCCCTAAGTGCTCCTTCTG--TA [2840]
Pca                 CATCTAGTGCAGATAGTGAAGAAGATTAGCATCTACTGCCCTAAGTGCTCCTTCTG--TA [2841]
Oaf                 CATCTAGTGCAGATAGTGAAGTAGATTAGCATCTACTGCCCTAAGTGCTCCTTCTG--TA [2842]
Cho                 CATCTAGTGCAGATAGTGAAGTAGATTAGCATCTACTGCCCTAAGTGCTCCTTCTG--TA [2837]
Dno                 CATCTAGTGCAGATAGTGAAGTAGATTAGCATCTACTGCCCTAAGTGCTCCTTCTG--TA [2726]
Meu                 CATCTAGTGCAGATAGTGAAGTAGATTAGCATCTACTGCCCTAAGTGCTCCTTCTG--TA [2181]
Sha_[tasmanian]     CATCTAGTGCAGATAGTGAAGTAGATTAGCATCTACTGCCCTAAGTGCTCCTTCTG--TA [2765]
Mdo                 CATCTAGTGCAGATAGTGAAGTAGATTAGCATCTACTGCCCTAAGTGCTCCTTCTG--TA [2448]
Oan                 CATCTAGTGCAGATAGTGAAGTAGATTAGCATCTACTGCCCTAAGTGCTCCTTCTG--TA [2341]
Aca                 CATCTAGTGCAGATAGTGAAGTAGATTAGCATCTACTGCCCTAAGTGCTCCTTCTG--TA [2815]
Gja                 CATCTAGTGCAGATAGTGAAGTAGACTAGCATCTACTGCCCTAAGTGCTCCTTCTG--TA [2999]
Pbi                 CATCTAGTGCAGATAGTGAAGTAGATTAGCATCTACTGCCCTAAGTGCTCCTTCTG--TA [2871]
Vbe_[viper]         CATCTAGTGCAGATAGTGAAATAGATTAGCATCTACTGCCCTAAGTGCTCCTTCTG--TA [2735]
Oha_[cobra]         CATCTAGTGCAGATAGTGAAATAGATTAGCATCTACTGCCCTAAGTGCTCCTTCTG--TA [2861]
Cpi                 CATCTAGTGCAGATAGTGAAGTAGATTAGCATCTACTGCCCTAAGTGCTCCTTCTG--TA [3021]
Cmy                 CATCTAGTGCAGATAGTGAAGTAGATTAGCATCTACTGCCCTAAGTGCTCCTTCTG--TA [3000]
Asp                 CATCTAGTGCAGATAGTGAAGTAGATTAGCATCTACTGCCCTAAGTGCTCCTTCTG--TA [2851]
Psi                 CATCTAGTGCAGATAGTGAAGTAGATTAGCATCTACTGCCCTAAGTGCTCCTTCTG--TA [2972]
Cpr_[crocodile]     CATCTAGTGCAGATAGTGAAGTAGATTAGCATCTACTGCCCTAAGTGCTCCTTCTG--TA [2986]
Ggn_[gavil]         CATCTAGTGCAGATAGTGAAGTAGATTAGCATCTACTGCCCTAAGTGCTCCTTCTG--TA [2932]
Ami                 CATCTAGTGCAGATAGTGAAGTAGATTAGCATCTACTGCCCTAAGTGCTCCTTCTG--TA [3052]
Asi                 CATCTAGTGCAGATAGTGAAGTAGATTAGCATCTACTGCCCTAAGTGCTCCTTCTG--TA [2974]
Tgt_[Tinamus]       CATCTAGTGCAGATAGTGAAGTAGATTAGCATCTACTGCCCTAAGTGCTCCTTCTG--TA [2480]
Sca_[ostritch]      CATCTAGTGCAGATAGTGAAGTAGATTAGCATCTACTGCCCTAAGTGCTCCTTCTG--TA [2408]
Mga_[turkey]        CATCTAGTGCAGATAGTGAAGTAGATTAGCATCTACTGCCCTAAGTGCTCCTTCTG--TA [2536]
Gga                 CATCTAGTGCAGATAGTGAAGTAGATTAGCATCTACTGCCCTAAGTGCTCCTTCTG--TA [2673]
Cli                 CATCTAGTGCAGATAGTGAAGTAGATTAGCATCTACTGCCCTAAGTGCTCCTTCTG--TA [2647]
Ccu_[cuckoo]        CATCTAGTGCAGATAGTGAAGTAGATTAGCATCTACTGCCCTAAGTGCTCCTTCTG--TA [2536]
Cvo_[killdeer]      CATCTAGTGCAGATAGTGAAGTAGATTAGCATCTACTGCCCTAAGTGCTCCTTCTG--TA [2537]
Afo_[penguin]       CATCTAGTGCAGATAGTGAAGTAGATTAGCATCTACTGCCCTAAGTGCTCCTTCTG--TA [2602]
Phu_[ground_tit]    CATCTAGTGCAGATAGTGAAGTAGATTAGCATCTACTGCCCTAAGTGCTCCTTCTG--TA [2533]
Tgu                 CATCTAGTGCAGATAGTGAAGTAGATTAGCATCTACTGCCCTAAGTGCTCCTTCTG--TA [2229]
Apl_[duck]          CATCTAGTGCAGATAGTGAAGTAGATTAGCATCTACTGCCCTAAGTGCTCCTTCTG--TA [2533]
Xtr                 CATCTAGTGCAGATAGTGAAGTAGATTAGCATCTACTGCCCTAAGTGCTCCTTCTG--TA [2487]
Npa                 CATCTAGTGCAGATAGTGAAGTAGATTAGCATCTACTGCCCTAAATGCTCCTTCTG--TA [2642]
Lch                 CATCTAGTGCAGATAGTGAAGTAGATTAGCATCTACTGCCCTAAGTGCTCCTTCTG--TA [2847]
Dre                 CATCTAGTGCAGATAGTGAAGTAGACTAGCACCTACTGCCCTAAGTGCTCCTTCTG--TA [2928]

Hsa                 AAGTGCTTATAGTGCAGGTAGTGTTTA-GTTATCTACTGCATTATGAGCACTTAAAGT-- [2896]
Ptr                 AAGTGCTTATAGTGCAGGTAGTGTTTA-GTTATCTACTGCATTATGAGCACTTAAAGT-- [2896]
Ggo                 AAGTGCTTATAGTGCAGGTAGTGTTTA-GTTATCTACTGCATTATGAGCACTTAAAGT-- [2896]
Pab                 AAGTGCTTATAGTGCAGGTAGTGTTTA-GTTATCTACTGCATTATGAGCACTTAAAGT-- [2836]
Mml                 AAGTGCTTATAGTGCAGGTAGTGTTTA-GTTATCTACTGCATTATGAGCACTTAAAGT-- [2896]
Cja                 AAGTGCTTATAGTGCAGGTAGTGTTTA-GTTATCTACTGCATTATGAGCACTTAAAGT-- [2836]
Oga                 AAGTGCTTATAGTGCAGGTAGTGTTTA-GTTATCTACTGCATCATGAGCACTTAAAGT-- [2898]
Mmr                 AAGTGCTTATAGTGCAGGTAGTGTTTA-GTTATCTACTGCATCATGAGCACTTAAAGT-- [2895]
Csi_[rhino]         AAGTGCTTATAGTGCAGGTAGTGTTTA-GTTATCTACTGCATTATGAGCACTTAAAGT-- [2898]
Eca                 AAGTGCTTATAGTGCAGGTAGTGTTTA-GTTATCTACTGCATTATGAGCACTTAAAGT-- [2822]
Fca                 AAGTGCTTATAGTGCAGGTAGTGTTTA-GTTATCTACTGCATTATGAGCACTTAAAGT-- [2895]
Cfa                 AAGTGCTTATAGTGCAGGTAGTGTTTC-GTTATCTACTGCATTATGAGCACTTAAAGT-- [2820]
Mpu_[ferret]        AAGTGCTTATAGTGCAGGTAGTGTTTA-GTTATCTACTGCATTATGAGCACTTAAAGT-- [2898]
Ame_[panda]         AAGTGCTTATAGTGCAGGTAGTGTTTA-GTTATCTACTGCATTATGAGCACTTAAAGT-- [2899]
Lwe                 AAGTGCTTATAGTGCAGGTAGTGTTTA-GTTATCTACTGCATTATGAGCACTTAAAGT-- [2897]
Vpa                 AAGTGCTTATAGTGCAGGTAGTGTGCA-GTGATCTACTGCATTATGAGCACTTGAAGT-- [2894]
Ssc                 AAGTGCTTATAGTGCAGGTAGTGTTTA-GTTATCTACTGCATTATGAGCACTTAAAGT-- [2896]
Ttr                 AAGTGCTTATAGTGCAGGTAGTGTTTA-GTTATCTACTGCATTATGAGCACTTAAAGT-- [2834]
Bta                 AAGTGCTTATAGTGCAGGTAGTGTTTA-GTTATCTACTGCATTATGAGCACTTAAAGT-- [2897]
Cca_[deer]          AAGTGCTTATAGTGCAGGTAGTGTTTA-GTTATCTACTGCATTATGAGCACTTAAAGT-- [2771]
Oar_[sheep]         AAGTGCTTATAGTGCAGGTAGTGTTTA-GTTATCTACTGCATTATGAGCACTTAAAGT-- [2897]
Cae_[ibex]          AAGTGCTTATAGTGCAGGTAGTGTTTA-GTTATCTACTGCATTATGAGCACTTAAAGT-- [2897]
Pho_[antelope]      AAGTGCTTATAGTGCAGGTAGTGTTTA-GTTATCTACTGCATTATGAGCACTTAAAGT-- [2897]
Pva                 AAGTGCTTATAGTGCAGGTAGTGTTTA-GTTATCTACTGCATTATGAGCACTTAAAGT-- [2896]
Ehe_[fruitbat]      AAGTGCTTATAGTGCAGGTAGTGTTTA-GTTATCTACTGCATTATGAGCACTTAAAGT-- [2448]
Rfe_[horseshoe_bat] AAGTGCTTATAGTGCAGGTAGTGTTTA-GTTATCTACTGCATTATGAGCACTTAAAGT-- [2837]
Mbr                 AAGTGCTTATAGTGCAGGTAGTGTTTA-GTTATCTACTGCATTATGAGCACTTAAAGT-- [2606]
Sar                 AAGTGCTTATAGTGCAGGTAGTGTTTC-GTTATCTACTGCATTATGAGCACTTAAAGT-- [2560]
Eeu                 AAGTGCTTATAGTGCAGGTAGTGTCTA-GTTATCTACTGCATTATGAGCACTTAAAGT-- [2832]
Tch                 AAGTGCTTATAGTGCAGGTAGTGTTTA-GTTATCTACTGCATTATGAGCACTTAAAGT-- [2835]
Ocu                 AAGTGCTTATAGTGCAGGTAGTGTTTA-GTTATCTACTGCATTATGAGCACTTAAAGT-- [2875]
Opr                 AAGTGCTTATAGTGCAGGTAGTGTTTA-GTGATCTACTGCATTCTGAGCACTTCAAGT-- [2895]
Cpo                 AAGTGCTTATAGTGCAGGTAGTGTTCA-GTTATCTACTGCATTATGAGCACTTAAAGT-- [2895]
Hgl                 AAGTGCTTATAGTGCAGGTAGTGTTTA-GTTATCTACTGCATTATGAGCACTTAAAGT-- [2895]
Itr                 AAGTGCTTATAGTGCAGGTAGTGTTTA-GTTATCTACTGCATTATGAGCACTTAAAGT-- [2891]
Dor                 AAGTGCTTATAGTGCAGGTAGTGTCCA-GTTATCTACTGCATTACGAGCACTTAAAGT-- [2710]
Rno                 AAGTGCTTATAGTGCAGGTAGTGTGTC-GTCATCTACTGCATTACGAGCACTTACAGT-- [2896]
Mmu                 AAGTGCTTATAGTGCAGGTAGTGTGTA-GCCATCTACTGCATTACGAGCACTTAAAGT-- [2898]
Laf                 AAGTGCTTATAGTGCAGGTAGTGTTTA-GTTATCTACTGCATCATGAGCACTTAAAGT-- [2899]
Ete                 AAGTGCTTACAGTGCAGGTAGTGTGTC-GTTATCTACTGCACTATGAGCACTTACAGT-- [2897]
Pca                 AAGTGCTTATAGTGCAGGTAGTGGTCC-GTCATCTACTGCATCATGAGCACTTCCAGT-- [2898]
Oaf                 AAGTGCTTATAGTGCAGGTAGTGTTTA-GTTATCTACTGCATTATGAGCACTTAAAGT-- [2899]
Cho                 AAGTGCTTATAGTGCAGGTAGTGTTTA-GTTATCTACTGCATTATGAGCACTTAAAGT-- [2894]
Dno                 AAGTGCTTATAGTGCAGGTAGTGTTTA-GTTATCTACTGCATTATGAGCACTTAAAGT-- [2783]
Meu                 AAGTGCTTATAGTGCAGGTAGTGTTTA-GTTATCTACTGCATTATGAGCACTTGAAGT-- [2238]
Sha_[tasmanian]     AAGTGCTTATAGTGCAGGTAGTGTTTA-GTTATCTACTGCATTATGAGCACTTGAAGT-- [2822]
Mdo                 AAGTGCTTATAGTGCAGGTAGTGTTTA-GTTATCTACTGCATTATGAGCACTTGAAGT-- [2505]
Oan                 AAGTGCTTATAGTGCAGGCAATGTTTA-GTCGTCTACTGCATTATGAGCACTTCAAGT-- [2398]
Aca                 AAGTGCTTATAGTGCAGGTAGTGATTA-ATAATCTACTGCATTACGAGCACTTAAAGT-- [2872]
Gja                 AAGTGCTTATAGTGCAGGTAGTGAGTA-ATAATCTACTGCATTAGGAGCACTTAAAGT-- [3056]
Pbi                 AAGTGCTTATAGTGCAGGTAGTGTTTC-ATAATCTACTGCATTAGGAGCACTTAAAGT-- [2928]
Vbe_[viper]         AAGTGCTTATAGTGCAGGTAGTGTTTC-ATAATCTACTGCATTAGGAGCACTTAAAGT-- [2792]
Oha_[cobra]         AAGTGCTTATAGTGCAGGTAGTGTTTC-ATAATCTACTGCATTAGGAGCACTTAAAGT-- [2918]
Cpi                 AAGTGCTTATAGTGCAGGTAGTGTTCA-GTAATCTACTGCATTATGAGCACTTAAAGT-- [3078]
Cmy                 AAGTGCTTATAGTGCAGGTAGTGTTCA-GTAATCTACTGCATTATGAGCACTTAAAGT-- [3057]
Asp                 AAGTGCTTATAGTGCAGGTAGTGTTCA-GTAATCTACTGCATTATGAGCACTTAAAGT-- [2908]
Psi                 AAGTGCTTATAGTGCAGGTAGTGTTCA-GTAATCTACTGCATTATGAGCACTTAAAGT-- [3029]
Cpr_[crocodile]     AAGTGCTTATAGTGCAGGTAGTGTTCA-GGAATCTACTGCATTATGAGCACTTAAAGT-- [3043]
Ggn_[gavil]         AAGTGCTTATAGTGCAGGTAGTGTTCA-GGAATCTACTGCATTGTGAGCACTTAAAGT-- [2989]
Ami                 AAGTGCTTATAGTGCAGGTAGTGTTCA-GGAATCTACTGCATTATGAGCACTTAAAGT-- [3109]
Asi                 AAGTGCTTATAGTGCAGGTAGTGTTCA-GGAATCTACTGCATTATGAGCACTTAAAGT-- [3031]
Tgt_[Tinamus]       AAGTGCTTATAGTGCAGGTAGTGTTCA-CTAATCTACTGCATTATGAGCACTTAAAGT-- [2537]
Sca_[ostritch]      AAGTGCTTATAGTGCAGGTAGTGTTCA-CTAATCTACTGCATTATGAGCACTTAAAGT-- [2465]
Mga_[turkey]        AAGTGCTTATAGTGCAGGTAGTGTTCA-CTAATCTACTGCATTATAAGCACTTAAAGT-- [2593]
Gga                 AAGTGCTTATAGTGCAGGTAGTGTTCA-CTAATCTACTGCATTATAAGCACTTAAAGT-- [2730]
Cli                 AAGTGCTTATAGTGCAGGTAGTGTTCA-CTAATCTACTGCATTATAAGCACTTAAAGT-- [2704]
Ccu_[cuckoo]        AAGTGCTTATAGTGCAGGTAGTGTTCA-CTAATCTACTGCATTATAAGCACTTAAAGT-- [2593]
Cvo_[killdeer]      AAGTGCTTATAGTGCAGGTAGTGTTCA-CTAATCTACTGCATTATAAGCACTTAAAGT-- [2594]
Afo_[penguin]       AAGTGCTTATAGTGCAGGTAGTGTTCA-CTAATCTACTGCATTATAAGCACTTAAAGT-- [2659]
Phu_[ground_tit]    AAGTGCTTATAGTGCAGGTAGTGTTCA-CTAATCTACTGCATTATAAGCACTTAAAGT-- [2590]
Tgu                 AAGTGCTTATAGTGCAGGTAGTGTTCA-CTAATCTACTGCATTATAAGCACTTAAAGT-- [2286]
Apl_[duck]          AAGTGCTTATAGTGCAGGTAGTGTTCA-CTAATCTACTGCATTATAAGCACTTAAAGT-- [2590]
Xtr                 AAGTGCTTATAGTGCAGGTAGTTTTTCTGTATTCTACTGCATAATGAGCACTTAAAGT-- [2545]
Npa                 AAGTGCTTATAGTGCAGGTAGTGTATA-GTGTTCTACTGCATCATGAGCACTTAAAGT-- [2699]
Lch                 AAGTGCTTATAGTGCAGGTAGTGTTTA-GTAATCTACTGCATTGTGAGCACTTAAAGT-- [2904]
Dre                 AAGTGCTTATAGTGCAGGTAGTATTTCTGTCATCTACTGCAGTGTGAGCACTTGAAGT-- [2986]

Hsa                 AAAAGTGCTTACAGTGCAGGTAGCTTTTTGAGATCTACTGCAATGTAAGCACTTCTTAC- [2955]
Ptr                 AAAAGTGCTTACAGTGCAGGTAGCTTTTTGAGATCTACTGCAATGCAAGCACTTCTTAC- [2955]
Ggo                 AAAAGTGCTTACAGTGCAGGTAGCTTTTTGAGATCTACTGCAATGCAAGCACTTCTTAC- [2955]
Pab                 AAAAGTGCTTACAGTGCAGGTAGCTTTTTGAGATCTACTGCAATGCAAGCACTTCTTAC- [2895]
Mml                 AAAAGTGCTTACAGTGCAGGTAGCTTTTTGAGATCTACTGCAATGCAAGCACTTCTTAC- [2955]
Cja                 AAAAGTGCTTACAGTGCAGGTAGCTTTTTGAGATCTACTGCAATGCAAGCACTTCTTAC- [2895]
Oga                 AAAAGTGCTTACAGTGCAGGTAGCTTTTTGAGATCTACTGCAATGCAAGCACTTCTTAC- [2957]
Mmr                 AAAAGTGCTTACAGTGCAGGTAGTTTTTTGAGATCTACTGCAATGCAAGCACTTCTTAC- [2954]
Csi_[rhino]         AAAAGTGCTTACAGTGCAGGTAGCTTTTTGAGATCTACTGCAATGCAAGCACTTCTTAC- [2957]
Eca                 CAAAGTGCTTACAGTGCAGGTAGCTTTCTGAGATCTACTGCAATGCAAGCACTTCTTAC- [2881]
Fca                 AAAAGTGCTTACAGTGCAGGTAGCTTTTTGAGATCTACTGCAATGCAAGCACTTCTTAC- [2954]
Cfa                 AAAAGTGCTTACAGTGCAGGTAGCATTCTGCGATCTACTGCAATGCAAGCACTTCTTAC- [2879]
Mpu_[ferret]        AAAAGTGCTTACAGTGCAGGTAGCTTTTTGAGATCTACTGCAATGCAAGCACTTCTTAC- [2957]
Ame_[panda]         AAAAGTGCTTACAGTGCAGGTAGCTTTTTGAGACCTACTGCAATGCAAGCACTTCTTAC- [2958]
Lwe                 AAAAGTGCTTACAGTGCAGGTAGCTTTTTGAGATCTACTGCAATGCAAGCACTTCTTAC- [2956]
Vpa                 AAAAGTGCTTACAGTGCAGGTAGCTTTTTGAGATCTACTGCAATGCAAGCACTTCTTAC- [2953]
Ssc                 AAAAGTGCTTACAGTGCAGGTAGCTTTTTGAGATCTACTGCAATGCAAGCACTTCTTAC- [2955]
Ttr                 AAAAGTGCTTACAGTGCAGGTAGCTTTTTGAGATCTACTGCAATGCAAGCACTTCTTAC- [2893]
Bta                 AAAAGTGCTTACAGTGCAGGTAGCTTTTTGAGATCTACTGCAATGCAAGCACTTCTTAC- [2956]
Cca_[deer]          AAAAGTGCTTACAGTGCAGGTAGCTTTTTGAGATCTACTGCAATGCAAGCACTTCTTAC- [2830]
Oar_[sheep]         AAAAGTGCTTACAGTGCAGGTAGCTTTTTGAGATCTACTGCAATGCAAGCACTTCTTAC- [2956]
Cae_[ibex]          AAAAGTGCTTACAGTGCAGGTAGCTTTTTGAGATCTACTGCAATGCAAGCACTTCTTAC- [2956]
Pho_[antelope]      AAAAGTGCTTACAGTGCAGGTAGCTTTTTGAGATCTACTGCAATGCAAGCACTTCTTAC- [2956]
Pva                 AAAAGTGCTTACAGTGCAGGTAGCTTTTTGAGATCTACTGCAATGCAAGCACTTCTTAC- [2955]
Ehe_[fruitbat]      AAAAGTGCTTACAGTGCAGGTAGCTTTTTGAGATCTACTGCAATGCAAGCACTTCTTAC- [2507]
Rfe_[horseshoe_bat] AAAAGTGCTTACAGTGCAGGTAGCTTTTTGAGATCTACTGCAATGCAAGCACTTCTTAC- [2896]
Mbr                 AAAAGTGCTTACAGTGCAGGTAGCTTTTGGAGATCTACTGCAATGCAAGCACTTCTTAC- [2665]
Sar                 AAAAGTGCTTACAGTGCAGGTAGCTTTTTGAGATCTACTGCAATGCAAGCACTTCTTAC- [2619]
Eeu                 AAAAGTGCTTACAGTGCAGGTAGCTTTTTGAGATCTACTGCAATGCAAGCACTTCTTAC- [2891]
Tch                 AAAAGTGCTTACAGTGCAGGTAGCTTTTTGAGATCTACTGCAATGCAAGCACTTCTTAC- [2894]
Ocu                 AAAAGTGCTTACAGTGCAGGTAGCTTTTTGAGATCTACTGCAATGCGAGCACTTCTTAC- [2934]
Opr                 AAAAGTGCTTACAGTGCAGGTAGCTTGTTGAGATCTACTGCAATGCGAGCACTTCTTAC- [2954]
Cpo                 AAAAGTGCTTACAGTGCAGGTAGCTTTTTAAGATCTACTGCAATGCAAGCACTTCTTAC- [2954]
Hgl                 AAAAGTGCTTACAGTGCAGGTAGCTTTTTGAGATCTACTGCAATGCAAGCACTTCTTAC- [2954]
Itr                 AAAAGTGCTTACAGTGCAGGTAGCTTTTTGAGATCTACTGCAATGCAAGCACTTCTTAC- [2950]
Dor                 AAAAGTGCTTACAGTGCAGGTAGCTTTTTGAGATCTACTGCAATGCAAGCACTTCTTAC- [2769]
Rno                 CAAAGTGCTTACAGTGCAGGTAGCTTCTTGAGATCTACTGCACTGCAAGCACTTCTTAC- [2955]
Mmu                 CAAAGTGCTAACAGTGCAGGTAGCTTTTTGAGTTCTACTGCAGTGCCAGCACTTCTTAC- [2957]
Laf                 AAAAGTGCTTACAGTGCAGGTAGCTTTCTAAAATCTACTGCAATGCAAGCACTTCTTAC- [2958]
Ete                 AAAAGTGCTTACAGTGCAGGTAGCTTCTGGAGGTCTACTGCAATGCAAGCACTTCTTAC- [2956]
Pca                 AAAAGTGCTTACAGTGCAGGTAGTTTTCAGAGATCTACTGCAATGCAAGCACTTCTTAC- [2957]
Oaf                 AAAAGTGCTTACAGTGCAGGTAGCTTTTTGAGGTCTACTGCAATGCAAGCACTTCTTAC- [2958]
Cho                 AAAAGTGCTTACAGTGCAGGTAGCTTTTTGAGATCTACTGCATTGCAAGCACTTCTTAC- [2953]
Dno                 AAAAGTGCTTGCAGTGCAGGTAG-TTTTTGAGATCTACTGCAATGCAAGCACTTCTTAC- [2841]
Meu                 AAAAGTGCTTATAGTGCAGGTAGGTCGGT-GTAACTACTGCCCTGTGAGCACTTCCAAC- [2296]
Sha_[tasmanian]     AAAAGTGCTTATAGTGCAGGTAGGTCGGT-GTAACTACTGCCCTGTGAGCACTTCCAAC- [2880]
Mdo                 AAAAGTGCTTATAGTGCAGGTAGGTC-GT-GTAACTACTGCCCTGTGAGCACTTCCAAC- [2562]
Oan                 AAAAGTGCTTACAGTGCAGGTAG-CTTTTAGTACCTACTGCAATGTAAGCACTTCTAGC- [2456]
Aca                 AAAAGTGCTTATAGTGCAGGTAGTGTGTTGGCATCTACTGCAGTGTTGGCACTTCCGTG- [2931]
Gja                 AAAAGTGCTTATAGTGCAGGTAGCATATTGGCACCTACTGCAGTATTGGCACTTCAGCT- [3115]
Pbi                 AAAAGTGCTTATAGTGCAGGTAGTCCAGTGATCTCTACTGCAGTGTTAGCACTTCAGTG- [2987]
Vbe_[viper]         AAAAGTGCTTACAGTGCAGGTAGTACAATGGTCTCTACTGCAATGTTAGCACTTCAGTG- [2851]
Oha_[cobra]         AAAAGTGCTTATAGTGCAAGTAGTCAAGCGGTCTCTACTGCAGTGTTAGCACTTCAGTG- [2977]
Cpi                 AAAAGTGCTTACAGTGCAGGTAGTGTGTTGGTATCTACTGCAGTGGAAGCACTTCTAGC- [3137]
Cmy                 AAAAGTGCTTACAGTGCAGGTAGCATTTTGGTATCTACTGCAGTGGAAGCACTTCTAGC- [3116]
Asp                 AAAAGTGCTTACAGTGCAGGTAGCATTTTGGGATCTACTGCAGTGGTAGCACTTCTAGC- [2967]
Psi                 AAAAGTGCTTACAGTGCAGGTAGCATTTTGGGATCTACTGCAGTGGTAGCACTTCTAGC- [3088]
Cpr_[crocodile]     AAAAGTGCTTACAGTGCAGGTAGTGTTTTGGTATCTACTGCAGTATAAGCACTTCTAGC- [3102]
Ggn_[gavil]         AAAAGTGCTTACAGTGCAGGTAGTGTTTTGGTATCTACTGCAGTATAAGCACTTCTAGC- [3048]
Ami                 AAAAGTGCTTACAGTGCAGGTAG------------------------------------- [3132]
Asi                 AAAAGTGCTTACAGTGCAGGTAGTGTTTTGGTATCTACTGCAGTATAAGCACTTCTAGC- [3090]
Tgt_[Tinamus]       AAAAGTGCTTACAGTGCAGGTAGAGTT-TGGGATCTACTGCAGTATAAGCACTTCCAGC- [2595]
Sca_[ostritch]      AAAAGTGCTTACAGTGCAGGTAGAGTT-TGGGATCTACTGCAGTATAAGCACTTCTAGC- [2523]
Mga_[turkey]        AAAAGTGCTTACAGTGCAGGTAGAGCT-CAGCACCTACTGCAGTATAAGCACTTCTGGC- [2651]
Gga                 AAAAGTGCTTACAGTGCAGGTAGAGCT-CAGCACCTACTGCAGTATAAGCACTTCTGGC- [2788]
Cli                 AAAAGTGCTTACAGTGCAGGTAGAGTT-TAGGATCTACTGCAGTATAAGCACTTCTGGC- [2762]
Ccu_[cuckoo]        AAAAGTGCTTACAGTGCAGGTAGAGTT-TAGGATCTACTGCAGTATAAGCACTTCTGGC- [2651]
Cvo_[killdeer]      AAAAGTGCTTACAGTGCAGGTAGAGTT-TAGGTTCTACTGCAGTATAAGCACTTCTGGC- [2652]
Afo_[penguin]       AAAAGTGCTTACAGTGCAGGTAGAGTT-TAGGATCTACTGCAGTATAAGCACTTCTGGC- [2717]
Phu_[ground_tit]    AAAAGTGCTTACAGTGCAGGTAGAGTT-TAGGATCTACTGCAGTTTAAGCACTTCTGGC- [2648]
Tgu                 AAAAGTGCTTACAGTGCAGGTAGAGTT-CAGGATCTACTGCAGTTTAAGCACTTCTGGC- [2344]
Apl_[duck]          AAAAGTGCTTACAGTGCAGGTAGAGTT-TAGGATCTACTGCAGTATAAGCACTTCTGGC- [2648]
Xtr                 AAAAGTGCTTATAGTGCAGGTAGAATT-TA-AACCTACTGCACCATAAGCACTTCCTGC- [2602]
Npa                 AAAAGTGCTTATAGTGCAGGTAGCAAT-TAGTACCTACTTCACTCTAAGCACTTCCAGC- [2757]
Lch                 AAAAGTGCTTACAGTGCAGGTAGTAAG-CAGTCTCTACTGCAGTGCAAGCACTTCTAGC- [2962]
Dre                 ------------------------------------------------------------ [2986]

Hsa                 -TAAGGTGCATCTAGTGCAGTTAGTGAAGCAGCTTAGAATCTACTGCCCTAAATGCCCCT [3014]
Ptr                 -TAAGGTGCATCTAGTGCAGTTAGTGAAGCAGCTTAGAATCTACTGCCCTAAATGCCCCA [3014]
Ggo                 -TAAGGTGCATCTAGTGCAGTTAGTGAAGCAGCTTAGAATCTACTGCCCTAAATGCCCCT [3014]
Pab                 -TAAGGTGCATCTAGTGCAGTTAGTGAAGCAGCTTAGAATCTACTGCCCTAAATGCCCCT [2954]
Mml                 -TAAGGTGCATCTAGTGCAGTTAGTGAAGCAGCTTAGAATCTACTGCCCTAAATGCCCCT [3014]
Cja                 -TAAGGTGCATCTAGTGCAGTTAGTGAAGCAGCTTAGAATCTACTGCCCTAAATGCCCCT [2954]
Oga                 -TAAGGTGCATCTAGTGCAGTTAGTGAACCAGCTTAGAATCTACTGCCCTAAATGCCCCT [3016]
Mmr                 -TAAGGTGCATCTAGTGCAGTTAGTGAACCAGCTTAGAATCTACTGCCCTAAATGCCCCT [3013]
Csi_[rhino]         -TAAGGTGCATCTAGTGCAGTTAGTGAAGCAGCTTAGAATCTACTGCCCTAAATGCCCCT [3016]
Eca                 -TAAGGTGCATCTAGTGCAGTTAGTGAAGCAGCTTAGAATCTACTGCCCTAAATGCCCCT [2940]
Fca                 -TAAGGTGCATCTAGTGCAGTTAGTGTAACAACTCAGAATCTACTGCCCTAAATGCCCCT [3013]
Cfa                 -TAAGGTGCATCTAGTGCAGTTAGTGAAGCCGCTTAGAACCTACTGCCCTAAATGCCCCT [2938]
Mpu_[ferret]        -TAAGGTGCATCTAGTGCAGTCAGTGAAGCAGCTTGGACTCTACTGCCCTAAATGCCCCT [3016]
Ame_[panda]         -TAAGGTGCATCTAGTGCAGTTAGTGAAGCAGCTCAGAATCTACTGCCCTAAATGCCCCT [3017]
Lwe                 -TAAGGTGCATCTAGTGCAGTTAGTGAAGCCGCTTAGAATCTACTGCCCTAAATGCTCCT [3015]
Vpa                 -TAAGGTGCATCTAGTGCAGTTAGTGAAGCAGCTTAGAATCTACTGCCCTAAATGCCCCT [3012]
Ssc                 -TAAGGTGCATCTAGTGCAGTTAGTGAAGCAGCTTAGAATCTACTGCCCTAAATGCCCCT [3014]
Ttr                 -TAAGGTGCATCTAGTGCAGTTAGTGAAGCAGCTTAGAATCTACTGCCCTAAATGCCCCT [2952]
Bta                 -TAAGGTGCATCTAGTGCAGTTAGTGAAGCAGCTCAGAATCTACTGCCCTAAATGCTCCT [3015]
Cca_[deer]          -TAAGGTGCATCTAGTGCAGTTAGTGAAGCAGCTTAGAATCTACTGCCCTAAATGCTCCT [2889]
Oar_[sheep]         -TAAGGTGCATCTAGTGCAGTTAGTGAAGCAGCTTATAATCTACTGCCCTAAATGCTCCT [3015]
Cae_[ibex]          -TAAGGTGCATCTAGTGCAGTTAGTGAAGCAGCTTATAATCTACTGCCCTAAATGCTCCT [3015]
Pho_[antelope]      -TAAGGTGCATCTAGTGCAGTTAGTGAAGCAGCTTATAATCTACTGCCCTAAATGCTCCT [3015]
Pva                 -TAAGGTGCATCTAGTGCAGTTAGTGAAGCAGCTTAGAATCTACTGCCCTAAATGCCCCT [3014]
Ehe_[fruitbat]      -TAAGGTGCATCTAGTGCAGTTAGTAAAGCAGCTTAGAATCTACTGCCCTAAATGCCCCT [2566]
Rfe_[horseshoe_bat] -TAAGGTGCATCTAGTGCAGTTAGTGAAGCAGCTTAGAATCTACTGCCCTAAATGCCCCT [2955]
Mbr                 -TAAGGTGCATCTAGTGCAGTTAGTGAAGCAGCTTAGAATCTACTGCCCTAAATGCCCCT [2724]
Sar                 -TAAGGTGCATCTAGTGCAGTTAGTGAAGCAGCATAGAATCTACTGCCCTAAATGCCCCT [2678]
Eeu                 -TAAGGTGCATCTAGTGCAGTTAGTGAAACAACTTAAAATCTACTGCCCTAAATGCCCCT [2950]
Tch                 -TAAGGTGTATCTAGTGCAGTTAGTGAAGCAGCTTAGAATCTACTGCCCTAAATGCCCCT [2953]
Ocu                 -TAAGGTGCATCTAGTGCAGTTAGTGAAGCAACTTCGAATCTACTGCCCTAAATGCCCCT [2993]
Opr                 -TAAGGTGCATCTAGTGCAGTTAGTGAAGCAACTTCGAATCTACTGCCCTAAATGCCCCT [3013]
Cpo                 -TAAGGTGCATCTAGTGCAGTTAGTGAAGCAGCTTAGAATCTACTGCCCTAAATGCCCCT [3013]
Hgl                 -TAAGGTGCATCTAGTGCAGTTAGTGAAGCAGCTTAGAATTGACTGCCCTAAATGCCCCT [3013]
Itr                 -TAAGGTGCATCTAGTGCAGTTAGTGAAATAGTTCAGAATCTACTGCCCTAAATGCCCCT [3009]
Dor                 -TAAGGTGCATCTAGTGCAGTTAGTGAAGCAGCTTAGAATCTACTGCCCTAAATGCCCCT [2828]
Rno                 -TAAGGTGCATCTAGTGCTGTTAGTGAAGCAGCTTATAATCTACTGCCCTAAATGCCCCT [3014]
Mmu                 -TAAGGTGCATCTAGTGCTGTTAGTGAAGCAGCTTACAATCTACTGCCCTAAATGCCCCT [3016]
Laf                 -TAAGGTGCATCTAGTGCAGTT----AAGCAGCTTAGAACCTACTGCCCTAAGTGCTCCT [3013]
Ete                 -TAAGGTGCATCTAGTGCAGTTAGTGAAGCAGCTTAGAATCGACTGCCCTAAATGCTCCT [3015]
Pca                 -TAAGGTGCATCTAGTGCAGTTAGTGAAGCAGCTTAGAATCTACTGCCCTAAATGCCCCT [3016]
Oaf                 -TAAGGTGCATCTAGTGCAGTTAGTGAAGCAGCTTAGAATCTACTGCCCTAAATGCCCCT [3017]
Cho                 -TAAGGTGCATCTAGTGCAGTTAGTGAAACAGCTTAGAATCTACTGCCCTAAATGCCCCT [3012]
Dno                 -TAAGGTGCATCTAGTGCAGTTAGTGAAACAGCTTAGAATCTACTGCCCTAAATGCCCCT [2900]
Meu                 -TAAGGTGCATCTAGTGCAGTTAGTGATGTAGCTTAGTATCTACTGCCCTAAATGCTCCT [2355]
Sha_[tasmanian]     -TAAGGTGCATCTAGTGCAGTTAGTGATGTAGCTTAGTATCTACTGCCCTAAATGCTCCT [2939]
Mdo                 -TAAGGTGCATCTAGTGCAGTTAGTGATGTAGTTTAGTATCTACTGCCCTAAATGCTCCT [2621]
Oan                 -TAAGGTGCATCTAGTGCAGTTAGTGAAGTAGCTTAGAATCTACTGCCCTAAATGCTCCT [2515]
Aca                 -TAAGGTGCATCTAGTGCAGTTAGTGAAGTAGCTTAGAATCTACTGCCCTGAATGCTCCT [2990]
Gja                 -TAAGGTGCATCTAGTGCAGTTAGTGAAGTAGCTTAGAATCTACTGCCCTGAATGCTCCT [3174]
Pbi                 -TAAGGTGCATCTAGTGCAGTTAGTGAACTAGCTTAGACTCTACTGCCCTGAGTGCTCCT [3046]
Vbe_[viper]         -TAAGGTGCATCTAGTGCAGTTAGTGGACTAGCTTACAATCTACTGCCCTGAGTGCTCCT [2910]
Oha_[cobra]         -TAAGGTGCATCTAGTGCAGTTAGTGGACTAACTTACAATCTACTGCCCTGAGTGCTCCT [3036]
Cpi                 -TAAGGTGCATCTAGTGCAGTTAGTGAAGTAGCTTAGAATCTACTGCCCTAAATGCTCCT [3196]
Cmy                 -TAAGGTGCATCTAGTGCAGTTAGTGAAGTAGCTTAGAATCTACTGCCCTAAATGCTCCT [3175]
Asp                 -TAAGGTGCATCTAGTGCAGTTAGTGAAGTAGCTTAGAATCTACTGCCCTAAATGCTCCT [3026]
Psi                 -TAAGGTGCATCTAGTGCAGTTAGTGAAGTAGCTTAGAATCTACTGCCCTAAATGCTCCT [3147]
Cpr_[crocodile]     -TAAGGTGCATCTAGTGCAGTTAGTGAAGTAGCTTAGAATCTACTGCCCTAAATGCTCCT [3161]
Ggn_[gavil]         -TAAGGTGCATCTAGTGCAGTTAGTGAAGTAGCTTAGAATCTACTGCCCTAAATGCTCCT [3107]
Ami                 -TAAGGTGCATCTAGTGCAGTTAG------------------------------------ [3155]
Asi                 -TAAGGTGCATCTAGTGCAGTTAGTGAAGTAGCTTAGAATCTACTGCCCTAAATGCTCCT [3149]
Tgt_[Tinamus]       -TAAGGTGCATCTAGTGCAGTTAGTGAAGTAGCGTAGAATCTACTGCCCTAAATGCTCCT [2654]
Sca_[ostritch]      -TAAGGTGCATCTAGTGCAGTTAGTGAAGTAGCGTAGAATCTACTGCCCTAAATGCTCCT [2582]
Mga_[turkey]        -TAAGGTGCATCTAGTGCAGTTAGTGACGTAGCGTAGAATCTACTGCCCTAAATGCTCCT [2710]
Gga                 -TAAGGTGCATCTAGTGCAGTTAGTGACGTAGCGTAGAATCTACTGCCCTAAATGCTCCT [2847]
Cli                 -TAAGGTGCATCTAGTGCAGTTAGTGAAGTAGCGTAGAATCTACTGCCCTAAATGCTCCT [2821]
Ccu_[cuckoo]        -TAAGGTGCATCTAGTGCAGTTAGTGAAGTAGCGTAGAATCTACTGCCCTAAATGCTCCT [2710]
Cvo_[killdeer]      -TAAGGTGCATCTAGTGCAGTTAGTGAAGTAGCGTAGAATCTACTGCCCTAAATGCTCCT [2711]
Afo_[penguin]       -TAAGGTGCATCTAGTGCAGTTAGTGAAGTAGCGTAGAATCTACTGCCCTAAATGCTCCT [2776]
Phu_[ground_tit]    -TAAGGTGCATCTAGTGCAGTTAGTGAAGTAGCGTAGAATCTACTGCCCTAAATGCTCCT [2707]
Tgu                 -TAAGGTGCATCTAGTGCAGTTAGTGATGTAGCGTAGAATCTACTGCCCTAAATGCTCCT [2403]
Apl_[duck]          -TAAGGTGCATCTAGTGCAGTTAGTGAAGTAGCGTAGAATCTACTGCCCTAAATGCTCCT [2707]
Xtr                 -TAAGGTGCATCTAGTGCAGTTAGTGACATAGTGTAGCATCTACTGCCCTAAATGCTCCT [2661]
Npa                 -TAAGGTGCATCTAGTGCAGTTAGTGGCATAGCTTAGAATCTACTGCTCTAAATGCTCCT [2816]
Lch                 -TAAGGTGCATCTAGCGCAGTTAGTGAGGTAGCTTAGAATCTACTGCCCTAAATGCTCCT [3021]
Dre                 -TAAGGTGCATCTTGTGTAGTTAGTGAAGTAGTCTAGTATCTACTGCGCTAGATGTTCCT [3045]

Hsa                 TCTGGC--CAAAGTGCTCATAGTGCAGGTAGTTTTGGCATGAC-----TCTACTGTAGTA [3067]
[truncated: 1,345,382 more chars]
